# Supplementary material for: Fe–Fe bonding in the rhombic Fe4 cores of the Zintl clusters [Fe4E18]4− (E = Sn and Pb)
Source: Chem Sci. 2024 Feb 28;15(13):4981–8. doi: 10.1039/d4sc00165f (PMC10967007; doi:10.1039/d4sc00165f)
Supplement: SC-015-D4SC00165F-s002 [file SC-015-D4SC00165F-s002.cif]

# Electronic Supplementary Material (ESI) for Chemical Science.
# This journal is © The Royal Society of Chemistry 2024

####################################################################### 
# 
# This file contains crystal structure data downloaded from the 
# Cambridge Structural Database (CSD) hosted by the Cambridge 
# Crystallographic Data Centre (CCDC).
# 
# Full information about CCDC data access policies and citation 
# guidelines are available at http://www.ccdc.cam.ac.uk/access/V1 
# 
# Audit and citation data items may have been added by the CCDC. 
# Please retain this information to preserve the provenance of 
# this file and to allow appropriate attribution of the data. 
# 
#######################################################################

data_scc2
_database_code_depnum_ccdc_archive 'CCDC 2101583'
loop_
_audit_author_name
_audit_author_address
'Cong-Cong Shu'
;Nankai university
China
;
_audit_update_record             
;
2021-08-05 deposited with the CCDC.	2024-02-26 downloaded from the CCDC.
;
_audit_creation_date             2021-04-25
_audit_creation_method           
;
Olex2 1.3-beta
(compiled 2020.11.12 svn.r5f609507 for OlexSys, GUI svn.r6272)
;
_shelxl_version_number           2013-2
_chemical_name_common            ?
_chemical_name_systematic        
;
 ?
;
_chemical_formula_moiety         'Fe2 Pb9, 2(C18 H36 K N2 O6), 2(C5 H5 N)'
_chemical_formula_sum            'C46 H82 Fe2 K2 N6 O12 Pb9'
_chemical_formula_weight         2965.78
_chemical_melting_point          ?
loop_
_atom_type_symbol
_atom_type_description
_atom_type_scat_dispersion_real
_atom_type_scat_dispersion_imag
_atom_type_scat_source
C C 0.0181 0.0091 'International Tables Vol C Tables 4.2.6.8 and 6.1.1.4'
H H 0.0000 0.0000 'International Tables Vol C Tables 4.2.6.8 and 6.1.1.4'
Fe Fe -1.1336 3.1974 'International Tables Vol C Tables 4.2.6.8 and 6.1.1.4'
K K 0.3868 1.0657 'International Tables Vol C Tables 4.2.6.8 and 6.1.1.4'
N N 0.0311 0.0180 'International Tables Vol C Tables 4.2.6.8 and 6.1.1.4'
O O 0.0492 0.0322 'International Tables Vol C Tables 4.2.6.8 and 6.1.1.4'
Pb Pb -4.0753 8.5060 'International Tables Vol C Tables 4.2.6.8 and 6.1.1.4'

_shelx_space_group_comment       
;
The symmetry employed for this shelxl refinement is uniquely defined
by the following loop, which should always be used as a source of
symmetry information in preference to the above space-group names.
They are only intended as comments.
;
_space_group_crystal_system      monoclinic
_space_group_IT_number           14
_space_group_name_H-M_alt        'P 1 21/n 1'
_space_group_name_Hall           '-P 2yn'
loop_
_space_group_symop_operation_xyz
'x, y, z'
'-x+1/2, y+1/2, -z+1/2'
'-x, -y, -z'
'x-1/2, -y-1/2, z-1/2'

_cell_length_a                   14.32980(10)
_cell_length_b                   27.6726(2)
_cell_length_c                   18.9178(2)
_cell_angle_alpha                90
_cell_angle_beta                 110.7180(10)
_cell_angle_gamma                90
_cell_volume                     7016.60(11)
_cell_formula_units_Z            4
_cell_measurement_reflns_used    23217
_cell_measurement_temperature    100.00(10)
_cell_measurement_theta_max      74.9690
_cell_measurement_theta_min      4.0280
_shelx_estimated_absorpt_T_max   0.462
_shelx_estimated_absorpt_T_min   0.462
_exptl_absorpt_coefficient_mu    45.713
_exptl_absorpt_correction_T_max  1.00000
_exptl_absorpt_correction_T_min  0.02822
_exptl_absorpt_correction_type   multi-scan
_exptl_absorpt_process_details   
;
CrysAlisPro 1.171.40.84a (Rigaku Oxford Diffraction, 2020)
Empirical absorption correction using spherical harmonics,
implemented in SCALE3 ABSPACK scaling algorithm.
;
_exptl_crystal_colour            'dull black'
_exptl_crystal_colour_lustre     dull
_exptl_crystal_colour_primary    black
_exptl_crystal_density_diffrn    2.808
_exptl_crystal_density_meas      ?
_exptl_crystal_density_method    ?
_exptl_crystal_description       plate
_exptl_crystal_F_000             5296
_exptl_crystal_size_max          0.02
_exptl_crystal_size_mid          0.02
_exptl_crystal_size_min          0.02
_exptl_special_details           
;
 ?
;
_exptl_transmission_factor_max   ?
_exptl_transmission_factor_min   ?
_diffrn_reflns_av_R_equivalents  0.0768
_diffrn_reflns_av_unetI/netI     0.0608
_diffrn_reflns_Laue_measured_fraction_full 0.983
_diffrn_reflns_Laue_measured_fraction_max 0.999
_diffrn_reflns_limit_h_max       10
_diffrn_reflns_limit_h_min       -17
_diffrn_reflns_limit_k_max       33
_diffrn_reflns_limit_k_min       -32
_diffrn_reflns_limit_l_max       22
_diffrn_reflns_limit_l_min       -22
_diffrn_reflns_number            35931
_diffrn_reflns_point_group_measured_fraction_full 0.983
_diffrn_reflns_point_group_measured_fraction_max 0.999
_diffrn_reflns_theta_full        67.684
_diffrn_reflns_theta_max         66.998
_diffrn_reflns_theta_min         3.664
_diffrn_ambient_environment      N~2~
_diffrn_ambient_temperature      100.00(10)
_diffrn_detector                 'Hybrid Pixel Array Detector'
_diffrn_detector_area_resol_mean 10.0000
_diffrn_measured_fraction_theta_full 0.983
_diffrn_measured_fraction_theta_max 0.999
_diffrn_measurement_details      
;
List of Runs (angles in degrees, time in seconds):

  # Type    Start    End  Width  t~exp~   \w     \q     \k     \f   Frames
#--------------------------------------------------------------------------
  1  \w    -31.00  -6.00   0.50    1.95    --    0.00  82.00-150.00   50
  2  \w    -28.00  34.00   0.50    1.95    --    0.00 -82.00-180.00  124
  3  \w    -15.00  38.00   0.50    1.95    --    0.00  82.00 150.00  106
  4  \w    -12.00  13.00   0.50    1.95    --    0.00  38.00-150.00   50
  5  \w    -33.00  33.00   0.50    1.95    --    0.00  82.00  90.00  132
  6  \w     80.00 186.00   0.50    7.81    --  101.30  19.00-150.00  212
  7  \w     13.00  92.00   0.50    7.81    --  101.30 -77.00 -90.00  158
  8  \w     22.00  74.00   0.50    7.81    --  101.30 -82.00-150.00  104
  9  \w     14.00 125.00   0.50    7.81    --  101.30 -38.00  30.00  222
 10  \w    103.00 129.00   0.50    7.81    --  101.30 -82.00-150.00   52
 11  \w     26.00 127.00   0.50    7.81    --  101.30 -82.00 -60.00  202
 12  \w     34.00 122.00   0.50    7.81    --  101.30 -57.00 -60.00  176
;
_diffrn_measurement_device       'four-circle diffractometer'
_diffrn_measurement_device_type  'XtaLAB AFC12 (RINC): Kappa single'
_diffrn_measurement_method       '\w scans'
_diffrn_orient_matrix_type       
'CrysAlisPro convention (1999,Acta A55,543-557)'
_diffrn_orient_matrix_UB_11      -0.0149611000
_diffrn_orient_matrix_UB_12      0.0498958000
_diffrn_orient_matrix_UB_13      -0.0386680000
_diffrn_orient_matrix_UB_21      0.0154688000
_diffrn_orient_matrix_UB_22      -0.0227391000
_diffrn_orient_matrix_UB_23      -0.0694151000
_diffrn_orient_matrix_UB_31      -0.1128019000
_diffrn_orient_matrix_UB_32      -0.0096795000
_diffrn_orient_matrix_UB_33      -0.0356090000
_diffrn_radiation_monochromator  mirror
_diffrn_radiation_probe          x-ray
_diffrn_radiation_type           'Cu K\a'
_diffrn_radiation_wavelength     1.54184
_diffrn_source                   'Rotating-anode X-ray tube (dual wavelength)'
_diffrn_source_type              'Rigaku (Cu) X-ray DW Source'
_reflns_Friedel_coverage         0.000
_reflns_Friedel_fraction_full    .
_reflns_Friedel_fraction_max     .
_reflns_number_gt                10758
_reflns_number_total             12483
_reflns_odcompleteness_completeness 99.85
_reflns_odcompleteness_iscentric 1
_reflns_odcompleteness_theta     66.97
_reflns_special_details          
;
 Reflections were merged by SHELXL according to the crystal
 class for the calculation of statistics and refinement.
 
 Structure factors included contributions from the .fab file.
 
 _reflns_Friedel_fraction is defined as the number of unique
 Friedel pairs measured divided by the number that would be
 possible theoretically, ignoring centric projections and
 systematic absences.
;
_reflns_threshold_expression     'I > 2\s(I)'
_computing_cell_refinement       'CrysAlisPro 1.171.40.84a (Rigaku OD, 2020)'
_computing_data_collection       'CrysAlisPro 1.171.40.84a (Rigaku OD, 2020)'
_computing_data_reduction        'CrysAlisPro 1.171.40.84a (Rigaku OD, 2020)'
_computing_molecular_graphics    'Olex2 1.3-beta (Dolomanov et al., 2009)'
_computing_publication_material  'Olex2 1.3-beta (Dolomanov et al., 2009)'
_computing_structure_refinement  'SHELXL 2013/2 (Sheldrick, 2015)'
_computing_structure_solution    'SHELXT 2014/4 (Sheldrick, 2014)'
_refine_diff_density_max         4.432
_refine_diff_density_min         -2.765
_refine_diff_density_rms         0.431
_refine_ls_extinction_coef       .
_refine_ls_extinction_method     none
_refine_ls_goodness_of_fit_ref   1.017
_refine_ls_hydrogen_treatment    constr
_refine_ls_matrix_type           full
_refine_ls_number_parameters     694
_refine_ls_number_reflns         12483
_refine_ls_number_restraints     0
_refine_ls_R_factor_all          0.0665
_refine_ls_R_factor_gt           0.0597
_refine_ls_restrained_S_all      1.017
_refine_ls_shift/su_max          0.002
_refine_ls_shift/su_mean         0.000
_refine_ls_structure_factor_coef Fsqd
_refine_ls_weighting_details     
;
 w=1/[\s^2^(Fo^2^)+(0.1215P)^2^+22.1855P]
 where P=(Fo^2^+2Fc^2^)/3
;
_refine_ls_weighting_scheme      calc
_refine_ls_wR_factor_gt          0.1603
_refine_ls_wR_factor_ref         0.1658
_refine_special_details          
;
 ?
;
_olex2_refinement_description    
;
1. Fixed Uiso
 At 1.2 times of:
  All C(H) groups, All C(H,H) groups
2.a Secondary CH2 refined with riding coordinates:
 C00U(H00A,H00B), C00V(H00G,H00H), C00W(H00I,H00J), C00X(H00C,H00D), C00Z(H00E,
 H00F), C010(H01A,H01B), C011(H1,H), C013(H2,HA), C015(H3,HB), C017(H4,HC),
 C018(H5,HD), C019(H6,HE), C01A(H01C,H01D), C01B(H01E,H01F), C01C(H01G,H01H),
 C01D(H7,HF), C01E(H01I,H01J), C01F(H01K,H01L), C01G(H8,HG), C01J(H01M,H01N),
 C01K(H9,HH), C01L(H10,HI), C01M(H01O,H01P), C01N(H11,HJ), C01O(H12,HK),
 C01P(H01Q,H01R), C01Q(H01S,H01T), C01R(H01U,H01V), C01S(H01W,H01X), C01T(H13,
 HL), C01U(H01Y,HM), C01V(H01Z,HN), C01X(H14,HO), C01Y(H01,HP), C8(H8A,H8B),
 C12(H12A,H12B)
2.b Aromatic/amide H refined with riding coordinates:
 C00Y(H00Y), C016(H016), C01H(H15), C01I(H16), C01W(H17), C11(H11A), C1(H1A),
 C2(H2A), C4(H4A), C5(H5A)
;
_atom_sites_solution_hydrogens   geom
_atom_sites_solution_primary     dual
_atom_sites_solution_secondary   ?
loop_
_atom_site_label
_atom_site_type_symbol
_atom_site_fract_x
_atom_site_fract_y
_atom_site_fract_z
_atom_site_U_iso_or_equiv
_atom_site_adp_type
_atom_site_occupancy
_atom_site_site_symmetry_order
_atom_site_calc_flag
_atom_site_refinement_flags_posn
_atom_site_refinement_flags_adp
_atom_site_refinement_flags_occupancy
_atom_site_disorder_assembly
_atom_site_disorder_group
Pb1 Pb 0.28636(4) 0.45970(2) 0.74343(2) 0.02943(14) Uani 1 1 d . . . . .
Pb8 Pb 0.61930(4) 0.44033(2) 1.17115(2) 0.03071(14) Uani 1 1 d . . . . .
Pb9 Pb 0.75550(3) 0.50546(2) 1.10447(3) 0.03018(14) Uani 1 1 d . . . . .
Pb5 Pb 0.51715(4) 0.37525(2) 0.98210(3) 0.03095(14) Uani 1 1 d . . . . .
Pb2 Pb 0.46017(4) 0.38195(2) 0.80110(3) 0.03209(14) Uani 1 1 d . . . . .
Pb7 Pb 0.61060(4) 0.55410(2) 0.94580(3) 0.03165(14) Uani 1 1 d . . . . .
Pb3 Pb 0.50751(4) 0.48905(2) 0.76556(3) 0.03237(14) Uani 1 1 d . . . . .
Pb4 Pb 0.29133(4) 0.38576(2) 0.87073(3) 0.03221(14) Uani 1 1 d . . . . .
Pb6 Pb 0.65238(4) 0.44049(2) 0.91593(3) 0.03279(15) Uani 1 1 d . . . . .
Fe1 Fe 0.44234(13) 0.46357(6) 0.89368(9) 0.0241(4) Uani 1 1 d . . . . .
Fe2 Fe 0.56459(14) 0.47198(7) 1.02052(10) 0.0259(4) Uani 1 1 d . . . . .
K00C K 0.78163(19) 0.34351(9) 0.57043(13) 0.0285(5) Uani 1 1 d . . . . .
K00D K 0.17748(19) 0.37107(9) 0.37855(13) 0.0276(5) Uani 1 1 d . . . . .
O00E O 0.3077(6) 0.4524(3) 0.4330(5) 0.0323(19) Uani 1 1 d . . . . .
O00F O 0.9085(7) 0.4261(3) 0.5980(5) 0.036(2) Uani 1 1 d . . . . .
O00G O 0.9275(7) 0.2706(3) 0.6177(5) 0.0331(19) Uani 1 1 d . . . . .
O00H O -0.0065(6) 0.3696(3) 0.4053(5) 0.0342(19) Uani 1 1 d . . . . .
O00I O 0.7567(7) 0.2575(3) 0.4875(5) 0.037(2) Uani 1 1 d . . . . .
O00J O 0.0132(7) 0.4221(3) 0.2835(5) 0.038(2) Uani 1 1 d . . . . .
O00K O 0.7630(7) 0.4095(3) 0.4531(5) 0.035(2) Uani 1 1 d . . . . .
O00L O 0.3058(7) 0.3763(3) 0.5314(4) 0.0320(19) Uani 1 1 d . . . . .
O00M O 0.7444(7) 0.3462(3) 0.7054(4) 0.0324(19) Uani 1 1 d . . . . .
O00N O 0.1894(8) 0.2700(3) 0.3547(6) 0.044(2) Uani 1 1 d . . . . .
O00O O 0.5817(7) 0.3478(4) 0.5644(5) 0.041(2) Uani 1 1 d . . . . .
N00P N 0.1514(8) 0.3012(4) 0.4888(6) 0.032(2) Uani 1 1 d . . . . .
N00Q N 0.2099(9) 0.4417(4) 0.2698(6) 0.040(3) Uani 1 1 d . . . . .
N00R N 0.9527(7) 0.3533(4) 0.7203(6) 0.030(2) Uani 1 1 d . . . . .
O00S O 0.2530(9) 0.3380(4) 0.2672(6) 0.052(3) Uani 1 1 d . . . . .
N00T N -0.2569(9) 0.2752(4) 0.2297(6) 0.040(3) Uani 1 1 d . . . . .
C00U C 0.9169(10) 0.3457(5) 0.7826(7) 0.037(3) Uani 1 1 d . . . . .
H00A H 0.9651 0.3590 0.8284 0.044 Uiso 1 1 calc R U . . .
H00B H 0.9119 0.3113 0.7902 0.044 Uiso 1 1 calc R U . . .
C00V C -0.0665(11) 0.4302(5) 0.3091(9) 0.044(3) Uani 1 1 d . . . . .
H00G H -0.1247 0.4410 0.2675 0.053 Uiso 1 1 calc R U . . .
H00H H -0.0485 0.4552 0.3475 0.053 Uiso 1 1 calc R U . . .
C00W C 0.3823(10) 0.4468(5) 0.5045(7) 0.035(3) Uani 1 1 d . . . . .
H00I H 0.4084 0.4783 0.5243 0.042 Uiso 1 1 calc R U . . .
H00J H 0.4367 0.4279 0.4996 0.042 Uiso 1 1 calc R U . . .
C00X C 0.9102(12) 0.4489(5) 0.5300(8) 0.042(3) Uani 1 1 d . . . . .
H00C H 0.9467 0.4289 0.5066 0.051 Uiso 1 1 calc R U . . .
H00D H 0.9434 0.4799 0.5421 0.051 Uiso 1 1 calc R U . . .
C00Y C -0.2710(12) 0.3099(5) 0.1798(8) 0.044(3) Uani 1 1 d . . . . .
H00Y H -0.3322 0.3258 0.1637 0.053 Uiso 1 1 calc R U . . .
C00Z C 0.7090(11) 0.2613(5) 0.4075(7) 0.043(3) Uani 1 1 d . . . . .
H00E H 0.7031 0.2296 0.3844 0.052 Uiso 1 1 calc R U . . .
H00F H 0.7479 0.2817 0.3867 0.052 Uiso 1 1 calc R U . . .
C010 C 0.9947(11) 0.4018(5) 0.7239(8) 0.040(3) Uani 1 1 d . . . . .
H01A H 0.9524 0.4244 0.7379 0.048 Uiso 1 1 calc R U . . .
H01B H 1.0598 0.4024 0.7637 0.048 Uiso 1 1 calc R U . . .
C011 C 0.2573(11) 0.4852(5) 0.3074(8) 0.040(3) Uani 1 1 d . . . . .
H1 H 0.2081 0.5045 0.3192 0.048 Uiso 1 1 calc R U . . .
H H 0.2797 0.5038 0.2730 0.048 Uiso 1 1 calc R U . . .
N012 N 0.6108(9) 0.3328(4) 0.4186(6) 0.041(3) Uani 1 1 d . . . . .
C013 C -0.0902(10) 0.3834(5) 0.3419(8) 0.041(3) Uani 1 1 d . . . . .
H2 H -0.1476 0.3882 0.3570 0.050 Uiso 1 1 calc R U . . .
HA H -0.1062 0.3582 0.3039 0.050 Uiso 1 1 calc R U . . .
N014 N -0.0161(12) 0.3215(6) 0.0063(10) 0.072(4) Uani 1 1 d . . . . .
C015 C 0.3445(11) 0.4231(5) 0.5571(7) 0.042(3) Uani 1 1 d . . . . .
H3 H 0.3978 0.4202 0.6058 0.050 Uiso 1 1 calc R U . . .
HB H 0.2923 0.4428 0.5638 0.050 Uiso 1 1 calc R U . . .
C016 C -0.1695(13) 0.2520(5) 0.2527(8) 0.044(4) Uani 1 1 d . . . . .
H016 H -0.1588 0.2270 0.2876 0.053 Uiso 1 1 calc R U . . .
C017 C -0.0277(10) 0.3268(6) 0.4388(8) 0.045(3) Uani 1 1 d . . . . .
H4 H -0.0440 0.3007 0.4022 0.054 Uiso 1 1 calc R U . . .
HC H -0.0847 0.3323 0.4540 0.054 Uiso 1 1 calc R U . . .
C018 C 0.0330(11) 0.4655(6) 0.2511(11) 0.056(4) Uani 1 1 d . . . . .
H5 H 0.0583 0.4898 0.2901 0.068 Uiso 1 1 calc R U . . .
HD H -0.0282 0.4775 0.2138 0.068 Uiso 1 1 calc R U . . .
C019 C 0.1363(11) 0.2512(5) 0.4562(8) 0.041(3) Uani 1 1 d . . . . .
H6 H 0.1455 0.2280 0.4967 0.049 Uiso 1 1 calc R U . . .
HE H 0.0682 0.2481 0.4212 0.049 Uiso 1 1 calc R U . . .
C01A C 1.0051(10) 0.4184(5) 0.6548(8) 0.040(3) Uani 1 1 d . . . . .
H01C H 1.0426 0.4484 0.6641 0.048 Uiso 1 1 calc R U . . .
H01D H 1.0415 0.3946 0.6371 0.048 Uiso 1 1 calc R U . . .
C01B C 0.9868(10) 0.2673(5) 0.6947(7) 0.035(3) Uani 1 1 d . . . . .
H01E H 1.0399 0.2440 0.7016 0.042 Uiso 1 1 calc R U . . .
H01F H 0.9465 0.2564 0.7235 0.042 Uiso 1 1 calc R U . . .
C01C C 0.8400(11) 0.2273(5) 0.5063(8) 0.039(3) Uani 1 1 d . . . . .
H01G H 0.8862 0.2397 0.4837 0.047 Uiso 1 1 calc R U . . .
H01H H 0.8191 0.1953 0.4856 0.047 Uiso 1 1 calc R U . . .
C01D C 0.1099(11) 0.4559(6) 0.2136(8) 0.050(4) Uani 1 1 d . . . . .
H7 H 0.0856 0.4303 0.1766 0.060 Uiso 1 1 calc R U . . .
HF H 0.1174 0.4848 0.1871 0.060 Uiso 1 1 calc R U . . .
C01E C 0.8089(12) 0.4554(5) 0.4787(8) 0.047(4) Uani 1 1 d . . . . .
H01I H 0.7710 0.4727 0.5041 0.056 Uiso 1 1 calc R U . . .
H01J H 0.8089 0.4745 0.4357 0.056 Uiso 1 1 calc R U . . .
C01F C 1.0305(11) 0.3163(5) 0.7225(8) 0.043(3) Uani 1 1 d . . . . .
H01K H 1.0770 0.3133 0.7740 0.052 Uiso 1 1 calc R U . . .
H01L H 1.0676 0.3275 0.6915 0.052 Uiso 1 1 calc R U . . .
C01G C 0.0614(11) 0.3131(6) 0.5065(8) 0.045(3) Uani 1 1 d . . . . .
H8 H 0.0772 0.3396 0.5423 0.054 Uiso 1 1 calc R U . . .
HG H 0.0441 0.2854 0.5308 0.054 Uiso 1 1 calc R U . . .
C01H C -0.2019(12) 0.3241(5) 0.1503(8) 0.046(4) Uani 1 1 d . . . . .
H15 H -0.2154 0.3493 0.1156 0.055 Uiso 1 1 calc R U . . .
C01I C -0.0962(12) 0.2638(6) 0.2265(9) 0.052(4) Uani 1 1 d . . . . .
H16 H -0.0356 0.2475 0.2442 0.063 Uiso 1 1 calc R U . . .
C01J C 0.8172(11) 0.3687(5) 0.7691(7) 0.039(3) Uani 1 1 d . . . . .
H01M H 0.7987 0.3648 0.8134 0.047 Uiso 1 1 calc R U . . .
H01N H 0.8205 0.4030 0.7596 0.047 Uiso 1 1 calc R U . . .
C01K C 0.3457(9) 0.4766(5) 0.3799(7) 0.033(3) Uani 1 1 d . . . . .
H9 H 0.3950 0.4564 0.3699 0.040 Uiso 1 1 calc R U . . .
HH H 0.3768 0.5070 0.4008 0.040 Uiso 1 1 calc R U . . .
C01L C 0.2689(13) 0.4200(6) 0.2294(9) 0.052(4) Uani 1 1 d . . . . .
H10 H 0.3385 0.4202 0.2621 0.062 Uiso 1 1 calc R U . . .
HI H 0.2627 0.4397 0.1856 0.062 Uiso 1 1 calc R U . . .
C01M C 0.6470(11) 0.3622(6) 0.6970(8) 0.045(4) Uani 1 1 d . . . . .
H01O H 0.6407 0.3965 0.6860 0.054 Uiso 1 1 calc R U . . .
H01P H 0.6342 0.3566 0.7434 0.054 Uiso 1 1 calc R U . . .
C01N C 0.2759(11) 0.3524(5) 0.5851(7) 0.039(3) Uani 1 1 d . . . . .
H11 H 0.2229 0.3704 0.5937 0.047 Uiso 1 1 calc R U . . .
HJ H 0.3317 0.3503 0.6326 0.047 Uiso 1 1 calc R U . . .
C01O C 0.2233(13) 0.2897(6) 0.2433(9) 0.053(4) Uani 1 1 d . . . . .
H12 H 0.2570 0.2787 0.2100 0.064 Uiso 1 1 calc R U . . .
HK H 0.1519 0.2886 0.2157 0.064 Uiso 1 1 calc R U . . .
C01P C 0.8924(10) 0.2234(4) 0.5902(7) 0.034(3) Uani 1 1 d . . . . .
H01Q H 0.8467 0.2117 0.6139 0.041 Uiso 1 1 calc R U . . .
H01R H 0.9479 0.2010 0.6017 0.041 Uiso 1 1 calc R U . . .
C01Q C 0.6651(12) 0.4149(6) 0.3979(7) 0.046(3) Uani 1 1 d . . . . .
H01S H 0.6672 0.4369 0.3586 0.055 Uiso 1 1 calc R U . . .
H01T H 0.6209 0.4285 0.4215 0.055 Uiso 1 1 calc R U . . .
C01R C 0.6265(12) 0.3671(6) 0.3642(8) 0.050(4) Uani 1 1 d . . . . .
H01U H 0.5637 0.3719 0.3228 0.060 Uiso 1 1 calc R U . . .
H01V H 0.6732 0.3531 0.3434 0.060 Uiso 1 1 calc R U . . .
C01S C 0.5736(10) 0.3345(7) 0.6334(8) 0.049(4) Uani 1 1 d . . . . .
H01W H 0.5859 0.3002 0.6416 0.059 Uiso 1 1 calc R U . . .
H01X H 0.5064 0.3411 0.6320 0.059 Uiso 1 1 calc R U . . .
C01T C 0.2060(12) 0.2392(5) 0.4161(9) 0.049(4) Uani 1 1 d . . . . .
H13 H 0.2744 0.2424 0.4505 0.059 Uiso 1 1 calc R U . . .
HL H 0.1958 0.2059 0.3986 0.059 Uiso 1 1 calc R U . . .
C01U C 0.5143(10) 0.3442(6) 0.4286(7) 0.041(3) Uani 1 1 d . . . . .
H01Y H 0.4598 0.3313 0.3860 0.049 Uiso 1 1 calc R U . . .
HM H 0.5062 0.3790 0.4288 0.049 Uiso 1 1 calc R U . . .
C01V C 0.6057(11) 0.2831(6) 0.3914(8) 0.050(4) Uani 1 1 d . . . . .
H01Z H 0.5691 0.2825 0.3374 0.060 Uiso 1 1 calc R U . . .
HN H 0.5695 0.2635 0.4156 0.060 Uiso 1 1 calc R U . . .
C01W C -0.0726(14) 0.3576(8) -0.0036(10) 0.066(5) Uani 1 1 d . . . . .
H17 H -0.1382 0.3523 -0.0072 0.079 Uiso 1 1 calc R U . . .
C01X C 0.2388(15) 0.3690(6) 0.2039(9) 0.059(4) Uani 1 1 d . . . . .
H14 H 0.1692 0.3685 0.1712 0.070 Uiso 1 1 calc R U . . .
HO H 0.2783 0.3574 0.1751 0.070 Uiso 1 1 calc R U . . .
C01Y C 0.5082(10) 0.3235(6) 0.5012(9) 0.046(3) Uani 1 1 d . . . . .
H01 H 0.4420 0.3286 0.5027 0.055 Uiso 1 1 calc R U . . .
HP H 0.5213 0.2891 0.5037 0.055 Uiso 1 1 calc R U . . .
C8 C 0.2391(11) 0.3014(5) 0.5566(8) 0.040(3) Uani 1 1 d . . . . .
H8A H 0.2922 0.2841 0.5469 0.048 Uiso 1 1 calc R U . . .
H8B H 0.2243 0.2842 0.5961 0.048 Uiso 1 1 calc R U . . .
C11 C -0.1113(13) 0.3006(6) 0.1727(9) 0.053(4) Uani 1 1 d . . . . .
H11A H -0.0625 0.3087 0.1530 0.063 Uiso 1 1 calc R U . . .
C12 C 0.2493(13) 0.2578(6) 0.3106(10) 0.053(4) Uani 1 1 d . . . . .
H12A H 0.2379 0.2243 0.2947 0.064 Uiso 1 1 calc R U . . .
H12B H 0.3193 0.2616 0.3410 0.064 Uiso 1 1 calc R U . . .
C1 C 0.1108(14) 0.3746(10) -0.0009(9) 0.074(6) Uani 1 1 d . . . . .
H1A H 0.1752 0.3789 -0.0008 0.088 Uiso 1 1 calc R U . . .
C2 C 0.0770(13) 0.3276(8) 0.0086(10) 0.068(5) Uani 1 1 d . . . . .
H2A H 0.1198 0.3013 0.0164 0.082 Uiso 1 1 calc R U . . .
C4 C -0.0440(19) 0.4038(8) -0.0096(13) 0.083(6) Uani 1 1 d . . . . .
H4A H -0.0875 0.4294 -0.0135 0.100 Uiso 1 1 calc R U . . .
C5 C 0.0514(17) 0.4119(8) -0.0097(10) 0.069(5) Uani 1 1 d . . . . .
H5A H 0.0725 0.4429 -0.0158 0.083 Uiso 1 1 calc R U . . .

loop_
_atom_site_aniso_label
_atom_site_aniso_U_11
_atom_site_aniso_U_22
_atom_site_aniso_U_33
_atom_site_aniso_U_23
_atom_site_aniso_U_13
_atom_site_aniso_U_12
Pb1 0.0341(3) 0.0331(3) 0.0194(2) 0.00040(18) 0.00731(19) -0.00138(19)
Pb8 0.0414(3) 0.0265(3) 0.0226(2) 0.00410(17) 0.0093(2) 0.00114(19)
Pb9 0.0292(3) 0.0357(3) 0.0253(2) 0.00096(19) 0.0092(2) 0.00068(19)
Pb5 0.0413(3) 0.0220(2) 0.0270(2) 0.00194(18) 0.0090(2) 0.00210(19)
Pb2 0.0425(3) 0.0288(3) 0.0254(2) -0.00666(18) 0.0126(2) 0.0014(2)
Pb7 0.0364(3) 0.0322(3) 0.0290(2) 0.0041(2) 0.0149(2) -0.0034(2)
Pb3 0.0379(3) 0.0390(3) 0.0234(2) 0.0001(2) 0.0148(2) -0.0052(2)
Pb4 0.0387(3) 0.0287(3) 0.0287(2) 0.00164(19) 0.0113(2) -0.0063(2)
Pb6 0.0330(3) 0.0389(3) 0.0280(2) -0.0046(2) 0.0127(2) 0.0033(2)
Fe1 0.0310(9) 0.0213(9) 0.0185(8) 0.0004(7) 0.0067(7) 0.0032(7)
Fe2 0.0326(9) 0.0244(9) 0.0210(8) 0.0001(7) 0.0096(8) 0.0002(8)
K00C 0.0338(13) 0.0278(12) 0.0241(11) 0.0005(10) 0.0106(10) 0.0010(10)
K00D 0.0343(13) 0.0264(12) 0.0227(11) 0.0003(10) 0.0111(10) -0.0001(10)
O00E 0.039(5) 0.031(4) 0.029(4) 0.004(4) 0.015(4) -0.001(4)
O00F 0.045(5) 0.034(5) 0.028(4) 0.007(4) 0.012(4) -0.004(4)
O00G 0.041(5) 0.026(4) 0.031(4) 0.001(4) 0.011(4) 0.001(4)
O00H 0.037(5) 0.038(5) 0.029(4) 0.003(4) 0.013(4) -0.001(4)
O00I 0.042(5) 0.034(5) 0.036(5) -0.016(4) 0.014(4) 0.000(4)
O00J 0.039(5) 0.035(5) 0.040(5) 0.008(4) 0.012(4) -0.003(4)
O00K 0.050(5) 0.030(4) 0.026(4) 0.006(4) 0.015(4) 0.009(4)
O00L 0.046(5) 0.029(4) 0.024(4) -0.006(3) 0.016(4) -0.007(4)
O00M 0.045(5) 0.032(4) 0.027(4) 0.002(4) 0.021(4) 0.006(4)
O00N 0.060(6) 0.033(5) 0.055(6) -0.014(4) 0.037(5) 0.002(4)
O00O 0.045(5) 0.045(5) 0.039(5) 0.008(4) 0.021(4) 0.008(4)
N00P 0.039(6) 0.031(5) 0.030(5) 0.003(4) 0.016(5) -0.005(5)
N00Q 0.042(6) 0.045(7) 0.034(6) 0.007(5) 0.015(5) 0.002(5)
N00R 0.028(5) 0.030(5) 0.032(5) 0.003(4) 0.009(4) -0.002(4)
O00S 0.073(7) 0.039(5) 0.055(6) -0.024(5) 0.038(6) -0.013(5)
N00T 0.046(7) 0.040(6) 0.032(5) -0.005(5) 0.012(5) -0.004(5)
C00U 0.050(8) 0.036(7) 0.021(5) 0.005(5) 0.009(5) 0.001(6)
C00V 0.044(8) 0.031(7) 0.060(9) 0.000(7) 0.020(7) -0.003(6)
C00W 0.044(7) 0.038(7) 0.027(6) -0.005(5) 0.017(6) 0.005(6)
C00X 0.075(10) 0.025(6) 0.034(7) 0.007(6) 0.028(7) -0.005(6)
C00Y 0.053(8) 0.031(7) 0.050(8) -0.005(6) 0.022(7) 0.010(6)
C00Z 0.065(9) 0.042(8) 0.024(6) -0.011(6) 0.016(6) -0.003(7)
C010 0.050(8) 0.025(6) 0.040(7) -0.008(6) 0.010(6) 0.000(6)
C011 0.045(8) 0.042(8) 0.042(7) 0.006(6) 0.027(7) -0.003(6)
N012 0.044(6) 0.048(7) 0.028(5) -0.006(5) 0.009(5) 0.000(5)
C013 0.036(7) 0.043(8) 0.048(8) -0.012(6) 0.018(6) -0.008(6)
N014 0.068(10) 0.064(10) 0.095(12) -0.001(9) 0.044(10) -0.007(8)
C015 0.055(8) 0.040(8) 0.030(6) -0.001(6) 0.015(6) 0.010(7)
C016 0.081(11) 0.018(6) 0.031(6) 0.002(5) 0.015(7) -0.007(7)
C017 0.041(7) 0.062(9) 0.039(7) -0.006(7) 0.024(6) -0.021(7)
C018 0.037(8) 0.057(10) 0.068(10) 0.032(9) 0.009(8) 0.006(7)
C019 0.060(9) 0.027(6) 0.035(7) 0.006(6) 0.016(6) -0.011(6)
C01A 0.029(6) 0.037(7) 0.051(8) 0.002(6) 0.011(6) -0.007(6)
C01B 0.042(7) 0.033(7) 0.034(6) 0.001(6) 0.018(6) 0.005(6)
C01C 0.057(8) 0.022(6) 0.042(7) -0.014(6) 0.023(7) 0.001(6)
C01D 0.047(8) 0.068(10) 0.027(6) 0.021(7) 0.003(6) -0.008(7)
C01E 0.065(10) 0.037(8) 0.036(7) 0.008(6) 0.013(7) -0.004(7)
C01F 0.047(8) 0.040(8) 0.040(7) 0.002(6) 0.013(6) 0.018(6)
C01G 0.046(8) 0.056(9) 0.035(7) 0.001(7) 0.017(6) -0.015(7)
C01H 0.069(10) 0.028(7) 0.042(7) -0.006(6) 0.020(7) 0.003(7)
C01I 0.050(9) 0.044(8) 0.059(9) -0.007(8) 0.014(8) 0.002(7)
C01J 0.064(9) 0.034(7) 0.027(6) -0.002(5) 0.025(6) 0.016(6)
C01K 0.037(7) 0.035(7) 0.035(6) 0.006(6) 0.024(6) -0.005(6)
C01L 0.065(10) 0.063(10) 0.047(8) -0.014(8) 0.044(8) -0.027(8)
C01M 0.055(8) 0.050(8) 0.039(7) 0.015(7) 0.028(7) 0.027(7)
C01N 0.052(8) 0.043(8) 0.022(6) 0.001(6) 0.013(6) -0.011(6)
C01O 0.071(11) 0.053(9) 0.054(9) -0.008(8) 0.045(9) -0.006(8)
C01P 0.046(7) 0.026(6) 0.034(6) -0.004(5) 0.018(6) -0.003(5)
C01Q 0.063(9) 0.051(9) 0.028(6) 0.013(6) 0.020(6) 0.008(7)
C01R 0.056(9) 0.057(9) 0.029(6) 0.003(7) 0.004(6) 0.007(8)
C01S 0.028(7) 0.074(11) 0.045(8) 0.021(8) 0.012(6) 0.000(7)
C01T 0.062(10) 0.019(6) 0.058(9) -0.005(6) 0.011(8) -0.004(6)
C01U 0.038(7) 0.049(8) 0.034(7) -0.003(6) 0.010(6) 0.010(6)
C01V 0.047(8) 0.067(10) 0.028(6) -0.021(7) 0.004(6) 0.005(7)
C01W 0.059(11) 0.087(14) 0.060(10) 0.003(10) 0.032(9) -0.015(10)
C01X 0.094(13) 0.058(10) 0.046(8) -0.010(8) 0.053(9) -0.006(9)
C01Y 0.039(7) 0.050(9) 0.056(9) -0.006(7) 0.025(7) -0.008(6)
C8 0.047(8) 0.033(7) 0.037(7) 0.008(6) 0.009(6) -0.014(6)
C11 0.060(10) 0.054(9) 0.049(8) -0.004(8) 0.025(8) -0.002(8)
C12 0.064(10) 0.045(9) 0.065(10) -0.014(8) 0.040(9) 0.003(7)
C1 0.055(11) 0.13(2) 0.036(8) -0.025(11) 0.019(8) -0.042(13)
C2 0.045(9) 0.099(15) 0.052(9) -0.027(10) 0.006(8) 0.004(10)
C4 0.107(18) 0.057(12) 0.076(13) -0.006(11) 0.020(13) -0.003(12)
C5 0.084(14) 0.071(13) 0.054(10) 0.003(10) 0.026(10) -0.027(12)

_geom_special_details            
;
 All esds (except the esd in the dihedral angle between two l.s. planes)
 are estimated using the full covariance matrix.  The cell esds are taken
 into account individually in the estimation of esds in distances, angles
 and torsion angles; correlations between esds in cell parameters are only
 used when they are defined by crystal symmetry.  An approximate (isotropic)
 treatment of cell esds is used for estimating esds involving l.s. planes.
;
loop_
_geom_bond_atom_site_label_1
_geom_bond_atom_site_label_2
_geom_bond_distance
_geom_bond_site_symmetry_2
_geom_bond_publ_flag
Pb1 Pb8 3.2474(7) 3_667 ?
Pb1 Pb9 3.2848(6) 3_667 ?
Pb1 Pb2 3.1782(7) . ?
Pb1 Pb3 3.1527(7) . ?
Pb1 Pb4 3.1417(6) . ?
Pb1 Fe1 2.9312(17) . ?
Pb8 Pb1 3.2474(7) 3_667 ?
Pb8 Pb9 3.2233(7) . ?
Pb8 Pb7 3.2580(7) 3_667 ?
Pb8 Pb3 3.1771(7) 3_667 ?
Pb8 Fe1 2.9309(18) 3_667 ?
Pb8 Fe2 2.8144(18) . ?
Pb9 Pb1 3.2847(6) 3_667 ?
Pb9 Pb7 3.2747(7) . ?
Pb9 Pb4 3.1550(7) 3_667 ?
Pb9 Fe1 2.9738(19) 3_667 ?
Pb9 Fe2 2.7910(19) . ?
Pb5 Pb2 3.2323(6) . ?
Pb5 Pb7 3.2865(7) 3_667 ?
Pb5 Pb4 3.1892(7) . ?
Pb5 Pb6 3.2091(7) . ?
Pb5 Fe1 2.9414(17) . ?
Pb5 Fe2 2.7941(19) . ?
Pb2 Pb3 3.1652(7) . ?
Pb2 Pb4 3.1393(7) . ?
Pb2 Pb6 3.2705(7) . ?
Pb2 Fe1 2.9241(18) . ?
Pb7 Pb8 3.2580(7) 3_667 ?
Pb7 Pb5 3.2864(7) 3_667 ?
Pb7 Pb3 3.6721(7) . ?
Pb7 Pb4 3.6524(7) 3_667 ?
Pb7 Pb6 3.2865(7) . ?
Pb7 Fe2 2.8732(19) . ?
Pb7 Fe2 2.8914(19) 3_667 ?
Pb3 Pb8 3.1772(7) 3_667 ?
Pb3 Pb6 3.1669(7) . ?
Pb3 Fe1 2.9740(18) . ?
Pb4 Pb9 3.1552(7) 3_667 ?
Pb4 Pb7 3.6524(7) 3_667 ?
Pb4 Fe1 2.9736(19) . ?
Pb6 Fe1 2.9577(19) . ?
Pb6 Fe2 2.8318(19) . ?
Fe1 Pb8 2.9309(17) 3_667 ?
Fe1 Pb9 2.9739(19) 3_667 ?
Fe1 Fe2 2.430(2) . ?
Fe1 Fe2 2.437(2) 3_667 ?
Fe2 Pb7 2.8915(19) 3_667 ?
Fe2 Fe1 2.437(2) 3_667 ?
Fe2 Fe2 2.327(4) 3_667 ?
K00C O00F 2.850(9) . ?
K00C O00G 2.813(9) . ?
K00C O00I 2.803(9) . ?
K00C O00K 2.814(8) . ?
K00C O00M 2.787(8) . ?
K00C O00O 2.829(10) . ?
K00C N00R 3.034(10) . ?
K00C N012 3.059(11) . ?
K00D O00E 2.873(9) . ?
K00D O00H 2.855(9) . ?
K00D O00J 2.789(9) . ?
K00D O00L 2.829(8) . ?
K00D O00N 2.848(9) . ?
K00D N00P 2.963(10) . ?
K00D N00Q 2.992(12) . ?
K00D O00S 2.837(10) . ?
O00E C00W 1.405(15) . ?
O00E C01K 1.462(14) . ?
O00F C00X 1.440(15) . ?
O00F C01A 1.436(16) . ?
O00G C01B 1.407(15) . ?
O00G C01P 1.431(15) . ?
O00H C013 1.417(17) . ?
O00H C017 1.423(17) . ?
O00I C00Z 1.427(15) . ?
O00I C01C 1.397(16) . ?
O00J C00V 1.407(17) . ?
O00J C018 1.420(17) . ?
O00K C01E 1.433(17) . ?
O00K C01Q 1.430(17) . ?
O00L C015 1.424(16) . ?
O00L C01N 1.399(15) . ?
O00M C01J 1.428(17) . ?
O00M C01M 1.419(16) . ?
O00N C01T 1.392(19) . ?
O00N C12 1.432(17) . ?
O00O C01S 1.400(17) . ?
O00O C01Y 1.448(17) . ?
N00P C019 1.499(17) . ?
N00P C01G 1.479(18) . ?
N00P C8 1.444(17) . ?
N00Q C011 1.440(19) . ?
N00Q C01D 1.504(18) . ?
N00Q C01L 1.453(19) . ?
N00R C00U 1.458(16) . ?
N00R C010 1.463(16) . ?
N00R C01F 1.503(16) . ?
O00S C01O 1.428(19) . ?
O00S C01X 1.43(2) . ?
N00T C00Y 1.311(19) . ?
N00T C016 1.34(2) . ?
C00U H00A 0.9700 . ?
C00U H00B 0.9700 . ?
C00U C01J 1.500(19) . ?
C00V H00G 0.9700 . ?
C00V H00H 0.9700 . ?
C00V C013 1.52(2) . ?
C00W H00I 0.9700 . ?
C00W H00J 0.9700 . ?
C00W C015 1.447(19) . ?
C00X H00C 0.9700 . ?
C00X H00D 0.9700 . ?
C00X C01E 1.44(2) . ?
C00Y H00Y 0.9300 . ?
C00Y C01H 1.36(2) . ?
C00Z H00E 0.9700 . ?
C00Z H00F 0.9700 . ?
C00Z C01V 1.53(2) . ?
C010 H01A 0.9700 . ?
C010 H01B 0.9700 . ?
C010 C01A 1.44(2) . ?
C011 H1 0.9700 . ?
C011 H 0.9700 . ?
C011 C01K 1.522(19) . ?
N012 C01R 1.48(2) . ?
N012 C01U 1.494(18) . ?
N012 C01V 1.46(2) . ?
C013 H2 0.9700 . ?
C013 HA 0.9700 . ?
N014 C01W 1.26(3) . ?
N014 C2 1.33(2) . ?
C015 H3 0.9700 . ?
C015 HB 0.9700 . ?
C016 H016 0.9300 . ?
C016 C01I 1.35(2) . ?
C017 H4 0.9700 . ?
C017 HC 0.9700 . ?
C017 C01G 1.50(2) . ?
C018 H5 0.9700 . ?
C018 HD 0.9700 . ?
C018 C01D 1.53(2) . ?
C019 H6 0.9700 . ?
C019 HE 0.9700 . ?
C019 C01T 1.49(2) . ?
C01A H01C 0.9700 . ?
C01A H01D 0.9700 . ?
C01B H01E 0.9700 . ?
C01B H01F 0.9700 . ?
C01B C01F 1.51(2) . ?
C01C H01G 0.9700 . ?
C01C H01H 0.9700 . ?
C01C C01P 1.501(18) . ?
C01D H7 0.9700 . ?
C01D HF 0.9700 . ?
C01E H01I 0.9700 . ?
C01E H01J 0.9700 . ?
C01F H01K 0.9700 . ?
C01F H01L 0.9700 . ?
C01G H8 0.9700 . ?
C01G HG 0.9700 . ?
C01H H15 0.9300 . ?
C01H C11 1.38(2) . ?
C01I H16 0.9300 . ?
C01I C11 1.40(2) . ?
C01J H01M 0.9700 . ?
C01J H01N 0.9700 . ?
C01K H9 0.9700 . ?
C01K HH 0.9700 . ?
C01L H10 0.9700 . ?
C01L HI 0.9700 . ?
C01L C01X 1.50(2) . ?
C01M H01O 0.9700 . ?
C01M H01P 0.9700 . ?
C01M C01S 1.50(2) . ?
C01N H11 0.9700 . ?
C01N HJ 0.9700 . ?
C01N C8 1.536(19) . ?
C01O H12 0.9700 . ?
C01O HK 0.9700 . ?
C01O C12 1.48(2) . ?
C01P H01Q 0.9700 . ?
C01P H01R 0.9700 . ?
C01Q H01S 0.9700 . ?
C01Q H01T 0.9700 . ?
C01Q C01R 1.49(2) . ?
C01R H01U 0.9700 . ?
C01R H01V 0.9700 . ?
C01S H01W 0.9700 . ?
C01S H01X 0.9700 . ?
C01T H13 0.9700 . ?
C01T HL 0.9700 . ?
C01U H01Y 0.9700 . ?
C01U HM 0.9700 . ?
C01U C01Y 1.52(2) . ?
C01V H01Z 0.9700 . ?
C01V HN 0.9700 . ?
C01W H17 0.9300 . ?
C01W C4 1.36(3) . ?
C01X H14 0.9700 . ?
C01X HO 0.9700 . ?
C01Y H01 0.9700 . ?
C01Y HP 0.9700 . ?
C8 H8A 0.9700 . ?
C8 H8B 0.9700 . ?
C11 H11A 0.9300 . ?
C12 H12A 0.9700 . ?
C12 H12B 0.9700 . ?
C1 H1A 0.9300 . ?
C1 C2 1.42(3) . ?
C1 C5 1.31(3) . ?
C2 H2A 0.9300 . ?
C4 H4A 0.9300 . ?
C4 C5 1.39(3) . ?
C5 H5A 0.9300 . ?

loop_
_geom_angle_atom_site_label_1
_geom_angle_atom_site_label_2
_geom_angle_atom_site_label_3
_geom_angle
_geom_angle_site_symmetry_1
_geom_angle_site_symmetry_3
_geom_angle_publ_flag
Pb8 Pb1 Pb9 59.131(14) 3_667 3_667 ?
Pb2 Pb1 Pb8 105.555(18) . 3_667 ?
Pb2 Pb1 Pb9 105.177(17) . 3_667 ?
Pb3 Pb1 Pb8 59.506(15) . 3_667 ?
Pb3 Pb1 Pb9 107.129(17) . 3_667 ?
Pb3 Pb1 Pb2 59.993(16) . . ?
Pb4 Pb1 Pb8 106.306(17) . 3_667 ?
Pb4 Pb1 Pb9 58.757(15) . 3_667 ?
Pb4 Pb1 Pb2 59.564(16) . . ?
Pb4 Pb1 Pb3 108.468(18) . . ?
Fe1 Pb1 Pb8 56.36(4) . 3_667 ?
Fe1 Pb1 Pb9 56.82(4) . 3_667 ?
Fe1 Pb1 Pb2 57.02(4) . . ?
Fe1 Pb1 Pb3 58.39(4) . . ?
Fe1 Pb1 Pb4 58.51(4) . . ?
Pb1 Pb8 Pb7 116.139(19) 3_667 3_667 ?
Pb9 Pb8 Pb1 61.010(15) . 3_667 ?
Pb9 Pb8 Pb7 108.336(17) . 3_667 ?
Pb3 Pb8 Pb1 58.766(15) 3_667 3_667 ?
Pb3 Pb8 Pb9 108.047(19) 3_667 . ?
Pb3 Pb8 Pb7 69.574(16) 3_667 3_667 ?
Fe1 Pb8 Pb1 56.36(4) 3_667 3_667 ?
Fe1 Pb8 Pb9 57.56(4) 3_667 . ?
Fe1 Pb8 Pb7 65.81(4) 3_667 3_667 ?
Fe1 Pb8 Pb3 58.11(4) 3_667 3_667 ?
Fe2 Pb8 Pb1 99.01(4) . 3_667 ?
Fe2 Pb8 Pb9 54.56(4) . . ?
Fe2 Pb8 Pb7 56.30(4) . 3_667 ?
Fe2 Pb8 Pb3 101.45(4) . 3_667 ?
Fe2 Pb8 Fe1 50.15(5) . 3_667 ?
Pb8 Pb9 Pb1 59.858(14) . 3_667 ?
Pb8 Pb9 Pb7 108.251(17) . . ?
Pb7 Pb9 Pb1 115.422(19) . 3_667 ?
Pb4 Pb9 Pb1 58.356(15) 3_667 3_667 ?
Pb4 Pb9 Pb8 106.569(18) 3_667 . ?
Pb4 Pb9 Pb7 69.200(16) 3_667 . ?
Fe1 Pb9 Pb1 55.59(3) 3_667 3_667 ?
Fe1 Pb9 Pb8 56.28(4) 3_667 . ?
Fe1 Pb9 Pb7 66.07(3) 3_667 . ?
Fe1 Pb9 Pb4 57.96(4) 3_667 3_667 ?
Fe2 Pb9 Pb1 98.62(4) . 3_667 ?
Fe2 Pb9 Pb8 55.24(4) . . ?
Fe2 Pb9 Pb7 55.86(4) . . ?
Fe2 Pb9 Pb4 100.60(4) . 3_667 ?
Fe2 Pb9 Fe1 49.89(5) . 3_667 ?
Pb2 Pb5 Pb7 115.881(18) . 3_667 ?
Pb4 Pb5 Pb2 58.529(15) . . ?
Pb4 Pb5 Pb7 68.649(16) . 3_667 ?
Pb4 Pb5 Pb6 107.614(18) . . ?
Pb6 Pb5 Pb2 61.025(15) . . ?
Pb6 Pb5 Pb7 109.215(18) . 3_667 ?
Fe1 Pb5 Pb2 56.31(4) . . ?
Fe1 Pb5 Pb7 66.25(4) . 3_667 ?
Fe1 Pb5 Pb4 57.86(4) . . ?
Fe1 Pb5 Pb6 57.29(4) . . ?
Fe2 Pb5 Pb2 99.65(4) . . ?
Fe2 Pb5 Pb7 56.09(4) . 3_667 ?
Fe2 Pb5 Pb4 100.43(4) . . ?
Fe2 Pb5 Pb6 55.78(4) . . ?
Fe2 Pb5 Fe1 50.06(5) . . ?
Pb1 Pb2 Pb5 106.026(18) . . ?
Pb1 Pb2 Pb6 105.443(18) . . ?
Pb5 Pb2 Pb6 59.137(15) . . ?
Pb3 Pb2 Pb1 59.602(15) . . ?
Pb3 Pb2 Pb5 106.613(17) . . ?
Pb3 Pb2 Pb6 58.927(15) . . ?
Pb4 Pb2 Pb1 59.639(15) . . ?
Pb4 Pb2 Pb5 60.049(15) . . ?
Pb4 Pb2 Pb3 108.212(19) . . ?
Pb4 Pb2 Pb6 107.314(18) . . ?
Fe1 Pb2 Pb1 57.23(3) . . ?
Fe1 Pb2 Pb5 56.82(3) . . ?
Fe1 Pb2 Pb3 58.31(4) . . ?
Fe1 Pb2 Pb4 58.61(4) . . ?
Fe1 Pb2 Pb6 56.71(4) . . ?
Pb8 Pb7 Pb9 143.402(19) 3_667 . ?
Pb8 Pb7 Pb5 71.082(16) 3_667 3_667 ?
Pb8 Pb7 Pb3 54.177(14) 3_667 . ?
Pb8 Pb7 Pb4 125.481(19) 3_667 3_667 ?
Pb8 Pb7 Pb6 97.500(18) 3_667 . ?
Pb9 Pb7 Pb5 97.454(17) . 3_667 ?
Pb9 Pb7 Pb3 124.470(18) . . ?
Pb9 Pb7 Pb4 53.854(13) . 3_667 ?
Pb9 Pb7 Pb6 70.694(16) . . ?
Pb5 Pb7 Pb3 125.229(18) 3_667 . ?
Pb5 Pb7 Pb4 54.415(14) 3_667 3_667 ?
Pb5 Pb7 Pb6 143.377(19) 3_667 . ?
Pb4 Pb7 Pb3 177.285(17) 3_667 . ?
Pb6 Pb7 Pb3 53.797(13) . . ?
Pb6 Pb7 Pb4 124.539(17) . 3_667 ?
Fe2 Pb7 Pb8 91.07(4) . 3_667 ?
Fe2 Pb7 Pb8 54.08(4) 3_667 3_667 ?
Fe2 Pb7 Pb9 53.51(4) . . ?
Fe2 Pb7 Pb9 90.79(4) 3_667 . ?
Fe2 Pb7 Pb5 53.31(4) 3_667 3_667 ?
Fe2 Pb7 Pb5 90.45(4) . 3_667 ?
Fe2 Pb7 Pb3 89.24(4) 3_667 . ?
Fe2 Pb7 Pb3 88.98(4) . . ?
Fe2 Pb7 Pb4 88.65(4) 3_667 3_667 ?
Fe2 Pb7 Pb4 88.33(4) . 3_667 ?
Fe2 Pb7 Pb6 54.24(4) . . ?
Fe2 Pb7 Pb6 91.39(4) 3_667 . ?
Fe2 Pb7 Fe2 47.62(7) . 3_667 ?
Pb1 Pb3 Pb8 61.731(15) . 3_667 ?
Pb1 Pb3 Pb2 60.405(15) . . ?
Pb1 Pb3 Pb7 107.750(17) . . ?
Pb1 Pb3 Pb6 108.587(18) . . ?
Pb8 Pb3 Pb7 56.248(14) 3_667 . ?
Pb2 Pb3 Pb8 107.564(18) . 3_667 ?
Pb2 Pb3 Pb7 107.929(16) . . ?
Pb2 Pb3 Pb6 62.196(16) . . ?
Pb6 Pb3 Pb8 101.719(17) . 3_667 ?
Pb6 Pb3 Pb7 56.869(14) . . ?
Fe1 Pb3 Pb1 57.08(4) . . ?
Fe1 Pb3 Pb8 56.80(3) . 3_667 ?
Fe1 Pb3 Pb2 56.79(4) . . ?
Fe1 Pb3 Pb7 59.91(4) . . ?
Fe1 Pb3 Pb6 57.48(4) . . ?
Pb1 Pb4 Pb9 62.886(15) . 3_667 ?
Pb1 Pb4 Pb5 107.963(19) . . ?
Pb1 Pb4 Pb7 109.176(17) . 3_667 ?
Pb9 Pb4 Pb5 102.024(18) 3_667 . ?
Pb9 Pb4 Pb7 56.946(13) 3_667 3_667 ?
Pb5 Pb4 Pb7 56.937(14) . 3_667 ?
Pb2 Pb4 Pb1 60.797(16) . . ?
Pb2 Pb4 Pb9 109.300(18) . 3_667 ?
Pb2 Pb4 Pb5 61.422(16) . . ?
Pb2 Pb4 Pb7 108.635(18) . 3_667 ?
Fe1 Pb4 Pb1 57.20(3) . . ?
Fe1 Pb4 Pb9 57.97(4) . 3_667 ?
Fe1 Pb4 Pb5 56.89(3) . . ?
Fe1 Pb4 Pb2 57.08(4) . . ?
Fe1 Pb4 Pb7 61.05(4) . 3_667 ?
Pb5 Pb6 Pb2 59.838(15) . . ?
Pb5 Pb6 Pb7 107.408(18) . . ?
Pb2 Pb6 Pb7 115.222(19) . . ?
Pb3 Pb6 Pb5 107.137(18) . . ?
Pb3 Pb6 Pb2 58.877(15) . . ?
Pb3 Pb6 Pb7 69.334(16) . . ?
Fe1 Pb6 Pb5 56.80(4) . . ?
Fe1 Pb6 Pb2 55.73(4) . . ?
Fe1 Pb6 Pb7 65.15(4) . . ?
Fe1 Pb6 Pb3 57.98(4) . . ?
Fe2 Pb6 Pb5 54.67(4) . . ?
Fe2 Pb6 Pb2 97.97(4) . . ?
Fe2 Pb6 Pb7 55.42(4) . . ?
Fe2 Pb6 Pb3 100.66(4) . . ?
Fe2 Pb6 Fe1 49.59(5) . . ?
Pb1 Fe1 Pb9 67.59(4) . 3_667 ?
Pb1 Fe1 Pb5 121.37(6) . . ?
Pb1 Fe1 Pb3 64.53(4) . . ?
Pb1 Fe1 Pb4 64.29(4) . . ?
Pb1 Fe1 Pb6 121.24(6) . . ?
Pb8 Fe1 Pb1 67.28(4) 3_667 . ?
Pb8 Fe1 Pb9 66.16(4) 3_667 3_667 ?
Pb8 Fe1 Pb5 170.81(7) 3_667 . ?
Pb8 Fe1 Pb3 65.10(4) 3_667 . ?
Pb8 Fe1 Pb4 119.99(6) 3_667 . ?
Pb8 Fe1 Pb6 113.35(6) 3_667 . ?
Pb9 Fe1 Pb3 121.11(6) 3_667 . ?
Pb5 Fe1 Pb9 112.95(6) . 3_667 ?
Pb5 Fe1 Pb3 120.27(6) . . ?
Pb5 Fe1 Pb4 65.25(4) . . ?
Pb5 Fe1 Pb6 65.91(4) . . ?
Pb2 Fe1 Pb1 65.75(4) . . ?
Pb2 Fe1 Pb8 121.84(6) . 3_667 ?
Pb2 Fe1 Pb9 121.02(6) . 3_667 ?
Pb2 Fe1 Pb5 66.88(4) . . ?
Pb2 Fe1 Pb3 64.90(4) . . ?
Pb2 Fe1 Pb4 64.31(4) . . ?
Pb2 Fe1 Pb6 67.56(4) . . ?
Pb4 Fe1 Pb9 64.08(4) . 3_667 ?
Pb4 Fe1 Pb3 118.35(6) . . ?
Pb6 Fe1 Pb9 170.73(7) . 3_667 ?
Pb6 Fe1 Pb3 64.54(4) . . ?
Pb6 Fe1 Pb4 121.05(6) . . ?
Fe2 Fe1 Pb1 118.41(8) 3_667 . ?
Fe2 Fe1 Pb1 175.52(9) . . ?
Fe2 Fe1 Pb8 62.44(6) 3_667 3_667 ?
Fe2 Fe1 Pb8 109.36(8) . 3_667 ?
Fe2 Fe1 Pb9 61.15(6) 3_667 3_667 ?
Fe2 Fe1 Pb9 108.54(8) . 3_667 ?
Fe2 Fe1 Pb5 61.82(6) . . ?
Fe2 Fe1 Pb5 108.77(7) 3_667 . ?
Fe2 Fe1 Pb2 175.52(8) 3_667 . ?
Fe2 Fe1 Pb2 118.70(8) . . ?
Fe2 Fe1 Pb3 117.22(8) . . ?
Fe2 Fe1 Pb3 117.89(8) 3_667 . ?
Fe2 Fe1 Pb4 116.53(8) . . ?
Fe2 Fe1 Pb4 115.34(8) 3_667 . ?
Fe2 Fe1 Pb6 110.03(8) 3_667 . ?
Fe2 Fe1 Pb6 62.51(6) . . ?
Fe2 Fe1 Fe2 57.13(9) . 3_667 ?
Pb8 Fe2 Pb7 135.57(7) . . ?
Pb8 Fe2 Pb7 69.62(4) . 3_667 ?
Pb8 Fe2 Pb6 125.32(7) . . ?
Pb9 Fe2 Pb8 70.20(4) . . ?
Pb9 Fe2 Pb5 124.42(7) . . ?
Pb9 Fe2 Pb7 70.62(5) . . ?
Pb9 Fe2 Pb7 135.24(7) . 3_667 ?
Pb9 Fe2 Pb6 84.92(5) . . ?
Pb5 Fe2 Pb8 85.42(5) . . ?
Pb5 Fe2 Pb7 70.60(5) . 3_667 ?
Pb5 Fe2 Pb7 134.97(7) . . ?
Pb5 Fe2 Pb6 69.55(4) . . ?
Pb7 Fe2 Pb7 132.38(7) . 3_667 ?
Pb6 Fe2 Pb7 70.35(4) . . ?
Pb6 Fe2 Pb7 135.41(7) . 3_667 ?
Fe1 Fe2 Pb8 67.41(6) 3_667 . ?
Fe1 Fe2 Pb8 144.60(9) . . ?
Fe1 Fe2 Pb9 144.35(9) . . ?
Fe1 Fe2 Pb9 68.95(6) 3_667 . ?
Fe1 Fe2 Pb5 68.12(6) . . ?
Fe1 Fe2 Pb5 144.18(9) 3_667 . ?
Fe1 Fe2 Pb7 78.04(7) 3_667 3_667 ?
Fe1 Fe2 Pb7 79.60(7) 3_667 . ?
Fe1 Fe2 Pb7 79.33(7) . 3_667 ?
Fe1 Fe2 Pb7 78.50(6) . . ?
Fe1 Fe2 Pb6 67.90(6) . . ?
Fe1 Fe2 Pb6 145.44(9) 3_667 . ?
Fe1 Fe2 Fe1 122.87(9) . 3_667 ?
Fe2 Fe2 Pb8 116.67(11) 3_667 . ?
Fe2 Fe2 Pb9 118.20(11) 3_667 . ?
Fe2 Fe2 Pb5 117.38(11) 3_667 . ?
Fe2 Fe2 Pb7 65.78(8) 3_667 3_667 ?
Fe2 Fe2 Pb7 66.60(8) 3_667 . ?
Fe2 Fe2 Pb6 118.00(11) 3_667 . ?
Fe2 Fe2 Fe1 61.58(8) 3_667 . ?
Fe2 Fe2 Fe1 61.29(9) 3_667 3_667 ?
O00F K00C N00R 60.3(3) . . ?
O00F K00C N012 119.8(3) . . ?
O00G K00C O00F 99.3(3) . . ?
O00G K00C O00K 124.6(3) . . ?
O00G K00C O00O 132.1(3) . . ?
O00G K00C N00R 60.2(3) . . ?
O00G K00C N012 119.1(3) . . ?
O00I K00C O00F 136.9(3) . . ?
O00I K00C O00G 60.2(3) . . ?
O00I K00C O00K 98.7(3) . . ?
O00I K00C O00O 94.9(3) . . ?
O00I K00C N00R 120.0(3) . . ?
O00I K00C N012 59.4(3) . . ?
O00K K00C O00F 60.0(3) . . ?
O00K K00C O00O 97.4(3) . . ?
O00K K00C N00R 119.9(3) . . ?
O00K K00C N012 60.1(3) . . ?
O00M K00C O00F 97.3(3) . . ?
O00M K00C O00G 95.1(3) . . ?
O00M K00C O00I 120.5(3) . . ?
O00M K00C O00K 135.2(3) . . ?
O00M K00C O00O 61.1(3) . . ?
O00M K00C N00R 59.7(3) . . ?
O00M K00C N012 120.9(3) . . ?
O00O K00C O00F 123.0(3) . . ?
O00O K00C N00R 120.4(3) . . ?
O00O K00C N012 60.2(3) . . ?
N00R K00C N012 179.3(3) . . ?
O00E K00D N00P 119.1(3) . . ?
O00E K00D N00Q 59.7(3) . . ?
O00H K00D O00E 118.1(3) . . ?
O00H K00D N00P 60.8(3) . . ?
O00H K00D N00Q 120.6(3) . . ?
O00J K00D O00E 97.3(3) . . ?
O00J K00D O00H 60.0(3) . . ?
O00J K00D O00L 136.7(3) . . ?
O00J K00D O00N 118.7(3) . . ?
O00J K00D N00P 119.8(3) . . ?
O00J K00D N00Q 61.7(3) . . ?
O00J K00D O00S 98.1(3) . . ?
O00L K00D O00E 59.2(2) . . ?
O00L K00D O00H 97.3(3) . . ?
O00L K00D O00N 99.1(3) . . ?
O00L K00D N00P 60.8(3) . . ?
O00L K00D N00Q 117.8(3) . . ?
O00L K00D O00S 119.7(3) . . ?
O00N K00D O00E 139.3(3) . . ?
O00N K00D O00H 97.2(3) . . ?
O00N K00D N00P 60.0(3) . . ?
O00N K00D N00Q 120.0(3) . . ?
N00P K00D N00Q 178.4(3) . . ?
O00S K00D O00E 98.5(3) . . ?
O00S K00D O00H 138.2(3) . . ?
O00S K00D O00N 60.4(3) . . ?
O00S K00D N00P 119.2(3) . . ?
O00S K00D N00Q 60.5(3) . . ?
C00W O00E K00D 115.8(7) . . ?
C00W O00E C01K 111.8(9) . . ?
C01K O00E K00D 117.7(7) . . ?
C00X O00F K00C 113.5(7) . . ?
C00X O00F C01A 114.6(11) . . ?
C01A O00F K00C 113.7(7) . . ?
C01B O00G K00C 119.0(7) . . ?
C01B O00G C01P 108.7(9) . . ?
C01P O00G K00C 114.4(7) . . ?
C013 O00H K00D 113.8(7) . . ?
C013 O00H C017 110.6(10) . . ?
C017 O00H K00D 116.5(8) . . ?
C00Z O00I K00C 116.7(8) . . ?
C01C O00I K00C 116.0(7) . . ?
C01C O00I C00Z 111.1(10) . . ?
C00V O00J K00D 117.4(8) . . ?
C00V O00J C018 109.0(11) . . ?
C018 O00J K00D 117.0(8) . . ?
C01E O00K K00C 113.8(7) . . ?
C01E O00K C01Q 111.6(10) . . ?
C01Q O00K K00C 116.0(8) . . ?
C015 O00L K00D 115.4(7) . . ?
C01N O00L K00D 117.5(7) . . ?
C01N O00L C015 111.4(9) . . ?
C01J O00M K00C 117.7(7) . . ?
C01M O00M K00C 113.9(7) . . ?
C01M O00M C01J 110.7(10) . . ?
C01T O00N K00D 118.2(8) . . ?
C01T O00N C12 112.3(12) . . ?
C12 O00N K00D 114.0(8) . . ?
C01S O00O K00C 111.6(7) . . ?
C01S O00O C01Y 111.9(11) . . ?
C01Y O00O K00C 116.4(8) . . ?
C019 N00P K00D 110.4(7) . . ?
C01G N00P K00D 110.5(8) . . ?
C01G N00P C019 106.7(11) . . ?
C8 N00P K00D 109.7(7) . . ?
C8 N00P C019 108.8(10) . . ?
C8 N00P C01G 110.6(11) . . ?
C011 N00Q K00D 111.5(8) . . ?
C011 N00Q C01D 107.2(12) . . ?
C011 N00Q C01L 110.2(11) . . ?
C01D N00Q K00D 108.4(8) . . ?
C01L N00Q K00D 110.6(9) . . ?
C01L N00Q C01D 108.8(12) . . ?
C00U N00R K00C 110.1(7) . . ?
C00U N00R C010 110.5(10) . . ?
C00U N00R C01F 110.5(10) . . ?
C010 N00R K00C 108.0(7) . . ?
C010 N00R C01F 109.6(11) . . ?
C01F N00R K00C 108.1(7) . . ?
C01O O00S K00D 112.8(8) . . ?
C01O O00S C01X 111.0(11) . . ?
C01X O00S K00D 116.8(9) . . ?
C00Y N00T C016 118.4(13) . . ?
N00R C00U H00A 109.0 . . ?
N00R C00U H00B 109.0 . . ?
N00R C00U C01J 112.9(10) . . ?
H00A C00U H00B 107.8 . . ?
C01J C00U H00A 109.0 . . ?
C01J C00U H00B 109.0 . . ?
O00J C00V H00G 109.8 . . ?
O00J C00V H00H 109.8 . . ?
O00J C00V C013 109.3(11) . . ?
H00G C00V H00H 108.3 . . ?
C013 C00V H00G 109.8 . . ?
C013 C00V H00H 109.8 . . ?
O00E C00W H00I 109.3 . . ?
O00E C00W H00J 109.3 . . ?
O00E C00W C015 111.7(11) . . ?
H00I C00W H00J 107.9 . . ?
C015 C00W H00I 109.3 . . ?
C015 C00W H00J 109.3 . . ?
O00F C00X H00C 109.9 . . ?
O00F C00X H00D 109.9 . . ?
O00F C00X C01E 108.9(12) . . ?
H00C C00X H00D 108.3 . . ?
C01E C00X H00C 109.9 . . ?
C01E C00X H00D 109.9 . . ?
N00T C00Y H00Y 118.0 . . ?
N00T C00Y C01H 124.0(14) . . ?
C01H C00Y H00Y 118.0 . . ?
O00I C00Z H00E 110.1 . . ?
O00I C00Z H00F 110.1 . . ?
O00I C00Z C01V 107.9(11) . . ?
H00E C00Z H00F 108.4 . . ?
C01V C00Z H00E 110.1 . . ?
C01V C00Z H00F 110.1 . . ?
N00R C010 H01A 108.5 . . ?
N00R C010 H01B 108.5 . . ?
H01A C010 H01B 107.5 . . ?
C01A C010 N00R 115.0(11) . . ?
C01A C010 H01A 108.5 . . ?
C01A C010 H01B 108.5 . . ?
N00Q C011 H1 108.7 . . ?
N00Q C011 H 108.7 . . ?
N00Q C011 C01K 114.2(11) . . ?
H1 C011 H 107.6 . . ?
C01K C011 H1 108.7 . . ?
C01K C011 H 108.7 . . ?
C01R N012 K00C 108.9(8) . . ?
C01R N012 C01U 109.2(12) . . ?
C01U N012 K00C 109.3(7) . . ?
C01V N012 K00C 110.2(8) . . ?
C01V N012 C01R 111.1(12) . . ?
C01V N012 C01U 108.1(12) . . ?
O00H C013 C00V 109.3(11) . . ?
O00H C013 H2 109.8 . . ?
O00H C013 HA 109.8 . . ?
C00V C013 H2 109.8 . . ?
C00V C013 HA 109.8 . . ?
H2 C013 HA 108.3 . . ?
C01W N014 C2 119.3(18) . . ?
O00L C015 C00W 111.9(11) . . ?
O00L C015 H3 109.2 . . ?
O00L C015 HB 109.2 . . ?
C00W C015 H3 109.2 . . ?
C00W C015 HB 109.2 . . ?
H3 C015 HB 107.9 . . ?
N00T C016 H016 119.2 . . ?
N00T C016 C01I 121.6(13) . . ?
C01I C016 H016 119.2 . . ?
O00H C017 H4 109.7 . . ?
O00H C017 HC 109.7 . . ?
O00H C017 C01G 109.8(11) . . ?
H4 C017 HC 108.2 . . ?
C01G C017 H4 109.7 . . ?
C01G C017 HC 109.7 . . ?
O00J C018 H5 109.7 . . ?
O00J C018 HD 109.7 . . ?
O00J C018 C01D 109.9(13) . . ?
H5 C018 HD 108.2 . . ?
C01D C018 H5 109.7 . . ?
C01D C018 HD 109.7 . . ?
N00P C019 H6 109.0 . . ?
N00P C019 HE 109.0 . . ?
H6 C019 HE 107.8 . . ?
C01T C019 N00P 112.9(11) . . ?
C01T C019 H6 109.0 . . ?
C01T C019 HE 109.0 . . ?
O00F C01A C010 110.1(11) . . ?
O00F C01A H01C 109.6 . . ?
O00F C01A H01D 109.6 . . ?
C010 C01A H01C 109.6 . . ?
C010 C01A H01D 109.6 . . ?
H01C C01A H01D 108.2 . . ?
O00G C01B H01E 109.9 . . ?
O00G C01B H01F 109.9 . . ?
O00G C01B C01F 109.0(10) . . ?
H01E C01B H01F 108.3 . . ?
C01F C01B H01E 109.9 . . ?
C01F C01B H01F 109.9 . . ?
O00I C01C H01G 109.2 . . ?
O00I C01C H01H 109.2 . . ?
O00I C01C C01P 112.0(11) . . ?
H01G C01C H01H 107.9 . . ?
C01P C01C H01G 109.2 . . ?
C01P C01C H01H 109.2 . . ?
N00Q C01D C018 112.4(12) . . ?
N00Q C01D H7 109.1 . . ?
N00Q C01D HF 109.1 . . ?
C018 C01D H7 109.1 . . ?
C018 C01D HF 109.1 . . ?
H7 C01D HF 107.9 . . ?
O00K C01E C00X 110.4(12) . . ?
O00K C01E H01I 109.6 . . ?
O00K C01E H01J 109.6 . . ?
C00X C01E H01I 109.6 . . ?
C00X C01E H01J 109.6 . . ?
H01I C01E H01J 108.1 . . ?
N00R C01F C01B 113.0(12) . . ?
N00R C01F H01K 109.0 . . ?
N00R C01F H01L 109.0 . . ?
C01B C01F H01K 109.0 . . ?
C01B C01F H01L 109.0 . . ?
H01K C01F H01L 107.8 . . ?
N00P C01G C017 114.1(11) . . ?
N00P C01G H8 108.7 . . ?
N00P C01G HG 108.7 . . ?
C017 C01G H8 108.7 . . ?
C017 C01G HG 108.7 . . ?
H8 C01G HG 107.6 . . ?
C00Y C01H H15 120.6 . . ?
C00Y C01H C11 118.8(15) . . ?
C11 C01H H15 120.6 . . ?
C016 C01I H16 119.9 . . ?
C016 C01I C11 120.2(15) . . ?
C11 C01I H16 119.9 . . ?
O00M C01J C00U 109.0(10) . . ?
O00M C01J H01M 109.9 . . ?
O00M C01J H01N 109.9 . . ?
C00U C01J H01M 109.9 . . ?
C00U C01J H01N 109.9 . . ?
H01M C01J H01N 108.3 . . ?
O00E C01K C011 107.3(10) . . ?
O00E C01K H9 110.3 . . ?
O00E C01K HH 110.3 . . ?
C011 C01K H9 110.3 . . ?
C011 C01K HH 110.3 . . ?
H9 C01K HH 108.5 . . ?
N00Q C01L H10 108.8 . . ?
N00Q C01L HI 108.8 . . ?
N00Q C01L C01X 113.8(12) . . ?
H10 C01L HI 107.7 . . ?
C01X C01L H10 108.8 . . ?
C01X C01L HI 108.8 . . ?
O00M C01M H01O 110.0 . . ?
O00M C01M H01P 110.0 . . ?
O00M C01M C01S 108.3(11) . . ?
H01O C01M H01P 108.4 . . ?
C01S C01M H01O 110.0 . . ?
C01S C01M H01P 110.0 . . ?
O00L C01N H11 109.7 . . ?
O00L C01N HJ 109.7 . . ?
O00L C01N C8 109.7(10) . . ?
H11 C01N HJ 108.2 . . ?
C8 C01N H11 109.7 . . ?
C8 C01N HJ 109.7 . . ?
O00S C01O H12 109.8 . . ?
O00S C01O HK 109.8 . . ?
O00S C01O C12 109.2(13) . . ?
H12 C01O HK 108.3 . . ?
C12 C01O H12 109.8 . . ?
C12 C01O HK 109.8 . . ?
O00G C01P C01C 107.4(10) . . ?
O00G C01P H01Q 110.2 . . ?
O00G C01P H01R 110.2 . . ?
C01C C01P H01Q 110.2 . . ?
C01C C01P H01R 110.2 . . ?
H01Q C01P H01R 108.5 . . ?
O00K C01Q H01S 109.7 . . ?
O00K C01Q H01T 109.7 . . ?
O00K C01Q C01R 109.9(12) . . ?
H01S C01Q H01T 108.2 . . ?
C01R C01Q H01S 109.7 . . ?
C01R C01Q H01T 109.7 . . ?
N012 C01R C01Q 113.5(12) . . ?
N012 C01R H01U 108.9 . . ?
N012 C01R H01V 108.9 . . ?
C01Q C01R H01U 108.9 . . ?
C01Q C01R H01V 108.9 . . ?
H01U C01R H01V 107.7 . . ?
O00O C01S C01M 110.4(12) . . ?
O00O C01S H01W 109.6 . . ?
O00O C01S H01X 109.6 . . ?
C01M C01S H01W 109.6 . . ?
C01M C01S H01X 109.6 . . ?
H01W C01S H01X 108.1 . . ?
O00N C01T C019 109.9(12) . . ?
O00N C01T H13 109.7 . . ?
O00N C01T HL 109.7 . . ?
C019 C01T H13 109.7 . . ?
C019 C01T HL 109.7 . . ?
H13 C01T HL 108.2 . . ?
N012 C01U H01Y 109.0 . . ?
N012 C01U HM 109.0 . . ?
N012 C01U C01Y 112.8(11) . . ?
H01Y C01U HM 107.8 . . ?
C01Y C01U H01Y 109.0 . . ?
C01Y C01U HM 109.0 . . ?
C00Z C01V H01Z 109.1 . . ?
C00Z C01V HN 109.1 . . ?
N012 C01V C00Z 112.3(12) . . ?
N012 C01V H01Z 109.1 . . ?
N012 C01V HN 109.1 . . ?
H01Z C01V HN 107.9 . . ?
N014 C01W H17 117.9 . . ?
N014 C01W C4 124.2(19) . . ?
C4 C01W H17 117.9 . . ?
O00S C01X C01L 110.7(12) . . ?
O00S C01X H14 109.5 . . ?
O00S C01X HO 109.5 . . ?
C01L C01X H14 109.5 . . ?
C01L C01X HO 109.5 . . ?
H14 C01X HO 108.1 . . ?
O00O C01Y C01U 108.3(11) . . ?
O00O C01Y H01 110.0 . . ?
O00O C01Y HP 110.0 . . ?
C01U C01Y H01 110.0 . . ?
C01U C01Y HP 110.0 . . ?
H01 C01Y HP 108.4 . . ?
N00P C8 C01N 113.4(11) . . ?
N00P C8 H8A 108.9 . . ?
N00P C8 H8B 108.9 . . ?
C01N C8 H8A 108.9 . . ?
C01N C8 H8B 108.9 . . ?
H8A C8 H8B 107.7 . . ?
C01H C11 C01I 116.9(16) . . ?
C01H C11 H11A 121.5 . . ?
C01I C11 H11A 121.5 . . ?
O00N C12 C01O 109.8(13) . . ?
O00N C12 H12A 109.7 . . ?
O00N C12 H12B 109.7 . . ?
C01O C12 H12A 109.7 . . ?
C01O C12 H12B 109.7 . . ?
H12A C12 H12B 108.2 . . ?
C2 C1 H1A 119.9 . . ?
C5 C1 H1A 119.9 . . ?
C5 C1 C2 120.2(17) . . ?
N014 C2 C1 119.6(19) . . ?
N014 C2 H2A 120.2 . . ?
C1 C2 H2A 120.2 . . ?
C01W C4 H4A 120.7 . . ?
C01W C4 C5 119(2) . . ?
C5 C4 H4A 120.7 . . ?
C1 C5 C4 117.9(19) . . ?
C1 C5 H5A 121.1 . . ?
C4 C5 H5A 121.1 . . ?

loop_
_geom_torsion_atom_site_label_1
_geom_torsion_atom_site_label_2
_geom_torsion_atom_site_label_3
_geom_torsion_atom_site_label_4
_geom_torsion
_geom_torsion_site_symmetry_1
_geom_torsion_site_symmetry_2
_geom_torsion_site_symmetry_3
_geom_torsion_site_symmetry_4
_geom_torsion_publ_flag
K00C O00F C00X C01E 48.3(13) . . . . ?
K00C O00F C01A C010 -55.2(13) . . . . ?
K00C O00G C01B C01F -50.9(13) . . . . ?
K00C O00G C01P C01C 50.9(12) . . . . ?
K00C O00I C00Z C01V -58.8(14) . . . . ?
K00C O00I C01C C01P 42.7(13) . . . . ?
K00C O00K C01E C00X 50.5(14) . . . . ?
K00C O00K C01Q C01R -56.1(13) . . . . ?
K00C O00M C01J C00U -54.5(12) . . . . ?
K00C O00M C01M C01S 49.1(13) . . . . ?
K00C O00O C01S C01M 50.5(14) . . . . ?
K00C O00O C01Y C01U -56.5(13) . . . . ?
K00C N00R C00U C01J -40.2(12) . . . . ?
K00C N00R C010 C01A -42.0(13) . . . . ?
K00C N00R C01F C01B -44.3(12) . . . . ?
K00C N012 C01R C01Q -39.4(15) . . . . ?
K00C N012 C01U C01Y -40.9(14) . . . . ?
K00C N012 C01V C00Z -38.8(14) . . . . ?
K00D O00E C00W C015 -41.7(12) . . . . ?
K00D O00E C01K C011 48.0(12) . . . . ?
K00D O00H C013 C00V -48.6(12) . . . . ?
K00D O00H C017 C01G 48.7(13) . . . . ?
K00D O00J C00V C013 -45.6(14) . . . . ?
K00D O00J C018 C01D 51.2(15) . . . . ?
K00D O00L C015 C00W -46.8(13) . . . . ?
K00D O00L C01N C8 46.1(14) . . . . ?
K00D O00N C01T C019 48.5(14) . . . . ?
K00D O00N C12 C01O -46.1(15) . . . . ?
K00D N00P C019 C01T 43.8(13) . . . . ?
K00D N00P C01G C017 42.7(14) . . . . ?
K00D N00P C8 C01N 46.0(13) . . . . ?
K00D N00Q C011 C01K 45.9(12) . . . . ?
K00D N00Q C01D C018 43.3(15) . . . . ?
K00D N00Q C01L C01X 42.7(16) . . . . ?
K00D O00S C01O C12 -52.8(15) . . . . ?
K00D O00S C01X C01L 48.0(17) . . . . ?
O00E C00W C015 O00L 59.4(15) . . . . ?
O00F C00X C01E O00K -66.8(15) . . . . ?
O00G C01B C01F N00R 64.8(14) . . . . ?
O00H C017 C01G N00P -62.7(16) . . . . ?
O00I C00Z C01V N012 65.4(16) . . . . ?
O00I C01C C01P O00G -62.6(15) . . . . ?
O00J C00V C013 O00H 62.8(15) . . . . ?
O00J C018 C01D N00Q -64.9(18) . . . . ?
O00K C01Q C01R N012 65.3(17) . . . . ?
O00L C01N C8 N00P -63.6(16) . . . . ?
O00M C01M C01S O00O -68.4(15) . . . . ?
N00P C019 C01T O00N -62.6(15) . . . . ?
N00Q C011 C01K O00E -63.5(14) . . . . ?
N00Q C01L C01X O00S -62(2) . . . . ?
N00R C00U C01J O00M 63.7(15) . . . . ?
N00R C010 C01A O00F 68.2(15) . . . . ?
O00S C01O C12 O00N 67.2(17) . . . . ?
N00T C00Y C01H C11 1(2) . . . . ?
N00T C016 C01I C11 -1(2) . . . . ?
C00U N00R C010 C01A -162.5(12) . . . . ?
C00U N00R C01F C01B 76.2(13) . . . . ?
C00V O00J C018 C01D -172.6(12) . . . . ?
C00W O00E C01K C011 -174.4(10) . . . . ?
C00X O00F C01A C010 172.0(11) . . . . ?
C00Y N00T C016 C01I 1(2) . . . . ?
C00Y C01H C11 C01I -1(2) . . . . ?
C00Z O00I C01C C01P 179.1(11) . . . . ?
C010 N00R C00U C01J 78.9(13) . . . . ?
C010 N00R C01F C01B -161.8(11) . . . . ?
C011 N00Q C01D C018 -77.2(15) . . . . ?
C011 N00Q C01L C01X 166.4(14) . . . . ?
N012 C01U C01Y O00O 66.0(16) . . . . ?
C013 O00H C017 C01G -179.2(12) . . . . ?
N014 C01W C4 C5 4(3) . . . . ?
C015 O00L C01N C8 -177.5(11) . . . . ?
C016 N00T C00Y C01H -1(2) . . . . ?
C016 C01I C11 C01H 2(2) . . . . ?
C017 O00H C013 C00V 178.0(11) . . . . ?
C018 O00J C00V C013 178.4(12) . . . . ?
C019 N00P C01G C017 -77.4(14) . . . . ?
C019 N00P C8 C01N 166.9(12) . . . . ?
C01A O00F C00X C01E -178.7(12) . . . . ?
C01B O00G C01P C01C -173.3(11) . . . . ?
C01C O00I C00Z C01V 165.2(12) . . . . ?
C01D N00Q C011 C01K 164.3(11) . . . . ?
C01D N00Q C01L C01X -76.2(17) . . . . ?
C01E O00K C01Q C01R 171.2(12) . . . . ?
C01F N00R C00U C01J -159.6(11) . . . . ?
C01F N00R C010 C01A 75.6(14) . . . . ?
C01G N00P C019 C01T 164.0(12) . . . . ?
C01G N00P C8 C01N -76.2(14) . . . . ?
C01J O00M C01M C01S -175.6(11) . . . . ?
C01K O00E C00W C015 179.8(11) . . . . ?
C01L N00Q C011 C01K -77.3(14) . . . . ?
C01L N00Q C01D C018 163.6(13) . . . . ?
C01M O00M C01J C00U 172.0(11) . . . . ?
C01N O00L C015 C00W 175.8(12) . . . . ?
C01O O00S C01X C01L 179.2(14) . . . . ?
C01P O00G C01B C01F 175.7(11) . . . . ?
C01Q O00K C01E C00X -175.7(12) . . . . ?
C01R N012 C01U C01Y -160.0(12) . . . . ?
C01R N012 C01V C00Z 82.0(15) . . . . ?
C01S O00O C01Y C01U 173.5(12) . . . . ?
C01T O00N C12 C01O 176.1(13) . . . . ?
C01U N012 C01R C01Q 79.9(15) . . . . ?
C01U N012 C01V C00Z -158.1(12) . . . . ?
C01V N012 C01R C01Q -161.0(13) . . . . ?
C01V N012 C01U C01Y 79.0(14) . . . . ?
C01W N014 C2 C1 -1(3) . . . . ?
C01W C4 C5 C1 -3(3) . . . . ?
C01X O00S C01O C12 174.0(13) . . . . ?
C01Y O00O C01S C01M -177.0(12) . . . . ?
C8 N00P C019 C01T -76.6(14) . . . . ?
C8 N00P C01G C017 164.4(12) . . . . ?
C12 O00N C01T C019 -175.6(12) . . . . ?
C2 N014 C01W C4 -3(3) . . . . ?
C2 C1 C5 C4 0(3) . . . . ?
C5 C1 C2 N014 2(3) . . . . ?

_smtbx_masks_special_details     ?
loop_
_smtbx_masks_void_nr
_smtbx_masks_void_average_x
_smtbx_masks_void_average_y
_smtbx_masks_void_average_z
_smtbx_masks_void_volume
_smtbx_masks_void_count_electrons
_smtbx_masks_void_content
1 -0.040 0.139 0.695 10.3 0.0 ?
2 0.040 0.861 0.305 10.3 1.6 ?
3 0.100 0.590 0.875 7.2 0.0 ?
4 0.125 0.442 0.556 8.7 0.0 ?
5 0.162 0.493 0.083 7.2 1.3 ?
6 0.338 -0.007 0.417 7.2 1.3 ?
7 0.375 0.942 0.944 8.7 0.0 ?
8 0.400 0.090 0.625 7.2 0.0 ?
9 0.460 0.361 0.195 10.3 0.5 ?
10 0.540 0.639 0.805 10.3 0.0 ?
11 0.600 0.910 0.375 7.2 0.0 ?
12 0.625 0.058 0.056 8.7 0.0 ?
13 0.662 0.007 0.583 7.2 1.4 ?
14 0.837 0.507 0.917 7.2 1.4 ?
15 0.875 0.558 0.444 8.7 0.0 ?
16 0.900 0.410 0.125 7.2 0.0 ?

_smtbx_masks_void_probe_radius   1.2
_smtbx_masks_void_truncation_radius 1.2
_shelx_res_file                  
;
TITL scc2_a.res in P2(1)/n
REM Old TITL SCC2 in P2(1)/n
REM SHELXT solution in P2(1)/n
REM R1 0.113, Rweak 0.006, Alpha 0.034, Orientation as input
REM Formula found by SHELXT: C41 N7 O9 K2 Fe2 Pb9
CELL 1.54184 14.3298 27.6726 18.9178 90 110.718 90
ZERR 4 0.0001 0.0002 0.0002 0 0.001 0
LATT 1
SYMM 0.5-X,0.5+Y,0.5-Z
SFAC C H Fe K N O Pb
UNIT 184 328 8 8 24 48 36

L.S. 100 0 0
PLAN  31
SIZE 0.02 0.02 0.02
CONF
BOND $H
list 4
MORE -1
ABIN
fmap 2 53
acta
OMIT -3 134
REM <olex2.extras>
REM <HklSrc "%.\\SCC2.hkl">
REM </olex2.extras>

WGHT    0.121500   22.185499
FVAR       0.05784
PB1   7    0.286355    0.459704    0.743429    11.00000    0.03410    0.03305 =
         0.01938    0.00040    0.00731   -0.00138
PB8   7    0.619300    0.440332    1.171149    11.00000    0.04144    0.02645 =
         0.02257    0.00410    0.00927    0.00114
PB9   7    0.755496    0.505455    1.104472    11.00000    0.02924    0.03567 =
         0.02526    0.00096    0.00918    0.00068
PB5   7    0.517146    0.375248    0.982101    11.00000    0.04131    0.02205 =
         0.02702    0.00194    0.00903    0.00210
PB2   7    0.460169    0.381948    0.801100    11.00000    0.04249    0.02883 =
         0.02541   -0.00666    0.01258    0.00144
PB7   7    0.610596    0.554096    0.945797    11.00000    0.03638    0.03221 =
         0.02904    0.00408    0.01488   -0.00337
PB3   7    0.507514    0.489047    0.765565    11.00000    0.03791    0.03904 =
         0.02339    0.00009    0.01483   -0.00521
PB4   7    0.291331    0.385765    0.870735    11.00000    0.03874    0.02872 =
         0.02866    0.00164    0.01130   -0.00630
PB6   7    0.652385    0.440485    0.915930    11.00000    0.03298    0.03889 =
         0.02803   -0.00460    0.01267    0.00327
FE1   3    0.442345    0.463567    0.893679    11.00000    0.03099    0.02131 =
         0.01846    0.00035    0.00672    0.00316
FE2   3    0.564592    0.471984    1.020523    11.00000    0.03255    0.02438 =
         0.02099    0.00013    0.00962    0.00020
K00C  4    0.781634    0.343507    0.570434    11.00000    0.03378    0.02785 =
         0.02413    0.00047    0.01064    0.00099
K00D  4    0.177483    0.371073    0.378548    11.00000    0.03434    0.02643 =
         0.02274    0.00027    0.01108   -0.00011
O00E  6    0.307750    0.452418    0.432975    11.00000    0.03873    0.03108 =
         0.02925    0.00376    0.01478   -0.00134
O00F  6    0.908460    0.426051    0.598011    11.00000    0.04496    0.03383 =
         0.02776    0.00725    0.01234   -0.00357
O00G  6    0.927489    0.270636    0.617672    11.00000    0.04132    0.02591 =
         0.03055    0.00106    0.01072    0.00099
O00H  6   -0.006522    0.369558    0.405287    11.00000    0.03679    0.03776 =
         0.02936    0.00277    0.01331   -0.00113
O00I  6    0.756725    0.257507    0.487490    11.00000    0.04181    0.03423 =
         0.03622   -0.01613    0.01361    0.00032
O00J  6    0.013180    0.422137    0.283456    11.00000    0.03861    0.03510 =
         0.03978    0.00835    0.01177   -0.00305
O00K  6    0.763022    0.409525    0.453097    11.00000    0.05047    0.02972 =
         0.02561    0.00638    0.01506    0.00940
O00L  6    0.305775    0.376330    0.531434    11.00000    0.04599    0.02934 =
         0.02378   -0.00554    0.01604   -0.00678
O00M  6    0.744389    0.346150    0.705356    11.00000    0.04519    0.03228 =
         0.02673    0.00193    0.02125    0.00568
O00N  6    0.189420    0.270009    0.354709    11.00000    0.05987    0.03259 =
         0.05454   -0.01427    0.03739    0.00201
O00O  6    0.581726    0.347762    0.564363    11.00000    0.04452    0.04519 =
         0.03851    0.00779    0.02057    0.00848
N00P  5    0.151415    0.301183    0.488799    11.00000    0.03923    0.03123 =
         0.02984    0.00310    0.01590   -0.00488
N00Q  5    0.209941    0.441737    0.269764    11.00000    0.04200    0.04531 =
         0.03423    0.00690    0.01471    0.00167
N00R  5    0.952738    0.353303    0.720270    11.00000    0.02784    0.03034 =
         0.03171    0.00260    0.00916   -0.00192
O00S  6    0.252969    0.338025    0.267248    11.00000    0.07259    0.03949 =
         0.05531   -0.02366    0.03800   -0.01312
N00T  5   -0.256896    0.275206    0.229689    11.00000    0.04646    0.03975 =
         0.03240   -0.00494    0.01163   -0.00371
C00U  1    0.916873    0.345740    0.782569    11.00000    0.05042    0.03554 =
         0.02073    0.00510    0.00880    0.00135
AFIX  23
H00A  2    0.965071    0.359011    0.828441    11.00000   -1.20000
H00B  2    0.911936    0.311304    0.790163    11.00000   -1.20000
AFIX   0

C00V  1   -0.066461    0.430196    0.309122    11.00000    0.04362    0.03081 =
         0.05991   -0.00028    0.01990   -0.00275
AFIX  23
H00G  2   -0.124734    0.440966    0.267500    11.00000   -1.20000
H00H  2   -0.048493    0.455196    0.347548    11.00000   -1.20000
AFIX   0
C00W  1    0.382292    0.446813    0.504532    11.00000    0.04380    0.03754 =
         0.02653   -0.00476    0.01683    0.00503
AFIX  23
H00I  2    0.408384    0.478321    0.524292    11.00000   -1.20000
H00J  2    0.436698    0.427924    0.499623    11.00000   -1.20000
AFIX   0

C00X  1    0.910170    0.448856    0.530046    11.00000    0.07473    0.02534 =
         0.03421    0.00653    0.02794   -0.00546
AFIX  23
H00C  2    0.946676    0.428850    0.506606    11.00000   -1.20000
H00D  2    0.943400    0.479920    0.542107    11.00000   -1.20000
AFIX   0

C00Y  1   -0.270994    0.309911    0.179817    11.00000    0.05314    0.03138 =
         0.04987   -0.00503    0.02183    0.00976
AFIX  43
H00Y  2   -0.332166    0.325772    0.163685    11.00000   -1.20000
AFIX   0

C00Z  1    0.708988    0.261288    0.407477    11.00000    0.06459    0.04210 =
         0.02374   -0.01128    0.01632   -0.00322
AFIX  23
H00E  2    0.703054    0.229597    0.384382    11.00000   -1.20000
H00F  2    0.747889    0.281744    0.386692    11.00000   -1.20000
AFIX   0
C010  1    0.994664    0.401820    0.723911    11.00000    0.05026    0.02464 =
         0.03967   -0.00818    0.01009   -0.00045
AFIX  23
H01A  2    0.952379    0.424381    0.737925    11.00000   -1.20000
H01B  2    1.059834    0.402374    0.763657    11.00000   -1.20000
AFIX   0

C011  1    0.257255    0.485229    0.307419    11.00000    0.04507    0.04202 =
         0.04218    0.00638    0.02676   -0.00281
AFIX  23
H1    2    0.208138    0.504520    0.319193    11.00000   -1.20000
H     2    0.279708    0.503807    0.272969    11.00000   -1.20000
AFIX   0

N012  5    0.610766    0.332788    0.418609    11.00000    0.04373    0.04774 =
         0.02836   -0.00566    0.00907   -0.00037
C013  1   -0.090203    0.383449    0.341875    11.00000    0.03624    0.04264 =
         0.04752   -0.01225    0.01804   -0.00776
AFIX  23
H2    2   -0.147564    0.388207    0.356985    11.00000   -1.20000
HA    2   -0.106194    0.358184    0.303902    11.00000   -1.20000
AFIX   0

N014  5   -0.016057    0.321504    0.006349    11.00000    0.06808    0.06416 =
         0.09485   -0.00085    0.04359   -0.00733
C015  1    0.344500    0.423079    0.557095    11.00000    0.05481    0.04009 =
         0.02991   -0.00065    0.01461    0.00977
AFIX  23
H3    2    0.397849    0.420161    0.605774    11.00000   -1.20000
HB    2    0.292261    0.442764    0.563838    11.00000   -1.20000
AFIX   0

C016  1   -0.169476    0.251963    0.252694    11.00000    0.08100    0.01801 =
         0.03087    0.00154    0.01549   -0.00738
AFIX  43
H016  2   -0.158832    0.227028    0.287632    11.00000   -1.20000
AFIX   0

C017  1   -0.027689    0.326846    0.438758    11.00000    0.04145    0.06206 =
         0.03865   -0.00633    0.02427   -0.02083
AFIX  23
H4    2   -0.044015    0.300728    0.402201    11.00000   -1.20000
HC    2   -0.084731    0.332320    0.453997    11.00000   -1.20000
AFIX   0
C018  1    0.033008    0.465461    0.251107    11.00000    0.03661    0.05689 =
         0.06806    0.03244    0.00895    0.00592
AFIX  23
H5    2    0.058272    0.489823    0.290108    11.00000   -1.20000
HD    2   -0.028214    0.477531    0.213823    11.00000   -1.20000
AFIX   0
C019  1    0.136257    0.251184    0.456222    11.00000    0.06027    0.02739 =
         0.03515    0.00635    0.01575   -0.01128
AFIX  23
H6    2    0.145477    0.228048    0.496654    11.00000   -1.20000
HE    2    0.068176    0.248146    0.421163    11.00000   -1.20000
AFIX   0

C01A  1    1.005063    0.418408    0.654776    11.00000    0.02902    0.03709 =
         0.05087    0.00186    0.01112   -0.00739
AFIX  23
H01C  2    1.042638    0.448361    0.664078    11.00000   -1.20000
H01D  2    1.041455    0.394588    0.637137    11.00000   -1.20000
AFIX   0
C01B  1    0.986774    0.267274    0.694743    11.00000    0.04166    0.03307 =
         0.03382    0.00141    0.01779    0.00530
AFIX  23
H01E  2    1.039926    0.244026    0.701607    11.00000   -1.20000
H01F  2    0.946494    0.256403    0.723468    11.00000   -1.20000
AFIX   0
C01C  1    0.840027    0.227263    0.506309    11.00000    0.05747    0.02238 =
         0.04218   -0.01352    0.02325    0.00073
AFIX  23
H01G  2    0.886188    0.239735    0.483656    11.00000   -1.20000
H01H  2    0.819131    0.195326    0.485628    11.00000   -1.20000
AFIX   0

C01D  1    0.109868    0.455902    0.213609    11.00000    0.04700    0.06814 =
         0.02698    0.02119    0.00257   -0.00836
AFIX  23
H7    2    0.085613    0.430270    0.176647    11.00000   -1.20000
HF    2    0.117393    0.484789    0.187074    11.00000   -1.20000
AFIX   0

C01E  1    0.808936    0.455381    0.478739    11.00000    0.06474    0.03704 =
         0.03561    0.00791    0.01336   -0.00423
AFIX  23
H01I  2    0.771001    0.472715    0.504124    11.00000   -1.20000
H01J  2    0.808856    0.474498    0.435740    11.00000   -1.20000
AFIX   0
C01F  1    1.030483    0.316307    0.722476    11.00000    0.04707    0.04004 =
         0.04035    0.00190    0.01349    0.01819
AFIX  23
H01K  2    1.076977    0.313302    0.773982    11.00000   -1.20000
H01L  2    1.067572    0.327474    0.691528    11.00000   -1.20000
AFIX   0

C01G  1    0.061448    0.313100    0.506515    11.00000    0.04553    0.05606 =
         0.03459    0.00125    0.01665   -0.01494
AFIX  23
H8    2    0.077178    0.339647    0.542304    11.00000   -1.20000
HG    2    0.044109    0.285408    0.530804    11.00000   -1.20000
AFIX   0

C01H  1   -0.201896    0.324096    0.150320    11.00000    0.06870    0.02757 =
         0.04198   -0.00603    0.02047    0.00308
AFIX  43
H15   2   -0.215368    0.349277    0.115583    11.00000   -1.20000
AFIX   0
C01I  1   -0.096241    0.263786    0.226466    11.00000    0.04956    0.04381 =
         0.05903   -0.00709    0.01414    0.00156
AFIX  43
H16   2   -0.035617    0.247468    0.244154    11.00000   -1.20000
AFIX   0

C01J  1    0.817177    0.368674    0.769077    11.00000    0.06366    0.03387 =
         0.02692   -0.00227    0.02460    0.01602
AFIX  23
H01M  2    0.798740    0.364773    0.813389    11.00000   -1.20000
H01N  2    0.820455    0.402972    0.759629    11.00000   -1.20000
AFIX   0

C01K  1    0.345717    0.476556    0.379918    11.00000    0.03747    0.03529 =
         0.03506    0.00636    0.02402   -0.00473
AFIX  23
H9    2    0.395030    0.456427    0.369864    11.00000   -1.20000
HH    2    0.376799    0.507024    0.400813    11.00000   -1.20000
AFIX   0
C01L  1    0.268877    0.420010    0.229439    11.00000    0.06513    0.06337 =
         0.04706   -0.01423    0.04393   -0.02745
AFIX  23
H10   2    0.338517    0.420167    0.262052    11.00000   -1.20000
HI    2    0.262691    0.439695    0.185583    11.00000   -1.20000
AFIX   0

C01M  1    0.646988    0.362154    0.696963    11.00000    0.05507    0.04981 =
         0.03866    0.01533    0.02847    0.02681
AFIX  23
H01O  2    0.640729    0.396491    0.685984    11.00000   -1.20000
H01P  2    0.634224    0.356628    0.743362    11.00000   -1.20000
AFIX   0

C01N  1    0.275948    0.352382    0.585053    11.00000    0.05174    0.04260 =
         0.02222    0.00139    0.01252   -0.01123
AFIX  23
H11   2    0.222861    0.370374    0.593670    11.00000   -1.20000
HJ    2    0.331669    0.350285    0.632560    11.00000   -1.20000
AFIX   0
C01O  1    0.223265    0.289685    0.243296    11.00000    0.07136    0.05262 =
         0.05445   -0.00813    0.04507   -0.00569
AFIX  23
H12   2    0.257034    0.278667    0.209955    11.00000   -1.20000
HK    2    0.151923    0.288573    0.215716    11.00000   -1.20000
AFIX   0

C01P  1    0.892376    0.223387    0.590231    11.00000    0.04596    0.02631 =
         0.03371   -0.00377    0.01767   -0.00321
AFIX  23
H01Q  2    0.846725    0.211671    0.613903    11.00000   -1.20000
H01R  2    0.947924    0.201039    0.601713    11.00000   -1.20000
AFIX   0
C01Q  1    0.665104    0.414940    0.397905    11.00000    0.06265    0.05101 =
         0.02818    0.01286    0.02038    0.00822
AFIX  23
H01S  2    0.667222    0.436941    0.358584    11.00000   -1.20000
H01T  2    0.620883    0.428511    0.421458    11.00000   -1.20000
AFIX   0
C01R  1    0.626455    0.367117    0.364152    11.00000    0.05643    0.05689 =
         0.02859    0.00295    0.00374    0.00652
AFIX  23
H01U  2    0.563669    0.371875    0.322795    11.00000   -1.20000
H01V  2    0.673249    0.353109    0.343373    11.00000   -1.20000
AFIX   0
C01S  1    0.573560    0.334534    0.633382    11.00000    0.02753    0.07368 =
         0.04483    0.02140    0.01215   -0.00032
AFIX  23
H01W  2    0.585949    0.300161    0.641604    11.00000   -1.20000
H01X  2    0.506426    0.341075    0.631980    11.00000   -1.20000
AFIX   0

C01T  1    0.206018    0.239154    0.416055    11.00000    0.06193    0.01900 =
         0.05780   -0.00500    0.01113   -0.00372
AFIX  23
H13   2    0.274393    0.242420    0.450488    11.00000   -1.20000
HL    2    0.195781    0.205942    0.398607    11.00000   -1.20000
AFIX   0

C01U  1    0.514301    0.344160    0.428621    11.00000    0.03753    0.04894 =
         0.03433   -0.00273    0.01047    0.00956
AFIX  23
H01Y  2    0.459827    0.331264    0.386028    11.00000   -1.20000
HM    2    0.506230    0.378958    0.428756    11.00000   -1.20000
AFIX   0
C01V  1    0.605741    0.283124    0.391435    11.00000    0.04730    0.06680 =
         0.02783   -0.02059    0.00429    0.00513
AFIX  23
H01Z  2    0.569106    0.282522    0.337408    11.00000   -1.20000
HN    2    0.569504    0.263532    0.415616    11.00000   -1.20000
AFIX   0

C01W  1   -0.072621    0.357553   -0.003642    11.00000    0.05919    0.08723 =
         0.05954    0.00296    0.03233   -0.01505
AFIX  43
H17   2   -0.138235    0.352288   -0.007213    11.00000   -1.20000
AFIX   0

C01X  1    0.238759    0.369040    0.203854    11.00000    0.09396    0.05843 =
         0.04644   -0.00992    0.05299   -0.00603
AFIX  23
H14   2    0.169158    0.368460    0.171179    11.00000   -1.20000
HO    2    0.278337    0.357403    0.175052    11.00000   -1.20000
AFIX   0

C01Y  1    0.508206    0.323536    0.501153    11.00000    0.03916    0.04994 =
         0.05592   -0.00564    0.02511   -0.00784
AFIX  23
H01   2    0.441955    0.328598    0.502663    11.00000   -1.20000
HP    2    0.521343    0.289072    0.503693    11.00000   -1.20000
AFIX   0

C8    1    0.239109    0.301375    0.556644    11.00000    0.04659    0.03261 =
         0.03676    0.00757    0.00942   -0.01423
AFIX  23
H8A   2    0.292214    0.284107    0.546886    11.00000   -1.20000
H8B   2    0.224305    0.284164    0.596096    11.00000   -1.20000
AFIX   0

C11   1   -0.111326    0.300559    0.172696    11.00000    0.06034    0.05417 =
         0.04893   -0.00383    0.02517   -0.00224
AFIX  43
H11A  2   -0.062462    0.308720    0.152993    11.00000   -1.20000
AFIX   0

C12   1    0.249267    0.257789    0.310626    11.00000    0.06436    0.04493 =
         0.06500   -0.01369    0.04010    0.00268
AFIX  23
H12A  2    0.237875    0.224316    0.294669    11.00000   -1.20000
H12B  2    0.319330    0.261565    0.340999    11.00000   -1.20000
AFIX   0

C1    1    0.110758    0.374627   -0.000861    11.00000    0.05478    0.13265 =
         0.03580   -0.02479    0.01919   -0.04196
AFIX  43
H1A   2    0.175152    0.378923   -0.000803    11.00000   -1.20000
AFIX   0
C2    1    0.076993    0.327619    0.008619    11.00000    0.04536    0.09879 =
         0.05212   -0.02719    0.00608    0.00398
AFIX  43
H2A   2    0.119756    0.301274    0.016371    11.00000   -1.20000
AFIX   0
C4    1   -0.043969    0.403779   -0.009565    11.00000    0.10724    0.05677 =
         0.07624   -0.00564    0.01991   -0.00297
AFIX  43
H4A   2   -0.087507    0.429401   -0.013456    11.00000   -1.20000
AFIX   0
C5    1    0.051363    0.411935   -0.009686    11.00000    0.08389    0.07093 =
         0.05392    0.00339    0.02582   -0.02696
AFIX  43
H5A   2    0.072538    0.442901   -0.015834    11.00000   -1.20000
AFIX   0
HKLF 4

REM  scc2_a.res in P2(1)/n
REM R1 =  0.0597 for   10758 Fo > 4sig(Fo)  and  0.0665 for all   12483 data
REM    694 parameters refined using      0 restraints

END

WGHT      0.1218     24.0649

REM Highest difference peak  4.432,  deepest hole -2.765,  1-sigma level  0.431
Q1    1   0.3051  0.4189  0.8971  11.00000  0.05    4.43
Q2    1   0.3032  0.4799  0.7803  11.00000  0.05    3.95
Q3    1   0.2978  0.4387  0.7800  11.00000  0.05    3.70
Q4    1   0.6366  0.4623  0.8769  11.00000  0.05    3.41
Q5    1   0.2631  0.4781  0.6998  11.00000  0.05    3.35
Q6    1   0.5348  0.4385  1.1745  11.00000  0.05    3.32
Q7    1   0.5968  0.4574  1.1213  11.00000  0.05    3.29
Q8    1   0.5425  0.3973  1.0221  11.00000  0.05    3.17
Q9    1   0.5428  0.4403  1.1483  11.00000  0.05    3.07
Q10   1   0.4750  0.3998  0.8438  11.00000  0.05    3.07
Q11   1   0.6269  0.3977  0.9174  11.00000  0.05    3.05
Q12   1   0.4414  0.4002  0.7598  11.00000  0.05    3.01
Q13   1   0.6761  0.4201  0.9607  11.00000  0.05    2.98
Q14   1   0.7195  0.4815  1.0645  11.00000  0.05    2.93
Q15   1   0.6755  0.4604  0.9596  11.00000  0.05    2.89
Q16   1   0.4289  0.3617  0.7581  11.00000  0.05    2.87
Q17   1   0.4991  0.4004  0.9394  11.00000  0.05    2.82
Q18   1   0.5847  0.5757  0.8980  11.00000  0.05    2.80
Q19   1   0.4834  0.4973  0.7258  11.00000  0.05    2.79
Q20   1   0.7254  0.5203  1.0578  11.00000  0.05    2.77
Q21   1   0.5375  0.3627  1.0235  11.00000  0.05    2.73
Q22   1   0.6351  0.5806  0.9822  11.00000  0.05    2.72
Q23   1   0.6420  0.4617  1.2184  11.00000  0.05    2.70
Q24   1   0.4693  0.3584  0.8387  11.00000  0.05    2.70
Q25   1   0.2744  0.3978  0.8200  11.00000  0.05    2.69
Q26   1   0.4833  0.4390  1.1594  11.00000  0.05    2.68
Q27   1   0.2598  0.4417  0.7003  11.00000  0.05    2.64
Q28   1   0.5803  0.4210  1.1262  11.00000  0.05    2.56
Q29   1   0.4518  0.3786  0.8811  11.00000  0.05    2.51
Q30   1   0.6786  0.5233  0.9214  11.00000  0.05    2.49
Q31   1   0.2763  0.3622  0.8345  11.00000  0.05    2.46
;
_shelx_res_checksum              54813
_shelx_fab_file                  
;
-17 0 7 -2.5357 0.5691
-17 0 9 0.5642 -0.2954
-17 1 6 1.4412 0.7746
-17 1 7 -0.9729 0.5285
-17 1 8 1.0241 -1.1919
-17 1 9 1.4079 -0.3310
-17 1 10 -0.4318 1.5970
-17 2 6 0.6399 -1.3771
-17 2 7 -0.9557 0.8277
-17 2 8 -0.9420 0.3236
-17 2 9 -0.4892 -0.9043
-17 3 7 0.5855 1.3846
-17 3 8 -0.0583 0.4656
-17 3 9 -0.3898 -1.4984
-16 0 2 -0.6972 0.0977
-16 0 4 -0.6124 -0.1827
-16 0 6 -2.1952 0.5635
-16 0 8 1.8623 -1.0832
-16 0 10 -0.4522 0.9750
-16 0 12 2.5813 -0.9648
-16 0 14 -1.6252 0.6152
-16 1 1 0.4378 -1.3377
-16 1 2 1.4233 0.6581
-16 1 3 0.4965 1.2629
-16 1 4 -1.2874 0.5387
-16 1 5 1.7436 -1.3666
-16 1 6 1.3238 0.5154
-16 1 7 0.0348 1.2368
-16 1 8 -0.9661 -0.7774
-16 1 9 -0.5663 -0.6014
-16 1 10 0.4574 0.5798
-16 1 11 -1.6492 0.2490
-16 1 12 0.3129 -0.3968
-16 1 13 0.1766 0.6914
-16 1 14 -0.9399 0.4284
-16 2 1 0.1096 0.4379
-16 2 2 -0.2514 0.5488
-16 2 3 -0.7717 -0.4323
-16 2 4 -1.7241 -0.5831
-16 2 5 0.5864 -1.2848
-16 2 6 -0.1963 0.7944
-16 2 7 -0.9662 1.2726
-16 2 8 -0.7764 -1.1677
-16 2 9 1.2634 -1.0914
-16 2 10 2.5526 1.2893
-16 2 11 -1.7424 1.0255
-16 2 12 -0.4892 -2.0186
-16 2 13 1.7608 -1.0104
-16 2 14 0.9413 1.8888
-16 3 1 -1.3204 -0.4457
-16 3 2 0.4503 -1.1335
-16 3 3 2.0998 -0.1034
-16 3 4 0.3551 2.0791
-16 3 5 0.1020 0.0217
-16 3 6 0.1967 -0.9779
-16 3 7 1.3699 0.2933
-16 3 8 -0.5002 0.5293
-16 3 9 -1.6568 -0.5835
-16 3 10 0.8910 -0.2695
-16 3 11 -0.9382 1.1673
-16 3 12 -0.6367 -0.0465
-16 3 13 0.4050 -0.4853
-16 3 14 0.6096 1.1568
-16 4 1 -0.0930 0.1458
-16 4 2 0.1707 0.1694
-16 4 3 -0.2017 -0.0832
-16 4 4 -1.6365 0.6269
-16 4 5 -1.1810 -1.0413
-16 4 6 -0.4467 -1.1933
-16 4 7 1.3638 0.7685
-16 4 8 -0.2667 1.4491
-16 4 9 -1.3940 -0.7794
-16 4 10 2.2930 -1.4702
-16 4 11 0.8617 1.0377
-16 4 12 -1.0298 0.4433
-16 4 13 -0.8695 -1.8457
-16 4 14 1.9168 -0.3661
-16 5 1 -0.1929 0.8168
-16 5 2 -0.6536 0.1936
-16 5 3 0.3399 -1.3839
-16 5 4 1.7475 0.3059
-16 5 5 1.4185 1.1522
-16 5 6 -0.8237 0.1662
-16 5 7 0.5477 -0.7738
-16 5 8 0.4153 0.3618
-16 5 9 -1.8435 0.2964
-16 5 10 0.0431 -0.8040
-16 5 11 0.1688 0.5090
-16 5 12 0.0485 1.3015
-16 5 13 -0.9028 -0.1758
-16 5 14 1.0553 -0.3400
-16 6 2 -0.0670 0.0172
-16 6 3 -0.4090 -0.6762
-16 6 4 -0.2359 0.3875
-16 6 5 -0.7724 0.6675
-16 6 6 -2.1937 -0.4103
-16 6 7 0.4877 -1.3610
-16 6 8 1.8915 0.5757
-16 6 9 -0.5029 1.1984
-16 6 10 0.1404 -0.8775
-16 6 11 0.5524 -1.0997
-16 6 12 0.7942 0.5326
-16 6 13 -1.6845 -0.0421
-16 7 2 0.9808 0.9200
-16 7 3 -0.7386 0.1519
-16 7 4 0.3814 -0.7036
-16 7 5 1.9246 -0.1699
-16 7 6 0.1253 0.7499
-16 7 7 -0.1169 -0.3692
-16 7 8 0.3782 -0.1122
-16 7 9 -1.0867 0.7459
-16 7 10 -0.8623 0.1886
-16 7 11 -0.5823 -0.6169
-16 7 12 1.5140 0.6503
-16 7 13 -0.3223 1.2837
-16 8 3 -1.2757 -0.2627
-16 8 4 -0.4052 -0.6646
-16 8 5 0.5623 0.1613
-16 8 6 -1.1293 1.2299
-16 8 7 -1.1066 -0.3390
-16 8 8 0.7431 -0.9377
-16 8 9 1.0323 -0.0363
-16 8 10 0.7776 0.4843
-16 8 11 -0.7329 -1.0138
-16 8 12 0.9860 -0.6830
-16 9 3 0.2461 0.6450
-16 9 4 -0.0039 0.2095
-16 9 5 0.7638 -0.5903
-16 9 6 0.3948 0.1031
-16 9 7 -0.0438 -0.1558
-16 9 8 -0.0943 -0.2919
-16 9 9 -0.2165 0.1058
-16 9 10 -0.1401 1.5693
-16 9 11 -1.8391 0.2126
-16 9 12 0.9175 -0.5665
-16 10 4 -0.9860 -0.1477
-16 10 5 -0.1168 -0.7234
-16 10 6 0.2179 0.4014
-16 10 7 0.0237 0.8036
-16 10 8 -0.3898 0.2179
-16 10 9 0.2409 -1.2046
-16 10 10 1.4208 0.1075
-16 10 11 -0.9157 -0.6970
-16 11 5 0.3243 -0.1299
-16 11 6 0.1206 -0.1747
-16 11 7 0.1544 -0.0185
-16 11 8 -0.8970 0.2288
-16 11 9 -0.6166 -1.1490
-16 11 10 1.2639 1.2483
-15 0 -3 1.4152 -0.2281
-15 0 -1 -1.1113 0.3013
-15 0 1 0.5311 -0.4065
-15 0 3 -2.7670 0.5966
-15 0 5 1.0083 -0.7791
-15 0 7 0.1391 0.3669
-15 0 9 2.0939 -0.1934
-15 0 11 0.2184 -0.2772
-15 0 13 0.1908 0.7194
-15 0 15 2.7797 -0.8606
-15 0 17 -2.5536 0.9645
-15 1 -3 -0.2091 -0.7628
-15 1 -2 -0.2400 -0.0918
-15 1 -1 0.0986 -0.4058
-15 1 0 0.4871 -0.1780
-15 1 1 0.4393 0.7735
-15 1 2 0.9228 0.4501
-15 1 3 -0.6413 0.4773
-15 1 4 1.3341 -0.9512
-15 1 5 1.3219 0.2555
-15 1 6 -0.8089 1.7614
-15 1 7 -1.9235 -0.6644
-15 1 8 -1.2193 -1.9599
-15 1 9 2.2566 0.4603
-15 1 10 -1.3507 2.3696
-15 1 11 -2.2091 -0.3647
-15 1 12 0.4010 -2.3382
-15 1 13 2.2776 1.1306
-15 1 14 -2.1499 1.8687
-15 1 15 -1.7036 -0.7899
-15 1 16 0.0702 -1.1868
-15 1 17 0.2804 0.2831
-15 2 -3 0.3150 -0.7405
-15 2 -2 0.8820 0.3118
-15 2 -1 0.4474 1.0794
-15 2 0 -1.4122 0.4838
-15 2 1 -1.4647 -1.0902
-15 2 2 0.9341 -1.6397
-15 2 3 -0.3662 1.2335
-15 2 4 -1.3260 0.5294
-15 2 5 -1.1947 -1.3261
-15 2 6 1.2180 -0.3673
-15 2 7 1.6851 0.8723
-15 2 8 -0.8303 0.3356
-15 2 9 1.4057 -0.8305
-15 2 10 0.3112 0.0800
-15 2 11 -0.1338 0.1939
-15 2 12 -0.2090 -0.9557
-15 2 13 1.5665 0.5275
-15 2 14 -0.8446 0.8023
-15 2 15 0.2050 -1.1078
-15 2 16 1.9626 -0.9848
-15 2 17 0.4525 1.8493
-15 3 -2 -0.4356 -0.0073
-15 3 -1 0.1597 -0.4551
-15 3 0 0.2447 -0.3010
-15 3 1 0.6937 0.2871
-15 3 2 1.5355 0.0908
-15 3 3 0.2124 1.4598
-15 3 4 -0.1091 0.0907
-15 3 5 -0.1322 -1.4426
-15 3 6 1.2037 0.0100
-15 3 7 -0.0424 1.6168
-15 3 8 -3.5074 0.1867
-15 3 9 0.1962 -1.9162
-15 3 10 1.2522 0.4110
-15 3 11 -0.0342 2.3063
-15 3 12 -2.2937 -0.6014
-15 3 13 0.9738 -1.7233
-15 3 14 0.5860 0.5879
-15 3 15 -1.0624 1.3700
-15 3 16 -1.4447 -0.7987
-15 4 -2 -0.3634 -0.0283
-15 4 -1 0.8291 -0.3909
-15 4 0 0.0975 0.8207
-15 4 1 -1.5405 1.0358
-15 4 2 -1.6161 -1.6928
-15 4 3 -0.1164 -1.1064
-15 4 4 0.8971 0.6843
-15 4 5 -1.3202 0.7286
-15 4 6 -0.3553 -0.6639
-15 4 7 1.9397 -0.3590
-15 4 8 -0.0156 0.6786
-15 4 9 0.6977 -0.5508
-15 4 10 0.1627 -0.7543
-15 4 11 0.6326 0.5113
-15 4 12 -1.2584 -0.1006
-15 4 13 0.8161 -0.6825
-15 4 14 0.8940 0.6048
-15 4 15 0.0530 1.1764
-15 4 16 -0.1693 -1.2281
-15 5 -2 -0.1670 0.0804
-15 5 -1 0.3350 -0.2353
-15 5 0 0.0037 -0.2222
-15 5 1 0.6712 0.3143
-15 5 2 0.8540 -0.5267
-15 5 3 1.2289 0.4441
-15 5 4 1.1300 1.2232
-15 5 5 -1.5776 0.3267
-15 5 6 -0.8005 -1.5606
-15 5 7 1.4815 -0.4710
-15 5 8 -1.1113 1.8615
-15 5 9 -1.4159 0.4314
-15 5 10 -0.6880 -1.2509
-15 5 11 2.1051 0.5392
-15 5 12 -0.6912 1.4921
-15 5 13 -1.0075 -0.6853
-15 5 14 -0.1124 -1.5211
-15 5 15 0.4538 0.5897
-15 5 16 -0.9393 0.2614
-15 6 -2 -0.3806 0.9733
-15 6 -1 -0.4059 -0.2834
-15 6 0 -0.3175 -0.7332
-15 6 1 0.5680 0.8912
-15 6 2 -1.6086 0.5160
-15 6 3 -1.9878 -0.8356
-15 6 4 0.6673 -1.1661
-15 6 5 0.3151 0.6116
-15 6 6 -0.2228 0.4216
-15 6 7 1.0565 -0.5245
-15 6 8 0.4693 0.1208
-15 6 9 0.6049 0.1237
-15 6 10 -0.9668 -1.1073
-15 6 11 1.0274 -0.6405
-15 6 12 -0.5072 0.7336
-15 6 13 -0.3740 0.0433
-15 6 14 0.5164 -0.4357
-15 6 15 1.3020 1.1770
-15 6 16 0.0416 0.4736
-15 7 -2 -0.1852 -0.2705
-15 7 -1 0.7805 -0.2490
-15 7 0 -0.0988 -0.2014
-15 7 1 1.1585 0.4089
-15 7 2 0.1430 0.0345
-15 7 3 0.2939 -0.3919
-15 7 4 1.8820 -0.2523
-15 7 5 0.1367 1.3664
-15 7 6 -1.7710 0.4685
-15 7 7 -0.8231 -1.2798
-15 7 8 0.0038 -0.3035
-15 7 9 0.6055 1.6000
-15 7 10 -1.6547 0.4402
-15 7 11 1.1393 -0.6733
-15 7 12 0.8039 0.7756
-15 7 13 -0.3680 0.4786
-15 7 14 -1.0921 -1.1560
-15 7 15 -0.0911 -0.6112
-15 7 16 -0.1151 -0.2032
-15 8 -1 0.0570 0.7485
-15 8 0 -1.8556 -0.2688
-15 8 1 0.4201 -0.5820
-15 8 2 -0.1346 0.2782
-15 8 3 -1.3275 0.7917
-15 8 4 -0.6842 -0.6897
-15 8 5 0.0503 -0.4217
-15 8 6 0.6072 0.1939
-15 8 7 0.6917 -0.1824
-15 8 8 0.5800 -0.7062
-15 8 9 1.3934 0.4812
-15 8 10 -1.7172 -0.1165
-15 8 11 -0.1595 -1.4253
-15 8 12 -0.0399 0.0333
-15 8 13 -0.1436 0.5653
-15 8 14 0.0145 -0.0159
-15 8 15 1.0247 0.6658
-15 9 -1 0.9311 -0.4227
-15 9 0 -0.3183 -0.2791
-15 9 1 1.5086 -0.0219
-15 9 2 0.4655 0.3155
-15 9 3 -0.1799 0.4142
-15 9 4 0.3775 -0.8985
-15 9 5 0.6426 -0.3047
-15 9 6 0.2443 1.0142
-15 9 7 -1.5023 0.9221
-15 9 8 -1.6180 -0.9103
-15 9 9 1.2721 0.4578
-15 9 10 -0.7757 1.1481
-15 9 11 0.6731 -0.4733
-15 9 12 1.1460 0.2543
-15 9 13 0.3209 0.5004
-15 9 14 -0.8805 -0.5638
-15 9 15 -0.7393 -0.7061
-15 10 0 -1.5948 0.6351
-15 10 1 -0.3326 -0.1005
-15 10 2 -0.6557 -0.6442
-15 10 3 0.0051 0.3886
-15 10 4 -0.1991 0.3437
-15 10 5 -0.5864 -0.1511
-15 10 6 0.8519 -0.2243
-15 10 7 0.3683 0.3935
-15 10 8 -0.2621 -1.5540
-15 10 9 2.1643 -0.5817
-15 10 10 -0.8189 0.7535
-15 10 11 -1.0832 -0.7429
-15 10 12 -0.6323 -0.2785
-15 10 13 -0.3206 0.3282
-15 10 14 -0.0589 0.1407
-15 11 0 -0.5560 -0.2274
-15 11 1 1.3661 -0.2233
-15 11 2 0.3356 -0.2295
-15 11 3 0.5997 0.4758
-15 11 4 -0.0800 0.2639
-15 11 5 -1.0555 -0.6726
-15 11 6 0.7880 -0.7765
-15 11 7 -0.0112 1.6576
-15 11 8 -1.9983 0.1518
-15 11 9 0.8778 0.1703
-15 11 10 -0.3101 1.4398
-15 11 11 0.0542 -0.2571
-15 11 12 1.1513 -0.5714
-15 11 13 1.2642 0.0591
-15 11 14 -0.2721 0.1758
-15 12 1 0.3126 0.4563
-15 12 2 -1.3206 -0.0860
-15 12 3 -0.0861 -0.3155
-15 12 4 0.5982 0.3056
-15 12 5 -0.7285 0.2854
-15 12 6 1.0841 -0.8807
-15 12 7 1.0826 1.1429
-15 12 8 -1.3608 -0.7407
-15 12 9 1.0328 -1.8469
-15 12 10 0.2450 -0.1481
-15 12 11 -0.6800 -0.0731
-15 12 12 -1.0273 0.0354
-15 12 13 -0.4037 0.2284
-15 13 2 -0.3096 -0.1770
-15 13 3 0.4766 -0.4387
-15 13 4 0.9179 0.3824
-15 13 5 -1.5953 0.6965
-15 13 6 -0.4664 -1.4586
-15 13 7 0.6182 0.8638
-15 13 8 -1.4938 0.6984
-15 13 9 0.4465 -0.0125
-15 13 10 0.7342 1.1438
-15 13 11 0.3715 1.0885
-15 13 12 -0.2637 -0.1582
-15 14 3 -0.4708 -0.2724
-15 14 4 1.0520 -0.0540
-15 14 5 -0.6279 0.9797
-15 14 6 0.2712 -1.4241
-15 14 7 1.9248 0.1883
-15 14 8 -0.2954 0.3883
-15 14 9 -0.4285 -0.8158
-15 14 10 -0.5635 -1.3882
-15 14 11 0.1222 -0.5764
-15 15 4 1.0441 -0.6493
-15 15 5 -0.6580 1.2190
-15 15 6 -1.1390 -0.6736
-15 15 7 0.1482 0.1896
-15 15 8 -0.6065 0.7004
-15 15 9 -0.2404 0.8076
-15 15 10 0.0847 -0.1788
-14 0 -4 0.6380 -0.1642
-14 0 -2 -0.5115 0.0909
-14 0 0 -0.7694 -0.1944
-14 0 2 -1.6140 0.1842
-14 0 4 1.7927 -0.6219
-14 0 6 -0.1656 0.7348
-14 0 8 3.3325 -1.0643
-14 0 10 -1.9462 1.2770
-14 0 12 3.3477 -1.1093
-14 0 14 -1.7937 0.8976
-14 0 16 -0.7786 -0.3776
-14 0 18 -2.3051 -0.0088
-14 1 -5 -1.1372 0.7195
-14 1 -4 -0.7002 -0.6624
-14 1 -3 0.2090 -0.7523
-14 1 -2 1.0813 0.2705
-14 1 -1 0.3862 1.0462
-14 1 0 -1.0335 0.2561
-14 1 1 1.6055 -1.3238
-14 1 2 1.5359 1.0027
-14 1 3 -0.2023 1.6791
-14 1 4 -1.6015 -0.8045
-14 1 5 -0.7714 -1.2691
-14 1 6 1.1212 0.0788
-14 1 7 -1.9686 0.9631
-14 1 8 -0.5310 -0.1437
-14 1 9 -0.3465 -0.3499
-14 1 10 0.1818 0.5805
-14 1 11 -0.7787 -0.3870
-14 1 12 0.6668 -0.0726
-14 1 13 -0.9558 1.0130
-14 1 14 -1.8104 -0.3601
-14 1 15 1.1581 -1.9986
-14 1 16 1.9094 0.4464
-14 1 17 2.0500 2.1543
-14 1 18 -2.0073 -0.6973
-14 2 -5 0.0929 0.2882
-14 2 -4 0.5070 -0.1383
-14 2 -3 -0.1446 0.3533
-14 2 -2 -0.3376 0.1214
-14 2 -1 -0.5727 -0.3031
-14 2 0 -1.1397 -0.2406
-14 2 1 0.1836 -0.9870
-14 2 2 -0.4327 0.5317
-14 2 3 -0.8145 0.5726
-14 2 4 -0.3915 -1.3291
-14 2 5 1.6239 -0.6224
-14 2 6 2.8147 1.5500
-14 2 7 -1.8272 1.3181
-14 2 8 -0.1823 -1.9197
-14 2 9 1.6343 -1.6435
-14 2 10 1.6815 2.0381
-14 2 11 -2.2505 1.0795
-14 2 12 -0.3330 -1.9647
-14 2 13 2.3812 -0.9547
-14 2 14 1.2475 2.0396
-14 2 15 -0.9338 0.8099
-14 2 16 -2.3201 -0.9427
-14 2 17 0.7039 -0.0415
-14 2 18 -2.4998 -0.1956
-14 3 -5 -0.3790 0.1735
-14 3 -4 -0.0804 0.1506
-14 3 -3 -0.7842 -0.1235
-14 3 -2 0.6935 -0.9176
-14 3 -1 1.7227 0.0623
-14 3 0 0.3934 1.9025
-14 3 1 -0.4026 -0.1413
-14 3 2 0.2945 -1.0865
-14 3 3 1.8693 0.4080
-14 3 4 -0.5589 1.1832
-14 3 5 -2.3805 -0.1755
-14 3 6 0.1703 -1.1824
-14 3 7 -0.8948 0.4189
-14 3 8 -0.0534 0.5907
-14 3 9 -0.7167 -0.3289
-14 3 10 0.8347 0.3695
-14 3 11 -0.8202 0.2391
-14 3 12 -0.3240 -0.6800
-14 3 13 0.1588 -0.3295
-14 3 14 -0.8465 1.1877
-14 3 15 -0.9697 -0.3917
-14 3 16 -0.4261 -1.9120
-14 3 17 4.2821 0.2982
-14 3 18 -0.2702 1.4172
-14 4 -5 0.3434 0.4529
-14 4 -4 0.4025 -0.0987
-14 4 -3 -0.3835 0.2993
-14 4 -2 -0.2200 0.1616
-14 4 -1 -0.8416 -0.2495
-14 4 0 -1.0088 0.2047
-14 4 1 -0.7791 -0.9672
-14 4 2 -0.2608 -0.7183
-14 4 3 1.0682 0.7217
-14 4 4 -0.6611 0.9292
-14 4 5 -0.8961 -0.9468
-14 4 6 2.8807 -1.4685
-14 4 7 1.2935 1.3443
-14 4 8 -0.3646 1.2494
-14 4 9 -1.8755 -1.7648
-14 4 10 1.8027 -1.1724
-14 4 11 0.6993 1.5447
-14 4 12 -0.9752 1.1556
-14 4 13 -0.2192 -1.4152
-14 4 14 1.7190 -0.4472
-14 4 15 1.7425 1.1925
-14 4 16 -2.3408 0.5398
-14 4 17 0.3294 -0.1479
-14 4 18 -2.3032 -0.1040
-14 5 -5 -0.8963 -0.2277
-14 5 -4 0.4365 -0.4912
-14 5 -3 -0.0694 0.4569
-14 5 -2 0.2232 0.0049
-14 5 -1 0.4152 -1.1079
-14 5 0 2.0645 0.4994
-14 5 1 0.8889 1.3845
-14 5 2 -1.3456 0.3632
-14 5 3 0.4124 -1.1867
-14 5 4 0.6873 -0.0448
-14 5 5 -1.1694 1.0147
-14 5 6 -0.8169 -0.2719
-14 5 7 -1.1392 -0.1858
-14 5 8 0.5665 0.6823
-14 5 9 -0.9892 -0.0018
-14 5 10 1.0148 -0.3515
-14 5 11 0.1529 0.3286
-14 5 12 -0.7133 0.0744
-14 5 13 -0.6877 -1.0997
-14 5 14 -0.2835 -0.0563
-14 5 15 0.3660 0.8473
-14 5 16 -2.3643 -0.1642
-14 5 17 2.1021 -1.1801
-14 5 18 0.9451 -0.3360
-14 6 -4 0.4263 0.1294
-14 6 -3 -0.7235 0.2430
-14 6 -2 -0.0286 0.2150
-14 6 -1 -1.2616 -0.2669
-14 6 0 -0.4340 0.1749
-14 6 1 -0.8169 -0.1070
-14 6 2 -1.3910 -0.6025
-14 6 3 1.0798 -1.0160
-14 6 4 1.4044 0.7410
-14 6 5 -0.4459 1.3986
-14 6 6 -0.0194 -1.1074
-14 6 7 0.8283 -1.6068
-14 6 8 2.2373 0.8211
-14 6 9 -1.9068 0.7871
-14 6 10 -0.6564 -1.1680
-14 6 11 0.6383 -0.3947
-14 6 12 0.7653 1.3664
-14 6 13 -0.1122 0.6468
-14 6 14 -0.2019 -0.3895
-14 6 15 2.1371 -0.4632
-14 6 16 -0.8180 0.4496
-14 6 17 0.6600 0.3765
-14 6 18 -1.8699 -0.1535
-14 7 -4 -0.1330 -0.5756
-14 7 -3 0.0690 -0.3601
-14 7 -2 1.5038 0.4261
-14 7 -1 -0.5214 -0.0438
-14 7 0 1.0076 -0.5743
-14 7 1 1.8067 -0.0724
-14 7 2 0.0655 1.4516
-14 7 3 -0.6679 0.1999
-14 7 4 -0.7180 -0.8597
-14 7 5 -0.2624 0.1199
-14 7 6 -0.4452 0.4549
-14 7 7 -1.2896 -0.2107
-14 7 8 1.2419 0.6443
-14 7 9 -0.8919 0.8610
-14 7 10 0.3966 -0.6180
-14 7 11 0.5975 -0.4036
-14 7 12 -0.1373 0.1146
-14 7 13 -0.7507 -0.6364
-14 7 14 -1.2797 -0.5334
-14 7 15 0.7934 -0.1330
-14 7 16 -1.4827 0.6067
-14 7 17 0.9554 0.2519
-14 8 -4 0.7472 0.0633
-14 8 -3 -0.9671 0.3439
-14 8 -2 0.1792 0.2327
-14 8 -1 -1.6145 -0.0652
-14 8 0 -0.3474 -0.0629
-14 8 1 -0.2270 -0.1737
-14 8 2 -1.0223 0.4966
-14 8 3 -0.2635 -0.6699
-14 8 4 0.7788 -1.1569
-14 8 5 1.9396 0.5687
-14 8 6 0.4495 1.2827
-14 8 7 -1.5532 -1.2011
-14 8 8 1.6973 -1.2766
-14 8 9 -0.5320 0.6338
-14 8 10 -0.8363 -0.0905
-14 8 11 -0.3386 -0.2458
-14 8 12 0.4800 0.6063
-14 8 13 0.9328 0.7355
-14 8 14 -0.1099 0.6884
-14 8 15 1.4593 -0.2157
-14 8 16 -0.7550 -0.3129
-14 8 17 1.2340 -0.0164
-14 9 -4 0.1436 -0.0194
-14 9 -3 -0.6731 -0.2757
-14 9 -2 1.8501 -0.3655
-14 9 -1 0.1560 0.2137
-14 9 0 0.6140 0.3686
-14 9 1 0.3884 -0.8073
-14 9 2 0.6990 0.1013
-14 9 3 0.5303 0.8767
-14 9 4 -1.5229 0.1865
-14 9 5 -0.5309 -0.3724
-14 9 6 -0.2410 0.7982
-14 9 7 -1.7776 -0.1984
-14 9 8 1.6505 -0.2951
-14 9 9 0.3634 1.3642
-14 9 10 0.1491 0.1550
-14 9 11 0.3068 -0.6659
-14 9 12 0.0191 -0.3438
-14 9 13 -0.4458 -0.5950
-14 9 14 -1.6012 -0.5945
-14 9 15 0.4903 -0.3561
-14 9 16 -1.5128 0.3404
-14 9 17 1.0074 0.3217
-14 10 -3 -1.0266 0.2482
-14 10 -2 0.3516 0.2415
-14 10 -1 -1.6662 0.0237
-14 10 0 -0.2514 0.2009
-14 10 1 -0.4796 -0.4651
-14 10 2 -0.0882 0.1421
-14 10 3 0.4754 0.5959
-14 10 4 -1.0536 -0.4315
-14 10 5 1.3517 -1.6361
-14 10 6 2.2799 0.7134
-14 10 7 -1.2635 0.3788
-14 10 8 0.3153 -1.2505
-14 10 9 -0.5689 0.0515
-14 10 10 -0.9498 0.0614
-14 10 11 -0.7040 -0.2315
-14 10 12 0.3943 0.3364
-14 10 13 1.1671 1.0343
-14 10 14 -0.1724 0.6911
-14 10 15 1.9281 -0.0814
-14 10 16 -0.5570 0.2408
-14 11 -3 -0.4017 0.0735
-14 11 -2 1.5741 -0.1253
-14 11 -1 -0.1048 -0.4386
-14 11 0 1.4326 0.4382
-14 11 1 -0.2095 0.0807
-14 11 2 -0.4491 -0.5309
-14 11 3 1.1319 -0.0191
-14 11 4 -1.2362 0.8253
-14 11 5 -0.6668 -0.5496
-14 11 6 0.4898 0.9992
-14 11 7 -1.9165 1.0230
-14 11 8 0.3636 -0.7706
-14 11 9 1.1570 0.1584
-14 11 10 1.2259 0.6025
-14 11 11 0.1224 -0.0705
-14 11 12 -0.0001 -0.9289
-14 11 13 0.1331 -0.1747
-14 11 14 -2.4270 -0.4361
-14 11 15 0.2391 -1.2406
-14 11 16 -0.8983 0.5694
-14 12 -2 0.5070 0.2893
-14 12 -1 -1.8507 -0.0617
-14 12 0 0.2321 0.2016
-14 12 1 -0.5681 0.0567
-14 12 2 -0.5021 -0.4233
-14 12 3 1.7843 -0.0105
-14 12 4 -0.5567 1.1939
-14 12 5 -0.3454 -1.3327
-14 12 6 1.8353 -0.8965
-14 12 7 -0.1152 0.2443
-14 12 8 -0.1304 -0.6962
-14 12 9 -0.6499 -0.4804
-14 12 10 -0.3569 0.4737
-14 12 11 -1.6192 0.8882
-14 12 12 -0.8052 -0.7992
-14 12 13 2.2850 0.5807
-14 12 14 -0.1219 1.6665
-14 12 15 1.3014 -0.4716
-14 13 -2 2.1379 0.0482
-14 13 -1 -0.5985 -0.2003
-14 13 0 1.3875 -0.1701
-14 13 1 0.2705 0.3623
-14 13 2 -1.1929 0.0124
-14 13 3 0.7416 -0.7146
-14 13 4 -0.8410 0.9731
-14 13 5 -1.1318 -0.3769
-14 13 6 0.6139 0.0188
-14 13 7 -0.2272 1.4065
-14 13 8 -0.1367 0.9712
-14 13 9 -0.2841 -0.4319
-14 13 10 2.0275 -0.7283
-14 13 11 0.9642 0.9093
-14 13 12 -0.9082 -1.3114
-14 13 13 1.3428 -0.9651
-14 13 14 -1.8362 0.9943
-14 13 15 -1.5521 -1.1201
-14 14 -1 -1.9797 0.1892
-14 14 0 0.2085 -0.1000
-14 14 1 0.0604 0.2381
-14 14 2 -0.9223 0.1342
-14 14 3 1.4660 -0.9903
-14 14 4 0.7244 0.8995
-14 14 5 -0.1378 0.0238
-14 14 6 0.3382 -0.8827
-14 14 7 0.1689 -0.8294
-14 14 8 0.1840 0.0203
-14 14 9 -1.8826 -0.6085
-14 14 10 0.2714 -1.2527
-14 14 11 0.1512 2.4068
-14 14 12 -2.8079 0.6376
-14 14 13 1.2604 -1.0987
-14 14 14 1.3431 1.4019
-14 15 0 0.9780 -0.2617
-14 15 1 0.5160 0.0042
-14 15 2 -1.1238 0.5370
-14 15 3 0.0748 -0.7558
-14 15 4 -0.5330 0.4890
-14 15 5 -0.7008 0.3918
-14 15 6 -0.6707 0.1972
-14 15 7 0.0837 -0.3971
-14 15 8 1.9101 1.4471
-14 15 9 -0.9517 1.5790
-14 15 10 0.5490 -1.9577
-14 15 11 2.5538 0.4795
-14 15 12 -1.3632 -0.0079
-14 15 13 0.3050 -2.2411
-14 16 0 -0.0005 0.1243
-14 16 1 0.2985 -0.0584
-14 16 2 -0.4802 0.5661
-14 16 3 0.7795 -0.6521
-14 16 4 0.4598 -0.1534
-14 16 5 1.1233 -0.1113
-14 16 6 -0.0060 0.4870
-14 16 7 -0.9553 -1.5725
-14 16 8 1.3919 -0.5727
-14 16 9 -1.9488 1.3552
-14 16 10 -2.1507 -2.2806
-14 16 11 1.8049 0.2196
-14 16 12 -1.1183 2.4708
-14 16 13 -0.7929 0.1943
-14 17 2 -0.7239 0.4185
-14 17 3 -0.0524 -0.1422
-14 17 4 -1.1787 0.0799
-14 17 5 0.2836 -0.2607
-14 17 6 -0.1939 1.7337
-14 17 7 -1.8318 -0.3893
-14 17 8 2.3075 -0.8392
-14 17 9 1.2067 2.5908
-14 17 10 -0.9900 -0.6004
-14 17 11 2.1986 -1.0608
-14 18 3 1.1028 -0.0056
-14 18 4 -0.5575 0.1440
-14 18 5 0.9814 -1.4493
-14 18 6 1.3514 0.9604
-14 18 7 -2.0359 -0.3087
-14 18 8 0.5897 -2.2969
-14 18 9 0.4763 1.4309
-14 18 10 -3.0035 0.1800
-13 0 -7 2.1077 -0.4081
-13 0 -5 -0.3069 0.2805
-13 0 -3 -0.0929 -0.4758
-13 0 -1 -2.0596 0.2706
-13 0 1 1.1508 -0.5303
-13 0 3 -0.3452 0.4635
-13 0 5 2.8322 -0.4854
-13 0 7 0.1458 0.4433
-13 0 9 0.5354 -0.0790
-13 0 11 0.6425 -0.2260
-13 0 13 -2.1545 0.7484
-13 0 15 -1.0378 -1.0511
-13 0 17 -4.1445 1.2584
-13 0 19 2.3049 -1.0062
-13 1 -7 0.1361 0.3467
-13 1 -6 -1.1972 0.4099
-13 1 -5 -0.2213 -0.5612
-13 1 -4 0.4573 -0.2424
-13 1 -3 0.5306 0.1705
-13 1 -2 0.9792 0.3829
-13 1 -1 -0.2541 0.5595
-13 1 0 0.8361 -0.4271
-13 1 1 0.6967 0.3332
-13 1 2 -0.7401 1.1464
-13 1 3 -1.4967 -0.9296
-13 1 4 -0.9908 -1.6286
-13 1 5 1.8948 0.4526
-13 1 6 -2.0594 2.0732
-13 1 7 -2.1029 -0.4106
-13 1 8 0.2729 -2.4263
-13 1 9 2.5558 0.9024
-13 1 10 -1.0440 2.4592
-13 1 11 -2.7919 -0.8595
-13 1 12 0.8527 -2.6736
-13 1 13 2.1122 0.5533
-13 1 14 1.4857 2.1747
-13 1 15 -1.9528 -0.6783
-13 1 16 3.2815 -1.1704
-13 1 17 0.6050 -0.1479
-13 1 18 0.5126 -0.0976
-13 1 19 0.7697 -0.1706
-13 2 -7 0.9344 -0.7598
-13 2 -6 0.5308 -0.1924
-13 2 -5 0.7400 0.3913
-13 2 -4 -0.8873 0.6697
-13 2 -3 -1.2421 -0.5925
-13 2 -2 0.3186 -0.9825
-13 2 -1 -0.3517 0.8605
-13 2 0 -1.1699 0.2052
-13 2 1 -0.9602 -1.4171
-13 2 2 1.6085 -0.4770
-13 2 3 1.7265 1.2258
-13 2 4 -1.0030 1.0076
-13 2 5 1.1284 -0.9826
-13 2 6 0.5964 -0.4937
-13 2 7 1.0940 0.5856
-13 2 8 -0.6636 -0.1877
-13 2 9 0.2674 -0.0881
-13 2 10 0.0523 0.1742
-13 2 11 -0.0325 -0.1152
-13 2 12 1.1777 -0.2995
-13 2 13 -0.2862 1.0026
-13 2 14 -0.6468 1.0704
-13 2 15 -4.0210 -1.6083
-13 2 16 1.8278 -1.1118
-13 2 17 -0.5851 1.6557
-13 2 18 -1.8114 1.6131
-13 2 19 -0.1655 -1.0941
-13 3 -7 0.0765 -0.2352
-13 3 -6 -0.5825 0.4433
-13 3 -5 0.1110 -0.0197
-13 3 -4 0.0049 -0.1339
-13 3 -3 0.7568 -0.1177
-13 3 -2 1.1492 -0.0312
-13 3 -1 0.4183 0.8999
-13 3 0 0.1645 0.1636
-13 3 1 -0.2220 -0.6840
-13 3 2 0.7926 0.2518
-13 3 3 -0.5996 1.0630
-13 3 4 -3.2049 -0.2295
-13 3 5 0.3105 -2.0708
-13 3 6 0.7651 0.3227
-13 3 7 0.0976 2.4288
-13 3 8 -2.5472 -0.3976
-13 3 9 0.6405 -2.0500
-13 3 10 1.9322 0.2607
-13 3 11 -0.9883 1.9948
-13 3 12 -2.0440 -0.6187
-13 3 13 -0.6762 -2.2686
-13 3 14 3.9084 0.2627
-13 3 15 -0.7590 1.4701
-13 3 16 1.6410 0.0219
-13 3 17 0.3017 -0.7879
-13 3 18 0.4070 0.0950
-13 3 19 0.5138 -0.7198
-13 4 -7 0.8324 0.2024
-13 4 -6 -0.4366 -0.0914
-13 4 -5 0.5675 -0.5055
-13 4 -4 -0.3071 0.4366
-13 4 -3 -0.9825 0.6553
-13 4 -2 -1.4736 -0.9435
-13 4 -1 -0.0876 -0.7852
-13 4 0 0.7644 0.5479
-13 4 1 -1.3787 0.6331
-13 4 2 -0.2360 -0.9488
-13 4 3 1.9681 -0.8100
-13 4 4 0.9083 1.1786
-13 4 5 0.8131 0.4191
-13 4 6 -0.5971 -0.6783
-13 4 7 1.1251 -0.0613
-13 4 8 -0.6996 -0.0376
-13 4 9 0.1053 -0.1322
-13 4 10 0.4399 0.2511
-13 4 11 -0.1152 0.5763
-13 4 12 0.7961 -0.2367
-13 4 13 -0.2289 -0.3512
-13 4 14 1.9283 0.9549
-13 4 15 -3.6036 0.8896
-13 4 16 -1.0570 -0.9878
-13 4 17 -0.6464 -1.4941
-13 4 18 0.6160 1.2167
-13 4 19 0.2673 1.0080
-13 5 -7 -0.7688 -0.4053
-13 5 -6 -0.5331 -0.2015
-13 5 -5 0.8588 -0.0558
-13 5 -4 0.0564 0.1161
-13 5 -3 1.0220 0.1237
-13 5 -2 0.6221 -0.2469
-13 5 -1 0.8460 0.3190
-13 5 0 0.8052 0.6604
-13 5 1 -1.2616 0.2408
-13 5 2 -0.2744 -0.9512
-13 5 3 0.7600 -0.2672
-13 5 4 -1.3073 1.6995
-13 5 5 -1.7927 -0.0005
-13 5 6 -1.2061 -1.8800
-13 5 7 2.6190 0.3144
-13 5 8 -0.4308 1.8165
-13 5 9 -1.2784 -0.2735
-13 5 10 0.2241 -1.7519
-13 5 11 0.5842 -0.0298
-13 5 12 0.0087 1.1418
-13 5 13 -3.1135 -0.1661
-13 5 14 1.5950 -1.4651
-13 5 15 0.3723 -0.1953
-13 5 16 2.5010 1.1608
-13 5 17 -0.0757 -0.1458
-13 5 18 0.4013 0.0830
-13 5 19 0.6350 -0.0520
-13 6 -7 1.5158 -0.0151
-13 6 -6 -0.0868 0.5597
-13 6 -5 -0.0275 0.0377
-13 6 -4 -1.2012 -0.3264
-13 6 -3 0.1260 0.3070
-13 6 -2 -1.4979 0.3188
-13 6 -1 -1.4282 -0.5936
-13 6 0 0.7845 -1.1125
-13 6 1 0.4374 0.6455
-13 6 2 -0.0080 0.8239
-13 6 3 0.0702 -0.8614
-13 6 4 1.0642 -0.4069
-13 6 5 1.6410 0.4549
-13 6 6 -0.8622 -0.2356
-13 6 7 0.9758 -0.2095
-13 6 8 -0.8948 0.3740
-13 6 9 -0.5240 -0.1523
-13 6 10 0.5705 -0.0632
-13 6 11 0.1901 0.7384
-13 6 12 1.2595 0.3709
-13 6 13 -0.8865 -0.1517
-13 6 14 2.0961 -0.3465
-13 6 15 -1.4302 0.3422
-13 6 16 -0.3155 0.9909
-13 6 17 -2.4989 -0.7528
-13 6 18 -0.5583 -0.7792
-13 6 19 1.6745 0.0973
-13 7 -6 -1.2435 -0.2267
-13 7 -5 0.9987 -0.5050
-13 7 -4 0.1537 -0.1364
-13 7 -3 1.6670 0.1540
-13 7 -2 0.4351 0.0613
-13 7 -1 0.4289 0.1507
-13 7 0 1.0337 -0.0701
-13 7 1 -0.5083 0.8395
-13 7 2 -1.0539 0.3420
-13 7 3 -1.0754 -1.3413
-13 7 4 0.4163 -0.1960
-13 7 5 0.3233 1.8483
-13 7 6 -2.8318 0.2204
-13 7 7 1.0063 -1.4110
-13 7 8 1.1893 0.2969
-13 7 9 0.1777 0.7414
-13 7 10 -0.5035 -0.5517
-13 7 11 -0.9687 -0.9814
-13 7 12 0.8330 -0.4356
-13 7 13 -1.9105 0.6527
-13 7 14 0.4062 0.2587
-13 7 15 -1.4878 -0.7854
-13 7 16 2.4966 -0.0131
-13 7 17 0.7480 0.2406
-13 7 18 0.1060 0.2104
-13 7 19 1.3740 -0.1927
-13 8 -6 0.1728 -0.0576
-13 8 -5 0.7586 0.3622
-13 8 -4 -1.8803 0.3570
-13 8 -3 -0.2887 -0.1673
-13 8 -2 -0.9001 -0.0802
-13 8 -1 -0.9302 0.5728
-13 8 0 -0.4782 -0.7970
-13 8 1 0.2028 -0.8718
-13 8 2 1.7755 0.5836
-13 8 3 -0.0719 0.4809
-13 8 4 0.1851 -0.6279
-13 8 5 1.5633 0.0035
-13 8 6 -1.1884 -0.1450
-13 8 7 0.7234 -0.9110
-13 8 8 -0.2316 0.5038
-13 8 9 -0.8537 0.6588
-13 8 10 -0.0181 -0.0698
-13 8 11 0.2180 0.4260
-13 8 12 1.8124 0.6182
-13 8 13 -0.7430 0.1330
-13 8 14 2.0488 -0.2612
-13 8 15 -1.3138 -0.3272
-13 8 16 0.6178 0.0867
-13 8 17 -1.0359 0.2058
-13 8 18 -1.7111 0.3713
-13 9 -6 -1.2039 0.5408
-13 9 -5 0.7078 -0.3139
-13 9 -4 -0.2109 -0.3766
-13 9 -3 1.8717 -0.1317
-13 9 -2 0.5597 -0.1845
-13 9 -1 0.5875 0.4928
-13 9 0 0.3255 -0.1296
-13 9 1 -0.4456 -0.0941
-13 9 2 0.3950 0.9425
-13 9 3 -2.1984 0.4830
-13 9 4 -1.2330 -1.4337
-13 9 5 1.8124 0.1059
-13 9 6 -0.9830 1.7011
-13 9 7 -0.0137 -0.1485
-13 9 8 0.4793 -0.5115
-13 9 9 0.7893 0.0022
-13 9 10 0.1139 -0.3323
-13 9 11 -1.1659 -0.7713
-13 9 12 0.3375 -0.4351
-13 9 13 -2.3390 -0.1587
-13 9 14 1.0646 0.0796
-13 9 15 -1.5149 0.6131
-13 9 16 0.7005 0.0886
-13 9 17 0.8894 -0.5234
-13 9 18 0.2910 0.4881
-13 10 -6 -0.5285 -0.0537
-13 10 -5 0.7038 -0.3626
-13 10 -4 -1.3506 0.2292
-13 10 -3 -0.1797 0.5687
-13 10 -2 -1.5493 -0.3824
-13 10 -1 -0.0598 0.2175
-13 10 0 -0.0222 0.3077
-13 10 1 -1.0603 -0.6461
-13 10 2 1.9217 -0.7163
-13 10 3 0.6574 0.5635
-13 10 4 0.0170 -0.3741
-13 10 5 1.5357 -0.3078
-13 10 6 -1.0636 0.5592
-13 10 7 -0.6074 -0.8028
-13 10 8 -0.4407 -0.6807
-13 10 9 0.1257 0.6980
-13 10 10 -0.2824 1.0407
-13 10 11 -0.4931 -0.0256
-13 10 12 2.6198 0.6220
-13 10 13 -0.8132 0.7860
-13 10 14 1.8859 -0.8176
-13 10 15 -0.2300 -0.2261
-13 10 16 0.0389 0.2438
-13 10 17 -0.6744 -0.8281
-13 10 18 -0.6415 0.4074
-13 11 -5 1.0385 0.2581
-13 11 -4 -0.4896 -0.2279
-13 11 -3 1.8279 0.0371
-13 11 -2 0.0054 -0.4547
-13 11 -1 0.8279 0.0045
-13 11 0 0.5045 0.3543
-13 11 1 -1.5217 -0.1493
-13 11 2 0.9594 -0.3093
-13 11 3 -0.7980 1.4568
-13 11 4 -2.1280 0.1988
-13 11 5 0.3709 -0.9970
-13 11 6 0.3646 0.5629
-13 11 7 0.8611 0.7653
-13 11 8 0.0099 -0.2256
-13 11 9 1.1655 -0.5026
-13 11 10 0.3455 0.4057
-13 11 11 -2.0795 -1.3078
-13 11 12 1.0909 -1.1298
-13 11 13 -2.2913 0.7784
-13 11 14 -0.3571 -0.3891
-13 11 15 -0.6774 -0.0469
-13 11 16 0.5749 1.1607
-13 11 17 0.0120 -0.2945
-13 12 -5 0.0906 0.1914
-13 12 -4 -2.0055 -0.5227
-13 12 -3 0.6121 0.2742
-13 12 -2 -1.5328 0.1689
-13 12 -1 -0.2611 -0.1293
-13 12 0 0.9286 0.2129
-13 12 1 -1.0851 0.3585
-13 12 2 1.1862 -0.9412
-13 12 3 0.7672 0.0187
-13 12 4 0.0421 -0.1338
-13 12 5 0.8722 -0.9023
-13 12 6 -0.0559 0.0089
-13 12 7 -0.2969 0.6482
-13 12 8 -2.2640 -0.2409
-13 12 9 -0.1011 -1.0871
-13 12 10 1.0875 1.6824
-13 12 11 -1.6387 0.7315
-13 12 12 2.6424 -0.5662
-13 12 13 0.6475 1.5148
-13 12 14 0.7920 0.0242
-13 12 15 -0.0181 -1.4170
-13 12 16 1.1206 0.2658
-13 12 17 -0.8240 -0.0105
-13 13 -4 -0.4557 -0.1610
-13 13 -3 2.1358 0.1374
-13 13 -2 -0.2294 0.0377
-13 13 -1 0.1025 -0.2587
-13 13 0 0.8361 -0.0980
-13 13 1 -1.6532 0.5187
-13 13 2 0.0640 -0.7151
-13 13 3 -0.0945 0.3400
-13 13 4 -0.6170 1.2047
-13 13 5 -0.6846 0.3221
-13 13 6 -0.3437 -0.5382
-13 13 7 2.0078 0.4351
-13 13 8 -0.2826 0.7512
-13 13 9 0.6529 -1.8984
-13 13 10 2.3897 0.4627
-13 13 11 -2.6442 0.5266
-13 13 12 -0.5103 -2.2314
-13 13 13 -0.8840 -0.1794
-13 13 14 -0.5678 0.8978
-13 13 15 -1.7605 -0.3030
-13 13 16 0.7138 0.3451
-13 13 17 0.3969 0.5382
-13 14 -4 -2.5846 0.2347
-13 14 -3 0.0973 -0.1882
-13 14 -2 -1.0814 -0.0653
-13 14 -1 -0.3209 0.0476
-13 14 0 1.1832 -0.2531
-13 14 1 -0.3650 0.6274
-13 14 2 0.9338 -0.2971
-13 14 3 0.2334 -0.4054
-13 14 4 0.5783 -0.1653
-13 14 5 0.0347 -0.1516
-13 14 6 -1.0246 -1.3207
-13 14 7 1.4210 -0.2950
-13 14 8 -1.7014 2.0648
-13 14 9 -2.4870 -1.2084
-13 14 10 1.8183 0.0764
-13 14 11 -0.8560 2.0638
-13 14 12 0.8109 -0.4717
-13 14 13 1.5586 -0.1738
-13 14 14 2.1240 1.1718
-13 14 15 -0.9240 -0.3232
-13 14 16 0.5472 -1.2902
-13 15 -3 2.0447 -0.1677
-13 15 -2 0.2584 -0.0012
-13 15 -1 -0.1335 0.2982
-13 15 0 0.3488 -0.3236
-13 15 1 -1.3670 0.3853
-13 15 2 -0.1633 -0.0480
-13 15 3 -1.0583 -0.2463
-13 15 4 0.4955 0.0203
-13 15 5 0.4926 1.6165
-13 15 6 -1.6253 0.1709
-13 15 7 2.0982 -1.0648
-13 15 8 1.1290 1.9073
-13 15 9 -1.3396 -1.1986
-13 15 10 2.4058 -1.9611
-13 15 11 0.0469 0.9211
-13 15 12 -1.4625 0.0191
-13 15 13 -2.2951 -1.4251
-13 15 14 0.4460 -0.0893
-13 15 15 -1.3645 1.1218
-13 16 -3 -0.1121 0.5842
-13 16 -2 -1.3056 -0.1726
-13 16 -1 -0.3094 0.0426
-13 16 0 1.0160 -0.4012
-13 16 1 -0.0307 0.0760
-13 16 2 1.5889 0.1333
-13 16 3 -0.4562 0.0931
-13 16 4 0.4661 -1.0729
-13 16 5 1.0237 0.5151
-13 16 6 -2.4842 -0.0659
-13 16 7 0.1869 -2.4669
-13 16 8 0.8530 1.4877
-13 16 9 -2.6952 1.0834
-13 16 10 -0.1115 -0.6726
-13 16 11 0.4899 0.8186
-13 16 12 0.9698 1.4341
-13 16 13 -0.3705 -0.4672
-13 16 14 2.7727 -0.9071
-13 16 15 1.1943 1.0752
-13 17 -2 0.0741 -0.4941
-13 17 -1 0.1749 0.1110
-13 17 0 0.3478 0.0647
-13 17 1 -1.5935 0.1506
-13 17 2 0.3970 0.0896
-13 17 3 -1.5442 0.6837
-13 17 4 -0.5411 -1.0507
-13 17 5 2.0232 0.6058
-13 17 6 -1.0103 1.9139
-13 17 7 0.2473 -1.4526
-13 17 8 2.5523 0.4493
-13 17 9 -0.3231 0.9003
-13 17 10 -0.1446 -1.2993
-13 17 11 0.1968 -1.9181
-13 17 12 1.1753 0.5641
-13 17 13 -2.9405 0.7789
-13 17 14 -1.3147 -1.4852
-13 18 -1 -0.4096 0.1807
-13 18 0 0.9501 -0.0932
-13 18 1 -0.5774 -0.1918
-13 18 2 1.9794 -0.5593
-13 18 3 0.0790 0.8813
-13 18 4 -0.7420 -0.9757
-13 18 5 1.5644 -0.7907
-13 18 6 -1.0649 1.3989
-13 18 7 -1.9836 -1.3156
-13 18 8 0.2756 -0.8877
-13 18 9 -0.3881 0.8885
-13 18 10 -0.7521 1.4055
-13 18 11 -1.1273 -0.6062
-13 18 12 2.6076 0.4873
-13 18 13 -0.0653 1.8810
-13 19 0 0.6743 -0.1457
-13 19 1 -1.6793 0.2975
-13 19 2 0.5011 -0.4710
-13 19 3 -0.4569 1.2376
-13 19 4 -1.5816 0.0021
-13 19 5 1.1477 -0.9711
-13 19 6 0.8910 1.4650
-13 19 7 -0.2133 0.3849
-13 19 8 0.8627 -0.6410
-13 19 9 1.4766 -0.5616
-13 19 10 0.9576 1.3202
-13 19 11 -2.4408 -1.3390
-13 19 12 1.2584 -2.1780
-13 20 2 1.0725 -0.9538
-13 20 3 0.8540 0.3417
-13 20 4 -0.7805 0.1745
-13 20 5 0.1688 -1.2817
-13 20 6 0.2267 0.0645
-13 20 7 -0.7852 0.4742
-13 20 8 -1.6963 0.0276
-13 20 9 -0.7472 -1.5223
-13 20 10 1.4735 1.7238
-13 20 11 -2.3022 1.1882
-13 21 4 -0.5156 0.9365
-13 21 5 -0.1830 -0.1284
-13 21 6 0.4194 -0.2442
-13 21 7 1.4409 0.4079
-13 21 8 0.0704 1.2811
-12 0 -8 1.8534 -0.0171
-12 0 -6 -0.7622 -0.1030
-12 0 -4 -0.5782 -0.3531
-12 0 -2 -1.1425 0.1452
-12 0 0 1.1573 -0.3473
-12 0 2 0.0063 0.5385
-12 0 4 3.0863 -0.5257
-12 0 6 -1.6944 0.8176
-12 0 8 2.1350 -0.9912
-12 0 10 -3.2255 1.3149
-12 0 12 0.2557 -1.3276
-12 0 14 -5.2276 1.1337
-12 0 16 0.7224 -0.5437
-12 0 18 2.2576 -0.1018
-12 0 20 1.3057 0.2689
-12 1 -9 -2.1283 1.0117
-12 1 -8 -0.8575 -0.4512
-12 1 -7 -0.4359 -0.6316
-12 1 -6 0.8612 -0.2296
-12 1 -5 0.6984 0.7526
-12 1 -4 -0.4544 0.0728
-12 1 -3 1.1324 -0.6385
-12 1 -2 0.9243 0.6241
-12 1 -1 -0.1705 1.1421
-12 1 0 -1.3246 -0.6208
-12 1 1 -0.3841 -1.2145
-12 1 2 1.0395 0.0402
-12 1 3 -1.9223 1.0056
-12 1 4 -0.9145 -0.3865
-12 1 5 -0.6080 -0.9024
-12 1 6 0.8339 0.5335
-12 1 7 -0.1134 0.4801
-12 1 8 -0.3971 0.0518
-12 1 9 0.3163 -0.2155
-12 1 10 -0.4433 -0.3417
-12 1 11 1.5583 -0.4901
-12 1 12 0.5149 0.0099
-12 1 13 2.6982 1.3316
-12 1 14 -1.8104 -0.4985
-12 1 15 2.5124 -2.1912
-12 1 16 2.7222 0.2239
-12 1 17 -1.5943 2.4635
-12 1 18 -1.9050 -0.3608
-12 1 19 -2.3255 -1.6323
-12 1 20 1.4224 0.2402
-12 2 -9 -0.1923 -0.3952
-12 2 -8 1.3897 -0.7411
-12 2 -7 0.4763 0.2686
-12 2 -6 -0.0080 0.5587
-12 2 -5 -1.0149 0.3033
-12 2 -4 -1.2259 -0.4913
-12 2 -3 0.0957 -0.6243
-12 2 -2 -0.3137 0.2450
-12 2 -1 -0.2853 0.2888
-12 2 0 -0.2251 -0.7857
-12 2 1 1.3197 -0.2607
-12 2 2 2.0073 1.2747
-12 2 3 -1.3846 1.0951
-12 2 4 0.3865 -1.5419
-12 2 5 1.5133 -1.2167
-12 2 6 1.4339 1.9306
-12 2 7 -2.1064 0.8715
-12 2 8 -1.3836 -1.9296
-12 2 9 2.4434 -1.0953
-12 2 10 0.6135 2.1991
-12 2 11 -1.3719 1.6804
-12 2 12 -3.7378 -2.1132
-12 2 13 2.4510 -1.3726
-12 2 14 -1.5159 1.7865
-12 2 15 -1.8504 1.3129
-12 2 16 -1.2591 -1.1103
-12 2 17 -0.0781 -0.1735
-12 2 18 2.2370 0.0695
-12 2 19 -0.3102 -0.4549
-12 2 20 2.2493 0.0016
-12 3 -9 -0.6717 0.5611
-12 3 -8 -0.2091 0.7656
-12 3 -7 -1.3707 0.1057
-12 3 -6 0.4631 -0.8902
-12 3 -5 1.2337 -0.1697
-12 3 -4 0.7967 0.7484
-12 3 -3 0.1758 0.1495
-12 3 -2 0.0506 -0.5857
-12 3 -1 1.3076 0.3239
-12 3 0 -0.7968 1.0337
-12 3 1 -1.9631 -0.2835
-12 3 2 -0.0367 -1.4900
-12 3 3 -0.4048 0.1969
-12 3 4 -0.0450 0.8534
-12 3 5 -1.5221 -0.2691
-12 3 6 0.5526 -0.1782
-12 3 7 0.3006 0.0232
-12 3 8 -0.1423 0.1002
-12 3 9 0.4479 -0.0579
-12 3 10 -1.0904 -0.0805
-12 3 11 0.9677 -0.2762
-12 3 12 -0.8119 -0.8022
-12 3 13 3.7748 0.2114
-12 3 14 -0.1278 1.3525
-12 3 15 0.0648 0.0944
-12 3 16 0.8013 -2.3377
-12 3 17 1.0166 -0.0600
-12 3 18 1.0331 1.8795
-12 3 19 -3.9116 0.3276
-12 3 20 0.2575 -0.9182
-12 4 -9 0.1596 0.2786
-12 4 -8 0.6100 -0.2539
-12 4 -7 -0.4473 -0.4789
-12 4 -6 0.5815 -0.1441
-12 4 -5 -0.7426 0.5710
-12 4 -4 -1.1912 0.2951
-12 4 -3 -0.8179 -0.4995
-12 4 -2 -0.4248 -0.5823
-12 4 -1 1.0196 0.2164
-12 4 0 -0.3676 0.5375
-12 4 1 -0.1022 -0.5332
-12 4 2 2.1878 -0.8768
-12 4 3 1.1131 1.4210
-12 4 4 -0.1646 1.2099
-12 4 5 -1.6857 -1.7169
-12 4 6 1.9411 -1.1308
-12 4 7 0.8480 1.5094
-12 4 8 -1.9021 1.1956
-12 4 9 -0.3270 -1.3156
-12 4 10 0.7415 -0.9647
-12 4 11 2.7272 1.6478
-12 4 12 -3.4063 1.4541
-12 4 13 -0.7618 -1.3256
-12 4 14 -1.2634 -1.6573
-12 4 15 0.6399 1.2644
-12 4 16 -1.2372 0.7849
-12 4 17 -1.6823 -0.3372
-12 4 18 2.3641 -0.0219
-12 4 19 -1.2701 0.0467
-12 4 20 1.4137 -0.8996
-12 5 -9 -1.2800 -0.5057
-12 5 -8 0.6413 -0.0406
-12 5 -7 -0.4725 0.6082
-12 5 -6 0.5518 0.1286
-12 5 -5 0.1412 -0.4788
-12 5 -4 1.4852 -0.2549
-12 5 -3 1.0847 0.6617
-12 5 -2 -0.8712 0.3790
-12 5 -1 0.3332 -0.7723
-12 5 0 0.1567 0.0506
-12 5 1 -0.7809 1.1046
-12 5 2 -1.5005 -0.4050
-12 5 3 -1.1047 -0.9030
-12 5 4 0.9768 0.2394
-12 5 5 -1.0086 0.3254
-12 5 6 0.5333 -0.0017
-12 5 7 0.1958 0.0553
-12 5 8 -0.4742 -0.2031
-12 5 9 0.7055 -0.4808
-12 5 10 -1.2364 0.0028
-12 5 11 0.9015 0.0952
-12 5 12 -1.8991 -0.2841
-12 5 13 2.3779 -0.4594
-12 5 14 0.8563 -0.1609
-12 5 15 1.9055 1.4968
-12 5 16 -0.2169 0.2278
-12 5 17 -1.5616 -1.5566
-12 5 18 2.8645 -0.6185
-12 5 19 -1.6352 1.3501
-12 5 20 -0.2325 0.3996
-12 6 -8 1.2163 0.5568
-12 6 -7 -1.3279 0.2412
-12 6 -6 -0.1153 -0.4965
-12 6 -5 -1.0316 -0.1602
-12 6 -4 -0.4392 0.2318
-12 6 -3 -0.6384 0.1668
-12 6 -2 -1.1185 -0.1838
-12 6 -1 0.9224 -0.7229
-12 6 0 0.7659 0.2268
-12 6 1 0.3720 0.9980
-12 6 2 -0.0448 -0.8030
-12 6 3 1.0772 -1.0869
-12 6 4 2.3663 1.2296
-12 6 5 -2.0483 1.0714
-12 6 6 -0.8172 -1.3421
-12 6 7 0.9097 -0.8354
-12 6 8 0.2858 1.2900
-12 6 9 0.1088 0.9898
-12 6 10 -1.4762 -0.5090
-12 6 11 2.6808 -0.7543
-12 6 12 -0.4656 0.6746
-12 6 13 0.4017 1.2821
-12 6 14 -3.4039 -0.9359
-12 6 15 -0.2331 -1.1226
-12 6 16 0.6529 0.3830
-12 6 17 -2.1899 0.6888
-12 6 18 1.7939 -0.4212
-12 6 19 -0.8260 0.3641
-12 6 20 0.5633 0.0798
-12 7 -8 -0.1794 -0.3841
-12 7 -7 -0.4790 -0.3564
-12 7 -6 1.8340 -0.0162
-12 7 -5 0.2656 0.3880
-12 7 -4 0.8243 -0.1611
-12 7 -3 1.1499 -0.3448
-12 7 -2 0.0041 0.8151
-12 7 -1 -0.3815 0.2465
-12 7 0 -1.1863 -0.8545
-12 7 1 0.4556 0.1483
-12 7 2 -0.7722 0.7288
-12 7 3 -1.7324 -0.2252
-12 7 4 0.7709 -0.2351
-12 7 5 -0.7517 0.2840
-12 7 6 0.6380 -0.3350
-12 7 7 0.8044 -0.0808
-12 7 8 -0.4746 0.2765
-12 7 9 0.1481 -0.6087
-12 7 10 -1.4866 -0.6196
-12 7 11 1.1384 0.1953
-12 7 12 -2.2862 0.1101
-12 7 13 1.5834 0.0425
-12 7 14 -0.2004 -0.2757
-12 7 15 1.7470 -0.0612
-12 7 16 2.2647 0.5929
-12 7 17 -1.8219 0.7923
-12 7 18 1.0274 -1.0469
-12 7 19 -0.8842 -0.4011
-12 8 -8 2.0149 -0.2127
-12 8 -7 -0.6539 0.7878
-12 8 -6 -0.3114 0.3459
-12 8 -5 -1.9708 -0.1399
-12 8 -4 -0.6435 -0.1636
-12 8 -3 -0.2992 -0.3069
-12 8 -2 -0.4819 0.3171
-12 8 -1 0.4927 -0.1124
-12 8 0 0.0715 -0.8150
-12 8 1 2.0484 0.3974
-12 8 2 0.1232 1.0238
-12 8 3 -1.1637 -0.9296
-12 8 4 2.0666 -1.2037
-12 8 5 0.0955 1.0909
-12 8 6 -0.9700 0.7347
-12 8 7 -0.9505 -0.7039
-12 8 8 0.0984 -0.0985
-12 8 9 1.4570 0.9000
-12 8 10 -0.9814 0.5543
-12 8 11 2.0555 0.0228
-12 8 12 -1.1338 -0.5282
-12 8 13 2.0924 -0.1773
-12 8 14 -1.4151 0.6663
-12 8 15 -2.0765 -0.0638
-12 8 16 0.1238 -1.1207
-12 8 17 -1.4834 0.5698
-12 8 18 0.9873 0.1143
-12 8 19 -1.1019 -0.4728
-12 9 -8 -0.0655 0.3490
-12 9 -7 -1.2619 0.0566
-12 9 -6 1.3885 -0.6916
-12 9 -5 0.8538 -0.4116
-12 9 -4 1.5531 0.5358
-12 9 -3 0.3107 -0.1764
-12 9 -2 0.0236 -0.0365
-12 9 -1 0.5287 0.7422
-12 9 0 -2.2101 0.0658
-12 9 1 -0.1245 -0.6792
-12 9 2 -0.0673 0.2838
-12 9 3 -1.2285 0.3833
-12 9 4 0.7069 -0.2204
-12 9 5 -0.3013 0.5317
-12 9 6 0.2407 0.0514
-12 9 7 0.3796 -0.8970
-12 9 8 0.4865 -0.3436
-12 9 9 0.4372 0.3846
-12 9 10 -2.6898 -0.8457
-12 9 11 1.3601 -0.5261
-12 9 12 -2.2705 0.7457
-12 9 13 0.6016 -0.0437
-12 9 14 0.2084 0.0086
-12 9 15 0.4703 0.6072
-12 9 16 1.8428 -0.7174
-12 9 17 -0.0161 0.2774
-12 9 18 1.5766 0.5058
-12 9 19 -1.6279 -0.2722
-12 10 -8 1.0380 -0.9756
-12 10 -7 -0.2535 -0.2042
-12 10 -6 0.5266 0.5901
-12 10 -5 -1.9954 0.3091
-12 10 -4 -0.7529 0.3858
-12 10 -3 -0.9719 -0.3537
-12 10 -2 -0.3203 -0.4221
-12 10 -1 1.5064 0.2554
-12 10 0 -0.7882 -0.1092
-12 10 1 1.6192 -0.8868
-12 10 2 1.5038 0.5256
-12 10 3 -0.9166 0.8684
-12 10 4 -0.1284 -1.1061
-12 10 5 -0.0906 -0.7910
-12 10 6 0.5322 0.7882
-12 10 7 -1.2335 0.6371
-12 10 8 -0.6766 -0.3580
-12 10 9 1.7396 0.9474
-12 10 10 -1.2600 0.4593
-12 10 11 2.9078 -0.4133
-12 10 12 -0.4204 0.6499
-12 10 13 0.6816 -0.5013
-12 10 14 -0.0799 -0.9980
-12 10 15 -0.7438 0.8254
-12 10 16 -0.7758 -0.2446
-12 10 17 -1.8994 -0.3625
-12 10 18 1.2511 0.4625
-12 10 19 -1.9464 -0.0183
-12 11 -7 -0.4552 0.4355
-12 11 -6 1.1509 0.4674
-12 11 -5 -0.3702 -0.8322
-12 11 -4 1.9890 -0.3625
-12 11 -3 0.7213 0.2000
-12 11 -2 -0.6526 -0.0520
-12 11 -1 0.9529 0.1360
-12 11 0 -1.8315 0.7675
-12 11 1 -0.7031 -0.1718
-12 11 2 -0.3754 -0.2675
-12 11 3 -0.5961 0.4493
-12 11 4 0.4717 -0.0951
-12 11 5 0.1415 -0.1260
-12 11 6 1.3595 0.6408
-12 11 7 -0.5660 0.2559
-12 11 8 -0.4629 -1.9063
-12 11 9 2.0829 -0.0903
-12 11 10 -3.0111 0.5071
-12 11 11 0.1057 -1.3918
-12 11 12 -1.2261 0.4241
-12 11 13 -0.2883 1.0565
-12 11 14 -0.5351 -0.5989
-12 11 15 1.0262 0.4723
-12 11 16 1.5199 0.4715
-12 11 17 -0.8920 -0.4221
-12 11 18 2.3658 -0.3611
-12 12 -7 -1.2910 -0.7427
-12 12 -6 0.7127 -0.0456
-12 12 -5 -1.7545 0.0112
-12 12 -4 -0.0831 0.4158
-12 12 -3 -0.6636 0.4501
-12 12 -2 -1.1232 -0.1700
-12 12 -1 1.7198 -0.5136
-12 12 0 -0.2120 0.2966
-12 12 1 0.8571 -0.4243
-12 12 2 0.9080 -0.7891
-12 12 3 0.6055 0.5226
-12 12 4 -0.2048 0.5955
-12 12 5 -1.9105 -0.8873
-12 12 6 0.8294 -0.6553
-12 12 7 -0.4939 1.5049
-12 12 8 -1.7068 -0.4087
-12 12 9 2.5986 0.2866
-12 12 10 -0.8594 1.8932
-12 12 11 1.3657 -0.6664
-12 12 12 0.9209 -0.6600
-12 12 13 1.5609 0.6916
-12 12 14 -0.9251 -0.7099
-12 12 15 -0.5081 -0.6654
-12 12 16 0.4106 0.2924
-12 12 17 -2.5709 0.1483
-12 12 18 0.8777 -0.2624
-12 13 -6 2.4981 0.5390
-12 13 -5 -0.4256 0.4380
-12 13 -4 0.8821 -0.3453
-12 13 -3 0.7117 -0.4577
-12 13 -2 -0.7176 0.0706
-12 13 -1 0.7007 -0.2357
-12 13 0 -1.3215 0.4505
-12 13 1 -0.2727 0.5847
-12 13 2 -1.0305 -0.0717
-12 13 3 -0.2017 -0.0033
-12 13 4 0.7690 0.5983
-12 13 5 -0.8820 -0.2939
-12 13 6 2.1768 -0.9970
-12 13 7 1.2085 1.6516
-12 13 8 -2.2454 -0.7123
-12 13 9 1.5304 -2.0454
-12 13 10 -1.1820 0.6626
-12 13 11 -1.1052 -0.1137
-12 13 12 -1.8634 -0.9767
-12 13 13 0.7358 0.9788
-12 13 14 -1.0924 1.0194
-12 13 15 -0.5542 -0.5134
-12 13 16 2.6482 -0.1642
-12 13 17 -0.4308 0.8455
-12 13 18 1.1685 -0.3656
-12 14 -6 0.1505 -0.0883
-12 14 -5 -1.9740 -0.2146
-12 14 -4 -0.2289 -0.0999
-12 14 -3 0.1899 0.0029
-12 14 -2 -0.5799 0.5931
-12 14 -1 1.2158 -0.1565
-12 14 0 -0.2282 -0.2173
-12 14 1 1.2787 0.0667
-12 14 2 -0.2793 -0.4937
-12 14 3 0.3268 -0.9993
-12 14 4 1.3648 0.6048
-12 14 5 -2.4088 0.8278
-12 14 6 -0.5683 -1.6317
-12 14 7 0.8115 1.0973
-12 14 8 -2.2721 1.0134
-12 14 9 1.1959 -0.9666
-12 14 10 1.1330 0.9511
-12 14 11 1.6268 1.5176
-12 14 12 -0.7457 -0.7999
-12 14 13 2.2295 -1.1352
-12 14 14 0.8193 0.4686
-12 14 15 -1.6950 -0.2059
-12 14 16 0.5726 -0.8599
-12 14 17 -1.6002 0.6503
-12 15 -6 2.0800 -0.6875
-12 15 -5 0.8319 0.0200
-12 15 -4 1.1108 0.7322
-12 15 -3 0.0343 -0.1988
-12 15 -2 -1.0034 -0.0898
-12 15 -1 0.3612 -0.2004
-12 15 0 -1.5733 -0.2310
-12 15 1 0.6555 0.3407
-12 15 2 -0.8744 0.8150
-12 15 3 -0.7486 -0.3191
-12 15 4 1.7681 0.2554
-12 15 5 -0.9265 1.2842
-12 15 6 0.2440 -1.8793
-12 15 7 2.7843 -0.2175
-12 15 8 -0.6550 1.1356
-12 15 9 -0.5234 -1.1154
-12 15 10 -1.0648 -1.3930
-12 15 11 0.4080 0.6331
-12 15 12 -3.1652 0.3213
-12 15 13 -0.3954 -1.0692
-12 15 14 1.0242 1.1794
-12 15 15 -1.5886 1.3859
-12 15 16 0.9258 -1.2157
-12 15 17 0.9487 -0.1226
-12 16 -5 -1.8992 -0.0590
-12 16 -4 -0.6002 0.2514
-12 16 -3 -0.2659 -0.5009
-12 16 -2 -0.0346 -0.1275
-12 16 -1 1.8920 0.3250
-12 16 0 -0.6082 0.0278
-12 16 1 1.5207 -0.2285
-12 16 2 -0.1647 0.4443
-12 16 3 -1.2611 -0.9729
-12 16 4 1.5150 -1.2109
-12 16 5 -0.6864 1.5859
-12 16 6 -1.9016 -0.4588
-12 16 7 0.3873 -0.4766
-12 16 8 -0.5142 1.3682
-12 16 9 -0.2176 0.9159
-12 16 10 -0.4568 -1.0420
-12 16 11 3.7757 0.2966
-12 16 12 0.1574 1.8431
-12 16 13 -0.2789 -1.3765
-12 16 14 2.0500 -1.2625
-12 16 15 -0.4794 0.8734
-12 16 16 -0.4986 -0.5584
-12 17 -4 1.8329 0.1064
-12 17 -3 0.5131 0.3657
-12 17 -2 -1.2409 0.1618
-12 17 -1 0.3250 0.1298
-12 17 0 -2.2403 -0.0505
-12 17 1 0.4168 -0.6276
-12 17 2 0.2641 0.7414
-12 17 3 -1.0443 0.5137
-12 17 4 1.3633 -0.7766
-12 17 5 0.7989 1.4443
-12 17 6 -0.5807 0.1024
-12 17 7 0.7680 -1.4505
-12 17 8 1.1505 -0.7391
-12 17 9 0.8126 1.0606
-12 17 10 -3.0559 -0.8792
-12 17 11 0.7075 -1.5817
-12 17 12 -1.0469 1.7755
-12 17 13 -2.8657 -0.0035
-12 17 14 0.6376 -1.1407
-12 17 15 0.4159 1.6328
-12 17 16 -0.1248 0.6169
-12 18 -4 -0.1914 0.4654
-12 18 -3 -0.3272 0.2190
-12 18 -2 -0.8471 -0.3791
-12 18 -1 2.1215 -0.3629
-12 18 0 -0.2391 0.2573
-12 18 1 1.1800 -0.4465
-12 18 2 0.7124 0.3575
-12 18 3 -1.4428 0.5384
-12 18 4 -0.3723 -1.6021
-12 18 5 0.1731 -0.1293
-12 18 6 -0.6269 0.7168
-12 18 7 -1.2121 0.2510
-12 18 8 -0.4886 -0.7940
-12 18 9 1.9020 1.8275
-12 18 10 -2.1815 1.1527
-12 18 11 1.5891 -2.1657
-12 18 12 3.0968 0.8440
-12 18 13 -0.2454 1.1198
-12 18 14 0.3311 -1.6122
-12 18 15 0.5500 -0.4129
-12 19 -3 0.9590 -0.2356
-12 19 -2 -1.0166 0.2159
-12 19 -1 0.6140 0.0957
-12 19 0 -1.8216 0.6120
-12 19 1 -0.5535 -0.3248
-12 19 2 0.3198 -0.2988
-12 19 3 -0.1532 0.8206
-12 19 4 0.4457 -0.3260
-12 19 5 0.8515 -0.0343
-12 19 6 1.2495 0.5699
-12 19 7 -0.1953 0.8619
-12 19 8 -0.9941 -2.2536
-12 19 9 2.8683 -0.5597
-12 19 10 -1.8462 1.5855
-12 19 11 -1.8397 -1.7740
-12 19 12 0.4969 -0.2766
-12 19 13 -1.6095 1.7473
-12 19 14 -1.4911 -0.3593
-12 20 -2 -0.8202 0.4442
-12 20 -1 1.3358 -0.3611
-12 20 0 -0.1019 -0.0433
-12 20 1 0.7044 -0.2978
-12 20 2 0.6536 -0.4876
-12 20 3 -0.1321 0.6444
-12 20 4 -0.7009 0.1321
-12 20 5 -1.4713 -0.6882
-12 20 6 0.3678 -0.8918
-12 20 7 -0.0076 1.8176
-12 20 8 -2.6299 -0.5391
-12 20 9 2.2643 -0.7436
-12 20 10 0.3316 2.5645
-12 20 11 -0.9807 -0.2000
-12 20 12 1.8927 -1.5016
-12 20 13 1.8065 0.5370
-12 21 -1 0.4490 -0.1950
-12 21 0 -1.0148 0.2174
-12 21 1 -0.2156 0.4239
-12 21 2 -0.3122 -0.1431
-12 21 3 0.0335 0.0468
-12 21 4 0.9372 0.3211
-12 21 5 -0.4150 0.2189
-12 21 6 1.2022 -1.3269
-12 21 7 2.0937 1.6102
-12 21 8 -2.2981 0.1490
-12 21 9 0.9352 -2.3821
-12 21 10 0.8043 0.5986
-12 21 11 -1.7652 0.5531
-12 21 12 -1.1601 -0.9679
-12 22 1 0.4873 0.0142
-12 22 2 -0.0746 -0.3216
-12 22 3 -0.3490 -0.5063
-12 22 4 0.8364 0.1261
-12 22 5 -1.5564 1.1060
-12 22 6 -1.3440 -1.6910
-12 22 7 1.5649 0.4318
-12 22 8 -1.9373 1.4011
-12 22 9 -0.2832 -1.0898
-12 22 10 1.4158 0.1955
-12 23 3 -0.5703 0.0235
-12 23 4 1.3647 -0.3491
-12 23 5 0.0896 1.3720
-12 23 6 -0.8221 -1.1611
-12 23 7 2.4347 -0.5508
-12 23 8 -0.0829 1.2973
-11 0 -9 -0.0148 -0.0753
-11 0 -7 0.0907 -0.3815
-11 0 -5 -1.6332 0.0634
-11 0 -3 0.4974 -0.3404
-11 0 -1 -0.2382 0.4679
-11 0 1 1.9399 -0.1252
-11 0 3 -0.0385 0.3421
-11 0 5 0.4385 -0.3391
-11 0 7 -1.2965 0.3803
-11 0 9 -1.7247 -0.1506
-11 0 11 -2.1592 -0.2049
-11 0 13 -3.0112 0.7593
-11 0 15 3.6820 -1.1696
-11 0 19 2.9588 -1.2799
-11 0 21 -2.1122 0.7099
-11 1 -10 -1.8178 0.2417
-11 1 -9 -0.2876 -0.6682
-11 1 -8 0.3120 -0.4015
-11 1 -7 0.8230 0.2063
-11 1 -6 0.6094 0.7655
-11 1 -5 -0.4613 -0.2580
-11 1 -4 1.0110 -0.4513
-11 1 -3 0.5378 0.3549
-11 1 -2 -0.5040 0.7855
-11 1 -1 -1.2081 -0.5940
-11 1 0 -0.5447 -1.3533
-11 1 1 1.2741 0.1934
-11 1 2 -1.5305 1.3113
-11 1 3 -1.4393 -0.4151
-11 1 4 0.3713 -1.6821
-11 1 5 1.8560 1.0074
-11 1 6 -0.1701 1.9331
-11 1 7 -2.3001 -0.8491
-11 1 8 2.0272 -2.3518
-11 1 9 2.1284 0.4438
-11 1 10 1.5943 2.6328
-11 1 11 -2.9511 -0.7876
-11 1 12 3.1548 -2.8070
-11 1 13 2.9916 0.5139
-11 1 14 -0.4080 2.5111
-11 1 15 -1.6298 -0.6155
-11 1 16 -2.4215 -1.4251
-11 1 17 1.1045 0.3905
-11 1 18 -2.6801 0.4046
-11 1 19 0.2494 0.0845
-11 1 20 0.4496 0.6060
-11 1 21 -0.6974 0.4494
-11 2 -10 1.1901 -0.2679
-11 2 -9 1.3793 0.8740
-11 2 -8 -1.1082 0.7114
-11 2 -7 -0.9561 -0.6375
-11 2 -6 0.0071 -0.2867
-11 2 -5 -0.6218 0.2676
-11 2 -4 -0.4728 0.2981
-11 2 -3 -0.7708 -0.7467
-11 2 -2 1.1939 -0.4475
-11 2 -1 1.1070 0.9248
-11 2 0 -0.5331 0.7717
-11 2 1 0.6645 -0.5780
-11 2 2 0.5918 -0.2789
-11 2 3 1.0062 0.7167
-11 2 4 -0.7995 -0.0254
-11 2 5 -0.4415 -0.4896
-11 2 6 0.4887 -0.3597
-11 2 7 -0.6675 0.3003
-11 2 8 0.4954 0.4826
-11 2 9 -1.9062 0.1381
-11 2 10 0.3428 0.1235
-11 2 11 -2.6914 -0.5091
-11 2 12 0.6717 -0.3381
-11 2 13 -0.8358 0.9769
-11 2 14 -2.1404 1.2626
-11 2 15 0.0727 -1.7245
-11 2 16 1.1341 -1.5998
-11 2 17 4.7689 1.8321
-11 2 18 -2.0782 1.3452
-11 2 19 -0.2384 -1.7397
-11 2 20 1.3675 -1.2336
-11 2 21 -0.3597 1.0419
-11 3 -10 -1.4233 0.5347
-11 3 -9 -0.2706 0.2444
-11 3 -8 -0.8673 -0.4659
-11 3 -7 1.1223 -0.9653
-11 3 -6 1.6461 0.3841
-11 3 -5 0.1595 0.6486
-11 3 -4 0.1678 0.0890
-11 3 -3 -0.4241 -0.5565
-11 3 -2 0.6682 0.0602
-11 3 -1 -0.6924 0.8390
-11 3 0 -2.1210 -0.2939
-11 3 1 0.0770 -1.6338
-11 3 2 0.5501 0.0782
-11 3 3 0.0527 1.7568
-11 3 4 -1.9732 -0.3699
-11 3 5 0.5744 -1.5609
-11 3 6 2.4631 0.4562
-11 3 7 -1.0491 1.8129
-11 3 8 -0.7584 -0.5770
-11 3 9 -0.6135 -2.3723
-11 3 10 4.3851 0.2479
-11 3 11 -0.6210 2.3276
-11 3 12 -0.2318 0.0720
-11 3 13 0.6914 -2.6254
-11 3 14 2.4812 0.1283
-11 3 15 1.1344 1.8738
-11 3 16 -4.1218 -0.1702
-11 3 17 1.0828 -0.7496
-11 3 19 -0.3396 0.0584
-11 3 20 0.7699 -0.2923
-11 3 21 0.1103 0.8027
-11 4 -10 -0.3390 -1.0366
-11 4 -9 1.8404 -0.6105
-11 4 -8 -0.1379 0.7824
-11 4 -7 -0.7532 0.5558
-11 4 -6 -1.3414 0.0093
-11 4 -5 -0.8862 -0.6546
-11 4 -4 0.6893 0.1491
-11 4 -3 -0.8099 0.4523
-11 4 -2 0.2603 -0.6184
-11 4 -1 1.2267 -0.4991
-11 4 0 1.0136 0.9358
-11 4 1 0.3549 0.5910
-11 4 2 -0.5526 -0.5030
-11 4 3 1.1686 -0.1410
-11 4 4 -0.2932 0.1991
-11 4 5 -0.5048 0.0856
-11 4 6 0.1511 -0.1676
-11 4 7 -0.9502 -0.0073
-11 4 8 1.2805 0.0919
-11 4 9 -1.3335 0.3104
-11 4 10 0.9501 0.4694
-11 4 11 -2.6485 -0.1300
-11 4 12 -0.3673 -0.4497
-11 4 13 -0.7428 -0.8348
-11 4 14 -0.3076 0.9566
-11 4 15 0.3674 1.4611
-11 4 16 -3.2001 -1.1818
-11 4 17 4.1359 -1.8400
-11 4 18 1.0652 1.1028
-11 4 19 -0.2791 1.0452
-11 4 20 -0.6129 -1.3021
-11 4 21 -0.1189 -0.3494
-11 5 -10 -1.0394 -0.0451
-11 5 -9 0.9049 0.4489
-11 5 -8 -0.8186 0.6804
-11 5 -7 0.3714 -0.6236
-11 5 -6 1.1030 -0.6419
-11 5 -5 1.0242 -0.0261
-11 5 -4 0.9710 0.6512
-11 5 -3 -1.3279 0.3721
-11 5 -2 -0.3091 -0.6766
-11 5 -1 -0.0063 -0.2958
-11 5 0 -0.6536 1.0569
-11 5 1 -1.4907 -0.1002
-11 5 2 -0.9354 -1.6196
-11 5 3 2.1143 0.1114
-11 5 4 -0.3615 1.6037
-11 5 5 -1.3975 -0.1327
-11 5 6 0.9606 -1.6496
-11 5 7 0.6853 0.1572
-11 5 8 0.9422 1.3419
-11 5 9 -3.0714 -0.3158
-11 5 10 1.7240 -1.6114
-11 5 11 1.0045 -0.3257
-11 5 12 2.3557 2.1515
-11 5 13 -1.0044 0.4429
-11 5 14 -0.3945 -1.8583
-11 5 15 3.7098 -0.3444
-11 5 16 -2.4047 1.3292
-11 5 17 0.4528 -0.2183
-11 5 18 -1.5030 -0.1407
-11 5 19 -0.0141 0.8447
-11 5 20 -0.1973 -0.1992
-11 5 21 -0.0403 -0.1471
-11 6 -10 -0.6235 0.3588
-11 6 -9 0.5107 -0.5279
-11 6 -8 -0.8499 -0.3915
-11 6 -7 0.1723 -0.0413
-11 6 -6 -0.8618 0.7341
-11 6 -5 -1.5949 0.1288
-11 6 -4 0.2439 -0.6825
-11 6 -3 0.1605 0.1180
-11 6 -2 0.7555 0.5002
-11 6 -1 -0.1019 -0.5591
-11 6 0 1.2790 -0.2938
-11 6 1 1.2207 0.6546
-11 6 2 -0.7989 0.2654
-11 6 3 0.5622 -0.2795
-11 6 4 -0.3950 -0.0113
-11 6 5 -0.4122 0.0651
-11 6 6 0.4456 -0.0555
-11 6 7 -0.8848 0.4498
-11 6 8 1.1292 0.1899
-11 6 9 -1.1910 -0.3266
-11 6 10 2.0015 0.3422
-11 6 11 -2.0176 0.1927
-11 6 12 -0.3961 -0.0456
-11 6 13 -1.3947 -0.4740
-11 6 14 -1.6996 -0.7318
-11 6 15 2.5367 0.3327
-11 6 16 -2.5546 1.6076
-11 6 17 0.7954 -0.6870
-11 6 18 0.0097 -1.5645
-11 6 19 1.6749 0.5574
-11 6 20 -0.4360 0.2559
-11 7 -10 -1.8568 -0.3933
-11 7 -9 1.1215 -0.6452
-11 7 -8 0.3662 0.4367
-11 7 -7 1.1224 0.4669
-11 7 -6 0.3335 -0.0899
-11 7 -5 0.3288 -0.4412
-11 7 -4 1.1750 -0.3152
-11 7 -3 -0.5319 0.5440
-11 7 -2 -0.5401 0.5673
-11 7 -1 -1.6528 -0.8108
-11 7 0 0.3732 -0.3717
-11 7 1 0.1092 1.0994
-11 7 2 -2.1588 0.0955
-11 7 3 0.6324 -1.4228
-11 7 4 1.2533 0.0224
-11 7 5 0.1391 1.3177
-11 7 6 -0.5425 -0.3443
-11 7 7 -0.8212 -1.3258
-11 7 8 2.0394 -0.0149
-11 7 9 -2.0084 0.6347
-11 7 10 0.6397 0.2427
-11 7 11 -1.5092 -0.8176
-11 7 12 2.4647 -0.4646
-11 7 13 2.1486 1.3290
-11 7 14 -1.5641 0.9255
-11 7 15 2.0028 -1.5162
-11 7 16 -0.8238 -0.1749
-11 7 17 1.3888 0.8059
-11 7 18 -1.9145 -0.3726
-11 7 19 0.7573 0.2103
-11 7 20 0.3312 0.7370
-11 8 -10 0.4806 0.2406
-11 8 -9 0.9843 0.4395
-11 8 -8 -1.7344 0.3698
-11 8 -7 -0.8549 -0.3733
-11 8 -6 -0.8022 -0.4275
-11 8 -5 -0.5329 0.5026
-11 8 -4 -0.1207 0.1421
-11 8 -3 -0.4019 -0.5729
-11 8 -2 1.9352 0.2226
-11 8 -1 -0.1850 0.3297
-11 8 0 0.5176 -0.4396
-11 8 1 1.1876 -0.1497
-11 8 2 -0.4249 0.4001
-11 8 3 0.3265 -0.1033
-11 8 4 -0.4688 -0.0066
-11 8 5 -0.4559 0.4114
-11 8 6 -0.0213 -0.1155
-11 8 7 -0.4237 -0.1155
-11 8 8 1.9996 0.9669
-11 8 9 -1.8880 0.0678
-11 8 10 2.2296 -0.6699
-11 8 11 -0.7981 0.2722
-11 8 12 -0.5379 -0.0056
-11 8 13 -0.4714 -0.4187
-11 8 14 -2.6565 0.3083
-11 8 15 0.8683 -0.7998
-11 8 16 -1.3532 -0.0004
-11 8 17 1.7458 1.1818
-11 8 18 -1.9020 -0.4032
-11 8 19 0.7494 -0.8929
-11 8 20 0.6453 0.1168
-11 9 -9 -0.0666 -0.5218
-11 9 -8 0.0359 -0.8136
-11 9 -7 2.2185 0.0156
-11 9 -6 0.9607 0.2742
-11 9 -5 0.3500 0.3523
-11 9 -4 0.2547 -0.1069
-11 9 -3 -1.0669 -0.5145
-11 9 -2 0.7218 0.4441
-11 9 -1 -1.9995 0.5384
-11 9 0 -0.8717 -0.7433
-11 9 1 0.8722 -0.3437
-11 9 2 -0.4643 1.1373
-11 9 3 -0.3611 0.0680
-11 9 4 -0.1115 -1.2195
-11 9 5 1.4868 -0.0381
-11 9 6 0.4278 0.8267
-11 9 7 -1.9358 -0.7585
-11 9 8 1.4286 -0.6189
-11 9 9 -2.2220 0.0686
-11 9 10 1.1304 -0.1285
-11 9 11 -1.0533 0.7597
-11 9 12 -0.1489 0.1618
-11 9 13 1.9923 -0.9304
-11 9 14 0.6428 1.0369
-11 9 15 1.8361 0.5165
-11 9 16 -1.7628 -1.0116
-11 9 17 2.5717 0.1012
-11 9 18 -1.4294 0.5793
-11 9 19 -0.1063 -0.2905
-11 9 20 1.0652 -0.0089
-11 10 -9 1.3696 -0.2450
-11 10 -8 -0.7968 0.3575
-11 10 -7 -0.6135 0.9735
-11 10 -6 -2.2255 -0.1590
-11 10 -5 -0.7078 -0.5839
-11 10 -4 0.8528 0.2005
-11 10 -3 -0.7556 -0.0457
-11 10 -2 1.9600 -0.3357
-11 10 -1 0.3590 0.2905
-11 10 0 0.4376 0.1681
-11 10 1 0.4756 -0.4598
-11 10 2 -0.2662 0.0748
-11 10 3 0.2100 0.1470
-11 10 4 -0.8642 -0.3022
-11 10 5 0.2816 0.2490
-11 10 6 -0.0821 1.1166
-11 10 7 -1.6557 -0.5607
-11 10 8 3.0937 -0.1030
-11 10 9 -0.9051 1.3385
-11 10 10 1.1210 -0.5761
-11 10 11 0.1491 -0.7513
-11 10 12 -0.0681 0.5258
-11 10 13 -0.6790 -0.6791
-11 10 14 -1.9465 -0.1935
-11 10 15 0.7307 0.5800
-11 10 16 -3.1288 -0.3191
-11 10 17 1.8057 -0.2575
-11 10 18 -0.8686 0.4390
-11 10 19 -0.3244 -0.2810
-11 10 20 0.6088 -0.5121
-11 11 -9 0.1977 0.9023
-11 11 -8 -1.1159 -0.4500
-11 11 -7 1.7717 -0.6078
-11 11 -6 1.0605 -0.4262
-11 11 -5 1.0341 0.0021
-11 11 -4 0.9008 0.6160
-11 11 -3 -2.0815 0.1749
-11 11 -2 0.2318 -0.4459
-11 11 -1 -1.1237 0.2894
-11 11 0 -0.7816 0.4617
-11 11 1 -0.3285 -0.7061
-11 11 2 0.4055 -0.1288
-11 11 3 1.0973 1.0250
-11 11 4 -1.2302 -0.0101
-11 11 5 0.6777 -1.4182
-11 11 6 1.5899 0.4236
-11 11 7 -2.0905 -0.0971
-11 11 8 1.1590 -1.0498
-11 11 9 -1.9350 0.5948
-11 11 10 -0.4052 -0.0508
-11 11 11 -0.6983 -0.5280
-11 11 12 0.6466 1.1773
-11 11 13 0.5583 0.3398
-11 11 14 -0.2347 -0.6550
-11 11 15 3.5709 0.3595
-11 11 16 -1.6462 0.2627
-11 11 17 1.8522 -0.7501
-11 11 18 0.1277 0.2808
-11 11 19 -0.2194 0.7520
-11 12 -9 0.5578 -0.0968
-11 12 -8 -1.3353 -0.8259
-11 12 -7 0.6929 0.2450
-11 12 -6 -1.3849 1.0476
-11 12 -5 -1.7142 0.1795
-11 12 -4 0.5539 -0.4925
-11 12 -3 -0.4036 -0.0860
-11 12 -2 1.8331 -0.2456
-11 12 -1 0.3944 -0.2597
-11 12 0 1.0356 0.4254
-11 12 1 -0.0845 -0.0227
-11 12 2 -0.6449 -0.4294
-11 12 3 0.6499 0.2206
-11 12 4 -1.5873 0.3003
-11 12 5 -0.1260 -0.9602
-11 12 6 1.5471 1.2239
-11 12 7 -2.1469 1.2406
-11 12 8 1.5418 -1.0894
-11 12 9 0.7624 0.2908
-11 12 10 1.5543 0.8795
-11 12 11 -0.6192 -1.0233
-11 12 12 0.8170 -0.5407
-11 12 13 0.1361 0.5256
-11 12 14 -3.2138 -0.5426
-11 12 15 1.3788 -0.5245
-11 12 16 -2.3661 0.8993
-11 12 17 0.0151 0.1102
-11 12 18 -0.8576 -0.4064
-11 12 19 -0.2230 0.0149
-11 13 -8 -0.6174 0.5648
-11 13 -7 1.2264 0.0184
-11 13 -6 0.4682 -0.3984
-11 13 -5 0.3607 -0.5014
-11 13 -4 1.3452 -0.3472
-11 13 -3 -1.1886 0.5829
-11 13 -2 -0.2074 0.4511
-11 13 -1 -1.7540 -0.3169
-11 13 0 0.1252 0.3315
-11 13 1 -0.4899 0.2878
-11 13 2 -0.5601 -0.7305
-11 13 3 2.2358 -0.1000
-11 13 4 -0.2611 1.3580
-11 13 5 -0.7108 -1.0407
-11 13 6 1.7325 -0.7825
-11 13 7 -1.3351 0.5237
-11 13 8 -0.0525 -0.9885
-11 13 9 -1.2657 -0.6428
-11 13 10 0.2825 1.1615
-11 13 11 -2.3876 0.3100
-11 13 12 -0.1160 -0.7445
-11 13 13 2.2607 0.8698
-11 13 14 -1.3243 0.6979
-11 13 15 2.7418 -0.8582
-11 13 16 0.0159 0.2618
-11 13 17 1.1666 0.0904
-11 13 18 0.1217 -0.7442
-11 13 19 0.8761 0.6145
-11 14 -8 -2.2113 0.0037
-11 14 -7 -0.4917 -0.7802
-11 14 -6 -0.3042 -0.2926
-11 14 -5 -0.5391 0.9973
-11 14 -4 0.1725 0.3131
-11 14 -3 -0.7249 -0.2548
-11 14 -2 1.8034 -0.0743
-11 14 -1 -0.1636 -0.5856
-11 14 0 1.4312 -0.2362
-11 14 1 0.3925 0.5000
-11 14 2 -1.4290 -0.1118
-11 14 3 0.7171 -0.5858
-11 14 4 -0.9113 1.1541
-11 14 5 -1.6250 -0.5082
-11 14 6 1.4358 -0.6421
-11 14 7 0.0067 1.6296
-11 14 8 0.5450 0.9349
-11 14 9 -0.5547 -1.0246
-11 14 10 3.1084 -0.0561
-11 14 11 -0.0478 0.7895
-11 14 12 -0.7146 -1.4455
-11 14 13 2.0159 -0.5334
-11 14 14 -2.5902 1.2457
-11 14 15 -0.6272 -0.7399
-11 14 16 -1.5368 -0.5176
-11 14 17 0.4165 0.8513
-11 14 18 -1.3044 0.0681
-11 15 -7 1.6241 0.5303
-11 15 -6 0.5887 -0.0155
-11 15 -5 -0.0020 0.2151
-11 15 -4 0.2489 -0.4566
-11 15 -3 -1.2402 -0.6413
-11 15 -2 0.8583 0.4987
-11 15 -1 -1.9005 0.3714
-11 15 0 -0.0473 -0.0593
-11 15 1 0.3004 0.5474
-11 15 2 -1.2151 0.1990
-11 15 3 1.3764 -1.3276
-11 15 4 1.3186 0.7173
-11 15 5 -0.4698 0.4861
-11 15 6 0.3712 -1.0784
-11 15 7 -0.2974 -0.4760
-11 15 8 0.2262 0.5328
-11 15 9 -3.0107 -0.9361
-11 15 10 0.9577 -0.9582
-11 15 11 -0.4799 2.0818
-11 15 12 -2.6895 0.4181
-11 15 13 1.6491 -1.1473
-11 15 14 0.2601 0.9899
-11 15 15 1.6346 0.1298
-11 15 16 0.2110 -0.6882
-11 15 17 1.8171 0.4486
-11 15 18 -0.2641 -0.2234
-11 16 -7 -1.1960 0.6718
-11 16 -6 -1.6858 -1.0085
-11 16 -5 -0.0031 -0.3734
-11 16 -4 1.2419 0.5756
-11 16 -3 -0.6875 0.1896
-11 16 -2 1.8828 0.2131
-11 16 -1 -0.6018 -0.0459
-11 16 0 0.5326 -0.7534
-11 16 1 0.9562 -0.2783
-11 16 2 -1.0703 0.6439
-11 16 3 -0.1733 -0.7522
-11 16 4 -0.0815 0.4197
-11 16 5 -1.0769 0.9224
-11 16 6 -0.6226 -0.3068
-11 16 7 0.1194 -0.7841
-11 16 8 2.7821 1.5380
-11 16 9 -1.5560 1.1361
-11 16 10 1.4509 -1.8641
-11 16 11 2.4570 0.4338
-11 16 12 -1.2916 0.5226
-11 16 13 0.6900 -1.9514
-11 16 14 -0.3230 0.2115
-11 16 15 -0.4111 1.2044
-11 16 16 -2.8428 -0.4844
-11 16 17 0.1121 -0.3064
-11 17 -6 0.7803 -0.1713
-11 17 -5 0.5243 0.2185
-11 17 -4 0.4396 0.5755
-11 17 -3 -2.3871 -0.3223
-11 17 -2 0.4976 -0.5187
-11 17 -1 -1.1011 0.1546
-11 17 0 -0.1361 0.1348
-11 17 1 0.7806 0.0646
-11 17 2 -0.4061 1.1208
-11 17 3 0.0397 -0.5208
-11 17 4 0.6950 -0.8362
-11 17 5 1.1862 0.1424
-11 17 6 0.1583 0.6060
-11 17 7 -1.5239 -1.4194
-11 17 8 1.8762 -0.3152
-11 17 9 -2.5761 1.4885
-11 17 10 -2.0104 -1.7525
-11 17 11 1.1597 -0.3632
-11 17 12 -1.1586 2.2706
-11 17 13 -0.5698 -0.0500
-11 17 14 -0.0643 -0.6582
-11 17 15 2.2419 0.4045
-11 17 16 -0.0385 -0.2377
-11 17 17 1.6531 -0.2296
-11 18 -6 -1.7989 0.5242
-11 18 -5 -1.3676 -0.5881
-11 18 -4 1.3292 -0.4257
-11 18 -3 -0.1897 0.0325
-11 18 -2 2.0648 0.1260
-11 18 -1 0.0413 0.3683
-11 18 0 -0.1224 0.1858
-11 18 1 0.0394 -0.8448
-11 18 2 -0.4786 0.1090
-11 18 3 -0.2326 -0.0849
-11 18 4 -0.7467 -0.2350
-11 18 5 0.2572 0.1128
-11 18 6 -0.0170 1.7197
-11 18 7 -2.4246 -0.5509
-11 18 8 2.8045 -1.2873
-11 18 9 1.1367 2.1964
-11 18 10 -0.5648 -0.0856
-11 18 11 1.9476 -1.5578
-11 18 12 0.8757 0.7492
-11 18 13 -0.2116 -0.0243
-11 18 14 -1.3194 -1.3467
-11 18 15 1.1090 0.2072
-11 18 16 -1.7928 1.0609
-11 19 -5 0.1597 -0.2994
-11 19 -4 1.2272 0.1162
-11 19 -3 -1.6902 0.5967
-11 19 -2 -0.3863 0.0837
-11 19 -1 -1.3084 -0.4122
-11 19 0 -0.0957 0.0516
-11 19 1 0.5747 -0.4375
-11 19 2 0.5758 0.4514
-11 19 3 0.8679 0.7678
-11 19 4 -0.8280 0.1103
-11 19 5 0.4717 -1.6022
-11 19 6 1.9967 0.6386
-11 19 7 -2.1789 0.3233
-11 19 8 0.5699 -2.0337
-11 19 9 0.2809 1.0413
-11 19 10 -2.5275 0.9776
-11 19 11 -1.3230 -1.3870
-11 19 12 0.1095 -0.0319
-11 19 13 0.6811 1.5078
-11 19 14 -1.4519 0.1515
-11 19 15 1.5064 -0.6742
-11 20 -4 0.4219 -0.2957
-11 20 -3 -0.3287 -0.3710
-11 20 -2 1.6920 -0.0861
-11 20 -1 0.3842 -0.2623
-11 20 0 0.5916 0.5476
-11 20 1 -0.2947 0.0891
-11 20 2 -1.1453 -0.2461
-11 20 3 0.2435 -0.2886
-11 20 4 -1.0727 0.4958
-11 20 5 -0.6877 -1.1803
-11 20 6 1.9861 0.7445
-11 20 7 -1.7887 2.0059
-11 20 8 -0.3729 -1.3690
-11 20 9 1.9636 -0.4106
-11 20 10 1.0680 1.2405
-11 20 11 0.3160 -0.2959
-11 20 12 0.6199 -1.1731
-11 20 13 1.7412 0.5094
-11 20 14 -1.8510 0.3751
-11 20 15 -0.3806 -1.0867
-11 21 -3 -0.8872 -0.1739
-11 21 -2 0.2583 0.6309
-11 21 -1 -1.3405 0.0444
-11 21 0 -0.2992 0.0934
-11 21 1 0.2363 -0.2161
-11 21 2 -0.1179 -0.3586
-11 21 3 1.8747 -0.3238
-11 21 4 0.4063 1.5832
-11 21 5 -1.3659 -0.6061
-11 21 6 1.6696 -1.1560
-11 21 7 -0.2492 1.0053
-11 21 8 -0.9872 -0.6349
-11 21 9 -0.0800 -1.0717
-11 21 10 -0.0711 0.7774
-11 21 11 -1.5416 1.1557
-11 21 12 -2.2261 -1.0016
-11 21 13 1.5211 -0.3559
-11 21 14 -0.2040 1.3019
-11 22 -2 1.2796 0.1116
-11 22 -1 -0.1008 -0.3142
-11 22 0 0.3853 -0.2014
-11 22 1 0.5876 0.1271
-11 22 2 -1.2466 0.5083
-11 22 3 -0.1173 -0.6983
-11 22 4 -0.1344 0.7838
-11 22 5 -1.7865 -0.1954
-11 22 6 0.9182 -1.2134
-11 22 7 0.6778 1.1343
-11 22 8 -0.3777 1.1381
-11 22 9 -0.4504 -0.6550
-11 22 10 1.5100 -0.8358
-11 22 11 1.7890 1.1036
-11 22 12 -1.0099 -0.3174
-11 22 13 1.5803 -1.2146
-11 23 -1 -0.5189 0.0890
-11 23 0 -0.2636 0.2237
-11 23 1 0.6508 0.0191
-11 23 2 -0.6318 0.4647
-11 23 3 0.4701 -1.1749
-11 23 4 1.6191 0.2328
-11 23 5 -0.3982 0.9540
-11 23 6 -0.0111 -0.5915
-11 23 7 0.1806 -0.4481
-11 23 8 0.2984 0.4297
-11 23 9 -1.3361 0.0019
-11 23 10 -0.6342 -1.3670
-11 23 11 0.9626 1.0069
-11 24 1 0.3444 -0.5848
-11 24 2 -0.5288 0.5222
-11 24 3 -0.5069 -0.3721
-11 24 4 0.3065 -0.0093
-11 24 5 -0.7277 0.6777
-11 24 6 -0.5762 -0.2171
-11 24 7 -0.2268 -0.8498
-11 24 8 1.4685 0.3403
-11 24 9 -0.2038 1.5202
-11 24 10 -0.8530 -1.1495
-11 25 3 -0.2018 0.0830
-11 25 4 0.3105 -0.5582
-11 25 5 0.5074 -0.0488
-11 25 6 0.5602 0.6603
-11 25 7 -0.9754 -0.2299
-10 0 -8 -0.1657 -0.2184
-10 0 -6 -1.7456 -0.1123
-10 0 -4 0.9404 -0.0202
-10 0 -2 -0.6238 0.5746
-10 0 0 1.8837 -0.2046
-10 0 2 -1.3184 0.4301
-10 0 4 0.7352 -0.6031
-10 0 6 -3.3331 0.7471
-10 0 8 0.2832 -0.9377
-10 0 10 -4.3096 1.2574
-10 0 12 3.1494 -1.3987
-10 0 14 0.7059 1.1669
-10 0 16 4.4358 -0.8575
-10 0 18 -0.5007 0.0599
-10 0 20 -1.7296 0.4393
-10 1 -9 -0.4187 0.8942
-10 1 -8 -0.4479 -0.7844
-10 1 -7 1.5381 -0.3573
-10 1 -6 0.5227 0.2530
-10 1 -5 0.2199 0.6848
-10 1 -4 -0.9453 -0.2463
-10 1 -3 -0.1472 -0.9640
-10 1 -2 0.5416 0.0726
-10 1 -1 -0.7666 0.2988
-10 1 0 -0.4076 -0.1648
-10 1 1 -0.2450 -0.4509
-10 1 2 0.4541 0.3146
-10 1 3 0.2174 0.4668
-10 1 4 -0.5091 0.0259
-10 1 5 1.2769 -0.4908
-10 1 6 0.2528 -0.0529
-10 1 7 1.7520 0.3599
-10 1 8 -0.5012 -0.1365
-10 1 9 1.8288 -0.0710
-10 1 10 -0.1094 -0.3497
-10 1 11 1.1685 -0.5014
-10 1 12 1.4175 0.2816
-10 1 13 -2.3064 1.5293
-10 1 14 -1.6198 -0.4224
-10 1 15 -2.9612 -2.4218
-10 1 16 2.8885 0.8064
-10 1 17 -2.1293 3.0014
-10 1 18 -2.8712 -0.4396
-10 1 19 1.7996 -2.4257
-10 1 20 1.8019 0.7030
-10 1 21 0.1474 1.2661
-10 2 -9 -1.1098 0.4432
-10 2 -8 -1.0797 -0.9645
-10 2 -7 0.6178 -0.0018
-10 2 -6 -0.7780 0.5700
-10 2 -5 -0.3770 0.2148
-10 2 -4 -0.3458 -0.7278
-10 2 -3 1.3937 -0.4423
-10 2 -2 1.1857 1.4067
-10 2 -1 -1.1680 0.8512
-10 2 0 -0.2485 -1.0742
-10 2 1 1.0422 -0.8497
-10 2 2 0.8024 1.1915
-10 2 3 -1.2934 0.5223
-10 2 4 -1.5069 -1.3737
-10 2 5 1.7919 -0.8020
-10 2 6 -0.5906 1.7227
-10 2 7 -1.3321 1.1974
-10 2 8 -3.0508 -1.9537
-10 2 9 2.2592 -1.1574
-10 2 10 -0.1199 2.0620
-10 2 11 -2.7395 1.7468
-10 2 12 -1.3438 -2.3077
-10 2 13 1.3078 -1.7257
-10 2 14 4.6195 2.0975
-10 2 15 -2.3891 1.1336
-10 2 16 1.9777 -1.5128
-10 2 17 0.9919 -0.6093
-10 2 18 -0.1438 0.2942
-10 2 19 0.4101 -0.5030
-10 2 20 -0.8349 0.5213
-10 2 21 -0.1399 0.4296
-10 3 -9 1.0896 0.3892
-10 3 -8 0.3801 0.3677
-10 3 -7 0.6460 0.1484
-10 3 -6 -0.1874 -0.5932
-10 3 -5 1.1742 0.0621
-10 3 -4 -0.7277 0.8197
-10 3 -3 -1.1775 -0.2541
-10 3 -2 -0.3337 -0.8366
-10 3 -1 -0.0173 -0.2194
-10 3 0 0.1472 0.3201
-10 3 1 -0.5828 -0.1103
-10 3 2 0.3343 -0.0512
-10 3 3 0.5740 0.1849
-10 3 4 -0.3368 0.4234
-10 3 5 0.7859 -0.1588
-10 3 6 -0.6158 -0.4571
-10 3 7 1.9383 -0.1443
-10 3 8 -0.3970 -0.0285
-10 3 9 1.8108 0.3856
-10 3 10 -0.1043 0.0683
-10 3 11 0.3403 -0.1381
-10 3 12 1.3319 -0.8454
-10 3 13 -0.5583 0.0256
-10 3 14 1.2798 1.8473
-10 3 15 -5.5896 0.0604
-10 3 16 0.3806 -2.4255
-10 3 17 1.3450 0.3157
-10 3 18 -0.7293 2.7512
-10 3 19 -1.0106 -0.4000
-10 3 20 -0.1541 -1.5682
-10 3 21 1.9022 -0.0049
-10 4 -9 -0.6083 1.1314
-10 4 -8 -1.7732 0.1508
-10 4 -7 -0.6068 -0.5201
-10 4 -6 -0.4718 -0.5117
-10 4 -5 1.1347 0.4116
-10 4 -4 -0.5567 0.6206
-10 4 -3 0.1048 -0.7133
-10 4 -2 1.4519 -0.6249
-10 4 -1 1.0748 1.1697
-10 4 0 -0.5913 1.1900
-10 4 1 -1.4032 -1.0576
-10 4 2 1.0137 -0.9891
-10 4 3 0.8190 0.8278
-10 4 4 -1.7998 0.8602
-10 4 5 -0.2631 -1.2017
-10 4 6 -0.0103 -0.7804
-10 4 7 1.8833 1.6685
-10 4 8 -3.2447 1.0526
-10 4 9 -0.9110 -1.3717
-10 4 10 0.0564 -1.7013
-10 4 11 0.8030 1.5017
-10 4 12 -1.0516 1.8700
-10 4 13 -3.7156 -1.5925
-10 4 14 4.4470 -1.6822
-10 4 15 0.2147 1.4314
-10 4 16 1.2533 0.7194
-10 4 17 -0.1303 -1.1100
-10 4 18 0.2661 -0.0083
-10 4 19 0.3756 -0.1262
-10 4 20 -1.0499 -0.2087
-10 4 21 1.0861 0.2315
-10 5 -9 0.1723 -0.7410
-10 5 -8 1.3300 -0.5745
-10 5 -7 1.6345 0.5211
-10 5 -6 -0.6998 0.3570
-10 5 -5 0.2636 -0.4693
-10 5 -4 -0.4254 -0.0659
-10 5 -3 -0.3008 0.5921
-10 5 -2 -1.2734 -0.0723
-10 5 -1 -0.5465 -0.6954
-10 5 0 0.5724 -0.1097
-10 5 1 -0.2903 0.0683
-10 5 2 0.3497 0.0200
-10 5 3 0.4695 -0.0247
-10 5 4 -0.2074 0.2580
-10 5 5 0.8969 0.0165
-10 5 6 -1.0944 -0.1674
-10 5 7 1.3464 -0.0844
-10 5 8 -0.9766 -0.5160
-10 5 9 2.0435 0.1062
-10 5 10 0.4046 0.4374
-10 5 11 0.2622 0.3783
-10 5 12 1.3993 -0.0071
-10 5 13 -2.0133 -0.8857
-10 5 14 3.3054 -0.4760
-10 5 15 -2.3735 1.7847
-10 5 16 -1.5649 0.5752
-10 5 17 -1.3001 -2.0272
-10 5 18 1.3414 0.2552
-10 5 19 0.9175 1.7076
-10 5 20 -2.2614 -0.1287
-10 5 21 0.8716 -1.5409
-10 6 -9 -0.1794 0.1388
-10 6 -8 -0.6971 0.7437
-10 6 -7 -0.9326 0.5803
-10 6 -6 -1.5728 -0.3995
-10 6 -5 1.1306 -0.7050
-10 6 -4 0.7097 0.2087
-10 6 -3 0.7882 0.8341
-10 6 -2 -0.4698 -0.4255
-10 6 -1 0.8827 -0.9239
-10 6 0 1.5030 0.9224
-10 6 1 -1.3214 1.1131
-10 6 2 -1.0345 -0.7256
-10 6 3 0.5905 -1.0564
-10 6 4 0.2101 0.8652
-10 6 5 -0.1566 0.8489
-10 6 6 -1.9589 -0.9595
-10 6 7 2.4051 -0.5024
-10 6 8 -0.7170 0.9307
-10 6 9 -0.2863 1.0020
-10 6 10 -2.3326 -0.8995
-10 6 11 -0.7172 -1.6585
-10 6 12 2.4334 0.6458
-10 6 13 -3.3993 1.9109
-10 6 14 0.7734 -1.0028
-10 6 15 -0.4039 -1.3141
-10 6 16 2.8090 0.9993
-10 6 17 -0.6272 0.0407
-10 6 18 -0.1953 -0.7107
-10 6 19 1.3260 0.0747
-10 6 20 -1.4726 0.3431
-10 6 21 1.0146 -0.4424
-10 7 -9 -0.2102 0.3739
-10 7 -8 0.3674 -0.5408
-10 7 -7 1.4522 -0.6833
-10 7 -6 0.2955 0.1673
-10 7 -5 0.2574 0.5573
-10 7 -4 -1.7000 -0.3499
-10 7 -3 0.1962 -0.1504
-10 7 -2 -0.7971 0.4192
-10 7 -1 -0.8152 -0.1415
-10 7 0 0.3887 -0.3022
-10 7 1 -0.1736 -0.0125
-10 7 2 0.4285 -0.0201
-10 7 3 0.3902 -0.2250
-10 7 4 -0.0838 0.1346
-10 7 5 0.7406 0.0959
-10 7 6 -1.3370 -0.4534
-10 7 7 1.6280 0.2018
-10 7 8 -1.7899 0.1733
-10 7 9 1.0556 -0.5042
-10 7 10 1.0317 0.1054
-10 7 11 0.1450 0.5741
-10 7 12 2.4187 0.0685
-10 7 13 -1.8886 0.3910
-10 7 14 1.8132 -0.7616
-10 7 15 -1.2240 -0.8451
-10 7 16 1.3955 1.5163
-10 7 17 -2.2340 0.6262
-10 7 18 -1.0763 -1.1816
-10 7 19 2.3127 0.0530
-10 7 20 -1.4119 1.2578
-10 7 21 -0.4379 -0.9805
-10 8 -9 -1.3998 -0.6004
-10 8 -8 -0.3826 -0.2691
-10 8 -7 -0.0134 0.4997
-10 8 -6 -1.1336 0.5186
-10 8 -5 0.4930 0.0535
-10 8 -4 -0.1782 -0.8276
-10 8 -3 2.2843 -0.0199
-10 8 -2 0.2235 0.9672
-10 8 -1 -0.7796 -0.2600
-10 8 0 0.7876 -0.9122
-10 8 1 0.3120 0.5495
-10 8 2 -0.5115 1.0243
-10 8 3 -1.1471 -0.5803
-10 8 4 0.1134 -0.7166
-10 8 5 1.5579 0.9721
-10 8 6 -1.9785 0.5149
-10 8 7 1.3660 -0.5808
-10 8 8 -0.6886 -0.3167
-10 8 9 1.1135 0.0778
-10 8 10 -0.5280 0.5572
-10 8 11 -2.8341 -0.0100
-10 8 12 0.7206 -1.6082
-10 8 13 -1.3853 0.3065
-10 8 14 1.4390 1.5758
-10 8 15 -3.0111 -0.7448
-10 8 16 2.3214 -0.7573
-10 8 17 0.5557 0.6080
-10 8 18 -1.1253 -0.1855
-10 8 19 1.4701 -0.7728
-10 8 20 -0.6605 0.6162
-10 8 21 0.7641 -0.1416
-10 9 -9 0.9481 0.0191
-10 9 -8 1.2111 0.6036
-10 9 -7 0.4414 0.1264
-10 9 -6 -0.5430 -0.8046
-10 9 -5 1.1422 0.0922
-10 9 -4 -1.8346 0.3884
-10 9 -3 -0.3821 -0.2154
-10 9 -2 -0.6677 -0.0346
-10 9 -1 -0.4335 0.2001
-10 9 0 0.2951 -0.2016
-10 9 1 -0.0199 -0.1068
-10 9 2 0.6248 0.2060
-10 9 3 -0.0950 -0.2434
-10 9 4 0.0042 -0.4791
-10 9 5 1.1008 0.4231
-10 9 6 -2.2114 -0.2376
-10 9 7 1.4968 -0.7609
-10 9 8 -0.9357 0.7267
-10 9 9 -0.1428 0.4111
-10 9 10 0.5440 -0.5667
-10 9 11 0.3109 0.5394
-10 9 12 2.3760 0.1327
-10 9 13 -1.0251 -0.2412
-10 9 14 2.8019 0.5418
-10 9 15 -2.4522 -0.4546
-10 9 16 1.4457 -0.6674
-10 9 17 0.2415 0.9668
-10 9 18 -1.8905 0.5535
-10 9 19 1.0080 -0.9018
-10 9 20 -0.4749 0.6282
-10 10 -9 -2.0825 0.3927
-10 10 -8 -1.3999 -0.3764
-10 10 -7 -0.3621 -0.2975
-10 10 -6 -0.5785 -0.1917
-10 10 -5 1.6947 0.5483
-10 10 -4 -0.7080 0.2983
-10 10 -3 1.3119 -0.6842
-10 10 -2 1.0554 -0.1979
-10 10 -1 0.1812 0.8430
-10 10 0 -0.5726 -0.1206
-10 10 1 -0.5468 -0.7949
-10 10 2 0.8901 0.4694
-10 10 3 -0.8911 0.8992
-10 10 4 -1.1213 -0.6656
-10 10 5 1.8927 -0.0748
-10 10 6 -0.9983 0.8855
-10 10 7 1.3425 -0.1072
-10 10 8 -0.5561 -0.0774
-10 10 9 0.3733 -0.1440
-10 10 10 0.1705 -0.8609
-10 10 11 -1.1211 0.3936
-10 10 12 -0.0685 0.3977
-10 10 13 -3.5047 -1.0260
-10 10 14 2.5640 0.1839
-10 10 15 -2.4099 1.0518
-10 10 16 0.1128 -0.6345
-10 10 17 1.0222 -0.5850
-10 10 18 -0.4987 0.6159
-10 10 19 0.6972 -0.5006
-10 10 20 -0.4020 -0.0109
-10 11 -9 0.0794 -0.8486
-10 11 -8 2.0235 -0.6198
-10 11 -7 1.8405 0.7428
-10 11 -6 -1.1778 0.4013
-10 11 -5 0.2885 -0.4112
-10 11 -4 -1.5578 -0.0840
-10 11 -3 -0.2817 0.2190
-10 11 -2 -0.9949 -0.2297
-10 11 -1 -0.0311 0.1756
-10 11 0 0.3067 0.1459
-10 11 1 -0.2750 -0.3577
-10 11 2 1.2231 -0.0600
-10 11 3 -0.0921 0.4271
-10 11 4 -0.7932 -0.8130
-10 11 5 1.6418 -0.3495
-10 11 6 -1.7896 0.7858
-10 11 7 -0.0942 -0.6527
-10 11 8 -0.7173 -0.6278
-10 11 9 0.6211 1.0834
-10 11 10 -0.3600 0.3381
-10 11 11 -0.2502 -0.3704
-10 11 12 3.1582 0.6406
-10 11 13 -1.7781 -0.0312
-10 11 14 3.2921 -0.7342
-10 11 15 -0.6042 0.4224
-10 11 16 0.2495 0.0861
-10 11 17 0.3712 -0.3814
-10 11 18 -0.7740 0.8273
-10 11 19 0.1886 -0.1934
-10 11 20 -0.6965 -0.2454
-10 12 -9 -0.9932 0.7511
-10 12 -8 -1.4172 0.5463
-10 12 -7 -0.8938 0.1360
-10 12 -6 -1.4288 -0.3567
-10 12 -5 1.7477 -0.5380
-10 12 -4 0.5357 0.1686
-10 12 -3 1.3773 0.6052
-10 12 -2 -0.1685 -0.5467
-10 12 -1 0.6960 -0.1749
-10 12 0 0.1821 0.6182
-10 12 1 -1.6500 -0.1671
-10 12 2 0.5337 -0.6788
-10 12 3 0.2417 0.9326
-10 12 4 -1.3519 0.4310
-10 12 5 1.1010 -0.5641
-10 12 6 -0.2253 0.4969
-10 12 7 1.3231 0.3445
-10 12 8 -0.3077 -0.5533
-10 12 9 1.2346 0.1686
-10 12 10 -0.3442 0.1247
-10 12 11 -1.9408 -1.2224
-10 12 12 1.8960 -0.0110
-10 12 13 -3.7043 0.8394
-10 12 14 0.5165 -0.6038
-10 12 15 -1.2068 0.1992
-10 12 16 -0.2896 0.7692
-10 12 17 -0.2545 -0.9294
-10 12 18 0.1066 -0.2489
-10 12 19 1.0861 0.1838
-10 12 20 -0.5936 0.0341
-10 13 -9 -0.2791 0.3912
-10 13 -8 0.3770 -0.8085
-10 13 -7 1.9543 -0.9953
-10 13 -6 0.2914 0.4509
-10 13 -5 0.2151 0.6860
-10 13 -4 -2.2018 -0.2335
-10 13 -3 -0.1434 0.1887
-10 13 -2 -1.2825 -0.1753
-10 13 -1 0.0575 -0.2546
-10 13 0 0.9613 0.3173
-10 13 1 -0.5915 0.2133
-10 13 2 0.9107 -0.6735
-10 13 3 0.6695 0.3387
-10 13 4 -1.1027 0.0534
-10 13 5 0.6201 -1.1717
-10 13 6 -0.4980 -0.0135
-10 13 7 0.1641 0.9499
-10 13 8 -2.4872 -0.4941
-10 13 9 0.6067 -0.6343
-10 13 10 0.8492 1.3591
-10 13 11 -1.8673 0.1371
-10 13 12 3.3703 -0.6514
-10 13 13 -0.4718 1.0208
-10 13 14 1.7356 -0.1872
-10 13 15 0.0075 -1.0657
-10 13 16 1.3751 0.4150
-10 13 17 0.1775 0.1143
-10 13 18 -0.5717 0.3639
-10 13 19 0.2126 0.3929
-10 14 -9 -0.6067 -0.4299
-10 14 -8 -0.6291 0.4967
-10 14 -7 -0.3858 0.4027
-10 14 -6 -1.2080 0.4623
-10 14 -5 0.7291 0.0486
-10 14 -4 -0.1252 -1.0135
-10 14 -3 2.5085 0.1018
-10 14 -2 0.0724 0.3976
-10 14 -1 -0.1752 -0.2331
-10 14 0 0.5497 -0.0190
-10 14 1 -1.3858 0.5852
-10 14 2 -0.4630 -0.6644
-10 14 3 0.4993 -0.1243
-10 14 4 -0.2714 1.0077
-10 14 5 0.2575 0.2435
-10 14 6 -0.4334 -0.4095
-10 14 7 2.1350 0.5620
-10 14 8 -0.8972 0.1742
-10 14 9 0.9640 -1.4497
-10 14 10 2.0048 0.5475
-10 14 11 -2.8268 0.6013
-10 14 12 0.5400 -1.4889
-10 14 13 -1.8712 0.1547
-10 14 14 -0.0867 0.7600
-10 14 15 -1.9651 -0.4939
-10 14 16 0.2439 0.5159
-10 14 17 -0.5580 0.1836
-10 14 18 -0.7843 -0.6983
-10 14 19 1.3531 -0.3213
-10 15 -9 1.1002 0.3078
-10 15 -8 0.5443 0.9698
-10 15 -7 0.1082 -0.6150
-10 15 -6 -0.1459 -1.1447
-10 15 -5 1.3112 0.3550
-10 15 -4 -1.9587 0.2484
-10 15 -3 -0.1206 0.3282
-10 15 -2 -1.2509 0.2279
-10 15 -1 -0.5992 -0.2347
-10 15 0 1.1336 -0.4784
-10 15 1 0.1703 0.5136
-10 15 2 0.4480 -0.1794
-10 15 3 0.5050 -0.3628
-10 15 4 -0.1423 0.3405
-10 15 5 -0.2876 -0.0731
-10 15 6 -1.5243 -1.3805
-10 15 7 1.8161 -0.0632
-10 15 8 -1.8126 1.7188
-10 15 9 -1.9095 -0.8209
-10 15 10 1.6514 -0.2615
-10 15 11 -1.2587 1.5520
-10 15 12 1.3609 -0.6612
-10 15 13 0.5696 -0.6006
-10 15 14 2.7414 1.0508
-10 15 15 -0.7486 -0.2384
-10 15 16 0.9388 -0.6356
-10 15 17 0.9373 -0.0755
-10 15 18 -0.2794 0.2919
-10 16 -9 -1.5195 -0.7177
-10 16 -8 -0.6574 -0.1625
-10 16 -7 -0.2134 -0.0095
-10 16 -6 -0.5000 -0.0126
-10 16 -5 1.5855 0.9211
-10 16 -4 -0.9863 0.0289
-10 16 -3 1.4429 -0.6452
-10 16 -2 0.7120 -0.3211
-10 16 -1 0.0075 0.2538
-10 16 0 0.2647 -0.2533
-10 16 1 -0.7747 0.5709
-10 16 2 -0.7049 0.2812
-10 16 3 -0.6692 -0.5852
-10 16 4 0.4699 -0.2185
-10 16 5 1.1855 1.1969
-10 16 6 -1.5130 0.1483
-10 16 7 2.1353 -0.8010
-10 16 8 0.6120 1.3359
-10 16 9 -1.0464 -0.6535
-10 16 10 2.1129 -1.8103
-10 16 11 -0.1401 0.9841
-10 16 12 -0.3200 0.5402
-10 16 13 -2.7533 -0.9306
-10 16 14 0.5087 0.2541
-10 16 15 -1.9748 0.2668
-10 16 16 -0.5213 -0.1590
-10 16 17 0.1718 0.1863
-10 16 18 -0.9276 0.0812
-10 17 -8 1.9775 0.3881
-10 17 -7 0.7969 1.0588
-10 17 -6 -1.6096 -0.3838
-10 17 -5 0.6179 -0.6344
-10 17 -4 -1.4206 -0.2569
-10 17 -3 0.0838 0.2159
-10 17 -2 -0.5559 0.1913
-10 17 -1 -0.4813 0.6277
-10 17 0 0.2665 -0.3926
-10 17 1 0.2185 -0.2705
-10 17 2 0.9849 0.0623
-10 17 3 -0.0355 -0.1157
-10 17 4 0.1143 -0.5587
-10 17 5 0.9426 0.7329
-10 17 6 -2.7528 0.1713
-10 17 7 0.2056 -2.1100
-10 17 8 0.7795 0.7739
-10 17 9 -1.9685 1.4526
-10 17 10 -0.3545 -0.8356
-10 17 11 -0.1558 0.2897
-10 17 12 1.3383 1.0564
-10 17 13 -1.0800 -0.8717
-10 17 14 3.0711 -0.6908
-10 17 15 1.0744 0.6719
-10 17 16 0.1596 0.3490
-10 17 17 0.4272 -0.4589
-10 18 -8 -1.1503 -0.1411
-10 18 -7 -0.3614 -0.0366
-10 18 -6 -1.0052 -0.4486
-10 18 -5 2.0112 -0.0811
-10 18 -4 0.3003 0.5194
-10 18 -3 0.8716 0.6120
-10 18 -2 -0.1679 -0.5845
-10 18 -1 -0.0057 -0.1213
-10 18 0 0.1183 -0.3402
-10 18 1 -0.5498 -0.0692
-10 18 2 0.3443 0.5632
-10 18 3 -1.0714 0.7756
-10 18 4 -1.0257 -0.9173
-10 18 5 2.0475 -0.2001
-10 18 6 -0.5931 1.4741
-10 18 7 0.3048 -0.8775
-10 18 8 1.8454 -0.1315
-10 18 9 0.0879 1.2297
-10 18 10 -0.0960 -0.9250
-10 18 11 -0.1244 -1.5510
-10 18 12 1.9369 0.7184
-10 18 13 -2.7076 0.7889
-10 18 14 -0.7706 -0.4296
-10 18 15 -1.0820 0.0517
-10 18 16 -1.1071 0.2746
-10 18 17 -0.1866 -0.4222
-10 19 -7 2.0706 0.1159
-10 19 -6 -0.6505 0.8237
-10 19 -5 -0.2642 0.1795
-10 19 -4 -1.7730 -0.6140
-10 19 -3 -0.1534 0.0056
-10 19 -2 -0.4728 -0.4811
-10 19 -1 0.3557 0.3284
-10 19 0 0.6740 0.4617
-10 19 1 -0.5178 0.0607
-10 19 2 0.8367 -0.4686
-10 19 3 0.2320 0.2857
-10 19 4 -0.7926 -0.6709
-10 19 5 1.6262 -0.6978
-10 19 6 -0.7204 1.6097
-10 19 7 -1.8726 -0.3792
-10 19 8 -0.3099 -1.4814
-10 19 9 0.1363 0.6600
-10 19 10 -0.5249 1.1431
-10 19 11 -1.7503 -0.6246
-10 19 12 2.3032 0.1056
-10 19 13 -0.5943 0.9963
-10 19 14 0.6837 -0.8772
-10 19 15 1.7653 -0.9504
-10 19 16 1.3573 0.7606
-10 20 -6 -1.0789 0.0948
-10 20 -5 0.8819 -0.2476
-10 20 -4 0.4834 -0.7047
-10 20 -3 1.8207 0.6926
-10 20 -2 -0.0299 0.3097
-10 20 -1 -0.5265 0.1458
-10 20 0 -0.1528 -0.1983
-10 20 1 -1.1869 -0.3036
-10 20 2 0.5093 -0.6859
-10 20 3 0.6225 0.9744
-10 20 4 -1.4823 0.8095
-10 20 5 0.3309 -1.0992
-10 20 6 0.6857 0.4376
-10 20 7 0.1856 0.5500
-10 20 8 0.3822 -0.7612
-10 20 9 1.4467 -0.2807
-10 20 10 1.3073 1.2650
-10 20 11 -2.1720 -0.5511
-10 20 13 -0.2337 0.8214
-10 20 14 -1.3154 0.7364
-10 20 15 -1.2745 -0.4375
-10 20 16 -0.7552 0.3238
-10 21 -5 0.4641 0.8001
-10 21 -4 -1.7453 -0.1387
-10 21 -3 -0.3451 0.1933
-10 21 -2 -0.7800 -0.3230
-10 21 -1 -0.1735 -0.3586
-10 21 0 1.3642 -0.2357
-10 21 1 0.1236 0.6839
-10 21 2 0.2438 -0.1398
-10 21 3 0.5109 0.1004
-10 21 4 -0.9416 0.3379
-10 21 5 0.0590 -1.2986
-10 21 6 0.7004 -0.2032
-10 21 7 0.0028 1.1914
-10 21 8 -1.8952 0.2546
-10 21 9 -1.1438 -1.4504
-10 21 10 1.3715 0.5980
-10 21 11 -2.0863 1.0437
-10 21 12 0.4815 -1.0831
-10 21 13 1.1586 0.2699
-10 21 14 0.4431 0.8725
-10 21 15 0.2866 -0.9294
-10 22 -5 0.7847 0.5805
-10 22 -4 -0.4710 -0.5277
-10 22 -3 1.2683 -0.2516
-10 22 -2 0.7587 -0.0336
-10 22 -1 -0.2628 0.5317
-10 22 0 0.0372 0.0783
-10 22 1 -1.1745 0.4746
-10 22 2 -0.8481 -0.6674
-10 22 3 0.6966 -0.7929
-10 22 4 0.3322 0.9135
-10 22 5 -0.2631 0.4045
-10 22 6 -0.3899 -0.4086
-10 22 7 1.0470 -0.0052
-10 22 8 0.1967 0.8114
-10 22 9 -0.4162 -1.2187
-10 22 10 2.9198 -0.3165
-10 22 11 -0.4865 1.6025
-10 22 12 -0.8140 -0.6991
-10 22 13 0.0188 -0.9295
-10 22 14 -0.1603 0.7651
-10 23 -4 -1.0306 0.0002
-10 23 -3 -0.3015 0.2342
-10 23 -2 -0.2275 -0.0878
-10 23 -1 -0.5901 0.2881
-10 23 0 0.4970 -0.6985
-10 23 1 0.5619 -0.0684
-10 23 2 0.4664 0.2050
-10 23 3 0.4146 -0.0721
-10 23 4 -0.0958 0.5750
-10 23 5 -0.4116 0.1818
-10 23 6 -0.9113 -0.8350
-10 23 7 0.9913 -0.9027
-10 23 8 0.4119 1.6221
-10 23 9 -2.7746 0.0770
-10 23 10 0.4136 -1.3272
-10 23 11 -0.2272 0.9483
-10 23 12 -0.7262 0.2501
-10 23 13 0.2681 -0.9099
-10 24 -2 0.3378 -0.5596
-10 24 -1 -0.1430 0.2355
-10 24 0 0.1549 -0.1637
-10 24 1 -0.2605 0.3608
-10 24 2 -0.6016 0.5546
-10 24 3 -0.6987 -0.5261
-10 24 4 0.0881 -0.7116
-10 24 5 1.0879 0.2791
-10 24 6 -0.7184 0.7710
-10 24 7 -0.0382 -0.9544
-10 24 8 1.5828 0.6695
-10 24 9 -1.0895 0.5894
-10 24 10 1.0188 -1.4301
-10 24 11 1.4039 0.2396
-10 24 12 0.0740 1.0168
-10 25 -1 0.0967 0.3652
-10 25 0 0.3051 0.0910
-10 25 1 -0.0926 -0.2159
-10 25 2 0.3940 -0.1033
-10 25 3 0.2952 -0.0164
-10 25 4 -0.1015 -0.0266
-10 25 5 0.8185 0.2792
-10 25 6 -0.8783 1.0351
-10 25 7 -1.1154 -1.3758
-10 25 8 1.5543 -0.4773
-10 25 9 -0.9348 1.3150
-10 25 10 -1.1628 -0.3768
-10 26 1 -0.4168 -0.2757
-10 26 2 0.2718 0.0268
-10 26 3 0.0800 0.5091
-10 26 4 -1.1241 -0.0942
-10 26 5 0.5877 -1.1003
-10 26 6 0.5193 0.8287
-10 26 7 -0.9939 -0.0863
-10 26 8 1.0869 -0.5744
-9 0 -7 -0.0801 0.1461
-9 0 -5 -0.6496 0.2833
-9 0 -3 0.7422 0.2799
-9 0 -1 -0.2279 0.2619
-9 0 1 -0.6180 -0.3503
-9 0 3 -1.0744 0.0878
-9 0 5 -0.7801 -0.1071
-9 0 7 -1.5513 0.2440
-9 0 9 -0.1958 -0.1736
-9 0 11 3.0500 -0.2503
-9 0 13 1.7199 0.6429
-9 0 15 3.9241 -1.2100
-9 0 17 -4.4286 1.3001
-9 0 19 1.3627 -1.0503
-9 0 21 -1.1196 1.0702
-9 1 -8 1.7307 -0.4426
-9 1 -7 0.4253 0.4818
-9 1 -6 -0.2550 0.5445
-9 1 -5 -1.0562 -0.4780
-9 1 -4 0.4065 -1.4587
-9 1 -3 1.2725 0.7862
-9 1 -2 -0.7749 1.1627
-9 1 -1 -1.3175 -0.6958
-9 1 0 0.8884 -1.2632
-9 1 1 1.2219 0.5584
-9 1 2 0.3764 1.2601
-9 1 3 -1.2550 -0.1283
-9 1 4 1.4383 -1.2822
-9 1 5 1.3524 0.3288
-9 1 6 0.6833 1.7358
-9 1 7 -2.0788 -1.0202
-9 1 8 1.6038 -2.2720
-9 1 9 2.8059 0.7540
-9 1 10 -1.8116 2.7739
-9 1 11 -2.4122 -0.6232
-9 1 12 -2.4284 -2.9004
-9 1 13 3.0889 0.7938
-9 1 14 -3.3784 2.6608
-9 1 15 -2.2874 -0.4421
-9 1 16 0.7031 -1.4965
-9 1 17 0.6347 0.4329
-9 1 18 1.7316 0.1760
-9 1 19 0.0283 0.1905
-9 1 20 -0.0414 0.3675
-9 1 21 -1.0323 -0.4095
-9 1 22 -0.5405 -1.1156
-9 2 -8 -0.5731 0.2236
-9 2 -7 -0.9977 -0.7079
-9 2 -6 1.1754 -0.3556
-9 2 -5 0.4812 1.0327
-9 2 -4 -0.4545 0.2636
-9 2 -3 -0.1206 -0.1520
-9 2 -2 0.0777 -0.2096
-9 2 -1 -0.0362 0.0261
-9 2 0 0.0644 0.0183
-9 2 1 -0.5154 0.0892
-9 2 2 0.0452 -0.2307
-9 2 3 -0.7850 0.1062
-9 2 4 -0.0710 0.1135
-9 2 5 -1.3930 -0.4251
-9 2 6 0.6205 0.0695
-9 2 7 -0.9731 0.2041
-9 2 8 -0.2283 0.3408
-9 2 9 -0.1148 0.1719
-9 2 10 -1.2541 -0.0213
-9 2 11 1.9293 -0.7216
-9 2 12 0.2157 -0.6925
-9 2 13 4.2357 1.3455
-9 2 14 -1.8920 1.1754
-9 2 15 -0.2395 -2.2836
-9 2 16 2.9785 -1.8260
-9 2 17 0.1933 2.6056
-9 2 18 -1.9829 1.3616
-9 2 19 -2.5165 -1.9943
-9 2 20 2.2455 -1.0612
-9 2 21 1.5145 1.8109
-9 2 22 -0.9614 0.7401
-9 3 -8 0.6592 -0.1908
-9 3 -7 -0.2472 -0.6151
-9 3 -6 0.9682 0.1378
-9 3 -5 -0.8814 1.0674
-9 3 -4 -1.5337 -0.6796
-9 3 -3 0.3556 -1.4846
-9 3 -2 1.6369 0.1627
-9 3 -1 0.0041 1.5679
-9 3 0 -1.1000 -0.1075
-9 3 1 0.0646 -1.0910
-9 3 2 1.7009 0.0336
-9 3 3 -0.2955 1.1998
-9 3 4 -0.1791 -0.0900
-9 3 5 -0.1733 -1.6035
-9 3 6 2.9723 0.4403
-9 3 7 -0.5572 1.7167
-9 3 8 -1.4274 -0.3782
-9 3 9 1.1203 -2.3126
-9 3 10 1.3881 0.2252
-9 3 11 1.2163 2.7085
-9 3 12 -5.7026 -0.1068
-9 3 13 0.9053 -2.6191
-9 3 14 -0.0326 0.3494
-9 3 15 -0.7515 2.1991
-9 3 16 -1.1588 -0.2988
-9 3 17 -0.5629 -0.6193
-9 3 18 1.9076 -0.0155
-9 3 19 -0.6261 -0.2225
-9 3 20 0.7968 -0.2411
-9 3 21 -0.6136 0.7170
-9 3 22 -1.7928 -0.4594
-9 4 -8 0.6628 0.5241
-9 4 -7 -1.2403 0.4083
-9 4 -6 0.3740 -0.6340
-9 4 -5 0.8143 -0.3043
-9 4 -4 0.9682 0.5052
-9 4 -3 -0.1884 0.7092
-9 4 -2 -0.5508 -0.0339
-9 4 -1 -0.4003 -0.0564
-9 4 0 -0.2995 -0.3777
-9 4 1 -0.1285 -0.1583
-9 4 2 0.3041 -0.0533
-9 4 3 -0.6117 0.0627
-9 4 4 0.5102 0.3770
-9 4 5 -1.5596 -0.0030
-9 4 6 0.3422 -0.0542
-9 4 7 -1.0110 -0.2461
-9 4 8 -0.2164 -0.0942
-9 4 9 0.4607 0.1181
-9 4 10 -1.5513 0.3556
-9 4 11 1.6305 0.2634
-9 4 12 -2.1571 -0.6600
-9 4 13 3.8125 -1.0800
-9 4 14 1.2490 1.0949
-9 4 15 -0.4997 1.6041
-9 4 16 -0.8149 -2.1070
-9 4 17 0.7014 -1.6626
-9 4 18 2.5135 1.9166
-9 4 19 -2.9823 1.5793
-9 4 20 -0.3456 -1.5598
-9 4 21 1.9255 -0.3507
-9 5 -8 1.1984 0.7310
-9 5 -7 -1.4123 0.0422
-9 5 -6 0.1019 -0.7530
-9 5 -5 -0.0683 0.0323
-9 5 -4 -0.3188 0.9184
-9 5 -3 -1.5118 -0.0437
-9 5 -2 0.0445 -1.7504
-9 5 -1 2.0055 -0.1398
-9 5 0 0.5628 1.3612
-9 5 1 -1.0274 0.4699
-9 5 2 0.1210 -0.9335
-9 5 3 0.4495 -0.2273
-9 5 4 1.0307 1.0769
-9 5 5 -1.9490 -0.2934
-9 5 6 1.4607 -1.3460
-9 5 7 1.4350 0.1824
-9 5 8 0.3589 1.7473
-9 5 9 -0.5184 0.1485
-9 5 10 -1.4858 -1.9029
-9 5 11 4.1929 -0.4440
-9 5 12 -2.2169 2.2497
-9 5 13 -1.1812 0.3069
-9 5 14 -2.1199 -2.1437
-9 5 15 1.2439 0.3935
-9 5 16 0.0246 1.4031
-9 5 17 -2.0987 -0.1541
-9 5 18 1.8066 -0.4029
-9 5 19 -1.2306 0.1500
-9 5 20 0.1777 -1.0049
-9 5 21 0.1388 0.1210
-9 6 -8 0.3308 -0.4809
-9 6 -7 -0.2307 -0.0143
-9 6 -6 1.0291 0.4751
-9 6 -5 -0.2920 -0.1944
-9 6 -4 1.0359 -0.5573
-9 6 -3 0.6088 0.4407
-9 6 -2 -0.3474 0.3384
-9 6 -1 -0.3305 0.3317
-9 6 0 -0.8121 0.0455
-9 6 1 -0.5496 -0.3113
-9 6 2 0.3234 -0.3747
-9 6 3 -0.3372 -0.1661
-9 6 4 1.0823 0.3497
-9 6 5 -1.2541 0.1983
-9 6 6 0.5747 0.1069
-9 6 7 -1.0127 0.0952
-9 6 8 -0.9915 -0.3154
-9 6 9 0.6443 -0.4969
-9 6 10 -1.7868 0.1200
-9 6 11 2.0780 0.2312
-9 6 12 -2.2572 0.5534
-9 6 13 1.4731 -0.2327
-9 6 14 0.2345 -1.4606
-9 6 15 2.3553 0.8138
-9 6 16 0.0663 1.4019
-9 6 17 -2.7856 -1.4899
-9 6 18 3.0398 -1.4246
-9 6 19 0.0771 1.9219
-9 6 20 -0.4532 0.7726
-9 6 21 0.2066 -0.5659
-9 7 -8 1.9507 0.0240
-9 7 -7 -0.7493 0.5369
-9 7 -6 -0.4067 0.3860
-9 7 -5 -1.6791 -0.6007
-9 7 -4 0.5323 -0.5346
-9 7 -3 0.2005 1.1076
-9 7 -2 -1.2121 0.1918
-9 7 -1 0.2188 -1.3139
-9 7 0 1.4254 -0.5626
-9 7 1 0.7886 1.0228
-9 7 2 -0.4458 0.5737
-9 7 3 -1.0382 -0.8103
-9 7 4 1.6747 -0.0965
-9 7 5 -1.0943 0.7841
-9 7 6 0.0439 -0.2103
-9 7 7 0.0809 -0.9703
-9 7 8 1.2331 0.0642
-9 7 9 2.0325 1.1830
-9 7 10 -2.4312 0.7811
-9 7 11 1.7401 -1.4665
-9 7 12 -0.5651 -0.8974
-9 7 13 2.0460 1.7972
-9 7 14 -3.3416 0.2192
-9 7 15 -0.6026 -1.3702
-9 7 16 1.6727 0.4408
-9 7 17 -2.1469 0.9488
-9 7 18 1.0648 -0.5432
-9 7 19 -1.1257 0.1854
-9 7 20 -0.4471 -0.6013
-9 7 21 -0.3875 -0.7145
-9 8 -8 -0.2094 0.5646
-9 8 -7 -1.1773 -0.6112
-9 8 -6 1.9887 -0.2602
-9 8 -5 0.3282 0.5165
-9 8 -4 0.4490 -0.1327
-9 8 -3 0.2873 -0.1795
-9 8 -2 -0.2531 0.0249
-9 8 -1 -0.0523 0.1143
-9 8 0 -0.4568 0.2399
-9 8 1 -0.4303 0.3299
-9 8 2 -0.1771 -0.0320
-9 8 3 -0.6405 -0.5080
-9 8 4 1.4817 -0.0320
-9 8 5 -0.9366 0.3238
-9 8 6 0.6267 -0.1900
-9 8 7 -0.1564 0.0321
-9 8 8 -1.1233 0.3989
-9 8 9 0.1013 -0.5606
-9 8 10 -2.1788 -0.3149
-9 8 11 1.7430 0.1107
-9 8 12 -2.2027 -0.1150
-9 8 13 2.0582 0.7883
-9 8 14 -1.4276 -0.0317
-9 8 15 0.6423 -1.3058
-9 8 16 2.8258 0.3989
-9 8 17 -2.1361 1.1450
-9 8 18 0.8051 -1.3469
-9 8 19 0.5457 -0.2457
-9 8 20 1.4176 1.1475
-9 8 21 -0.0553 0.6564
-9 9 -8 1.2182 -0.4467
-9 9 -7 -0.7775 -0.4484
-9 9 -6 0.6771 0.3682
-9 9 -5 -1.8598 0.7008
-9 9 -4 -1.0715 -0.5896
-9 9 -3 0.5336 -0.6509
-9 9 -2 0.6617 0.7359
-9 9 -1 -0.1137 0.5658
-9 9 0 -0.4003 -0.9048
-9 9 1 1.0307 -0.6241
-9 9 2 0.7784 0.6725
-9 9 3 -1.4028 0.1937
-9 9 4 0.7251 -0.6177
-9 9 5 -0.5434 0.1608
-9 9 6 0.4762 0.5291
-9 9 7 -0.5163 -0.0448
-9 9 8 -0.2205 -0.2006
-9 9 9 2.2226 -0.3529
-9 9 10 -0.3999 0.5832
-9 9 11 2.2439 0.9597
-9 9 12 -2.7045 -1.0758
-9 9 13 2.8696 -0.7780
-9 9 14 -0.5876 1.2421
-9 9 15 -2.0159 0.1674
-9 9 16 0.9267 -0.9286
-9 9 17 -1.2388 0.6860
-9 9 18 0.6611 0.1481
-9 9 19 -1.4254 -0.1365
-9 9 20 -0.2993 -0.2259
-9 9 21 -1.1953 -0.6023
-9 10 -8 1.1822 0.5480
-9 10 -7 -1.1330 0.6437
-9 10 -6 1.1162 -0.3396
-9 10 -5 0.6981 -0.3265
-9 10 -4 1.0832 0.2772
-9 10 -3 0.0288 0.0539
-9 10 -2 -0.4773 -0.0091
-9 10 -1 -0.3025 0.0755
-9 10 0 -0.7113 -0.2236
-9 10 1 0.2359 0.0342
-9 10 2 0.3224 0.5976
-9 10 3 -1.0123 0.0750
-9 10 4 1.1770 -0.4546
-9 10 5 -0.3566 0.2675
-9 10 6 0.3314 0.1277
-9 10 7 -0.2205 -0.7430
-9 10 8 -0.1864 0.0656
-9 10 9 0.3719 0.3836
-9 10 10 -3.0042 -0.5186
-9 10 11 1.8332 0.0715
-9 10 12 -3.0346 0.2218
-9 10 13 1.3833 -0.3471
-9 10 14 -0.0245 0.4643
-9 10 15 -0.7937 0.1539
-9 10 16 1.8108 -1.0829
-9 10 17 -0.2560 0.5220
-9 10 18 1.0108 0.3838
-9 10 19 -0.6852 -0.6023
-9 10 20 1.9934 0.0477
-9 11 -8 1.0311 0.2561
-9 11 -7 -1.6571 -0.2273
-9 11 -6 0.0499 -0.5270
-9 11 -5 -0.8786 -0.0157
-9 11 -4 -0.5638 0.8025
-9 11 -3 -0.9660 -0.3106
-9 11 -2 0.4756 -0.7766
-9 11 -1 1.5215 0.4743
-9 11 0 -0.3650 0.4925
-9 11 1 -0.1034 -0.6051
-9 11 2 0.7109 -0.2978
-9 11 3 -0.7865 0.3763
-9 11 4 0.1571 -0.2466
-9 11 5 -0.8302 -0.3484
-9 11 6 0.7190 0.3520
-9 11 7 -0.3032 0.2383
-9 11 8 -0.2654 0.2090
-9 11 9 1.5706 0.4522
-9 11 10 -1.5000 -0.5419
-9 11 11 3.9198 -0.1486
-9 11 12 -1.4297 0.7793
-9 11 13 1.0032 -0.6587
-9 11 14 0.5398 -0.5671
-9 11 15 -0.6419 1.1568
-9 11 16 -0.1769 -0.1142
-9 11 17 -1.5794 -0.4062
-9 11 18 1.0671 0.2592
-9 11 19 -1.6934 0.0298
-9 11 20 -0.1259 -0.3223
-9 12 -8 0.4433 -0.8578
-9 12 -7 0.2067 -0.0372
-9 12 -6 1.6069 0.7911
-9 12 -5 -0.0028 -0.2572
-9 12 -4 1.2085 -0.1143
-9 12 -3 0.2028 0.0770
-9 12 -2 -0.4969 -0.0921
-9 12 -1 -0.0142 0.2525
-9 12 0 -1.1401 0.2179
-9 12 1 -0.2562 -0.3769
-9 12 2 0.7731 0.0048
-9 12 3 -0.3221 0.6066
-9 12 4 0.6423 -0.0934
-9 12 5 -0.1839 -0.3568
-9 12 6 1.0964 0.5012
-9 12 7 -0.7999 0.0589
-9 12 8 -0.8238 -1.1789
-9 12 9 1.8035 0.1026
-9 12 10 -3.2180 0.4098
-9 12 11 1.1757 -0.6161
-9 12 12 -2.1113 0.5240
-9 12 13 -0.1343 0.5501
-9 12 14 -0.5841 -0.6977
-9 12 15 -0.0061 0.2116
-9 12 16 1.1722 -0.1937
-9 12 17 -0.4801 -0.4709
-9 12 18 2.0843 0.5052
-9 12 19 -0.8951 0.2925
-9 12 20 1.3477 -0.5510
-9 13 -8 1.5720 0.2267
-9 13 -7 -1.0610 0.2754
-9 13 -6 -0.5847 0.4896
-9 13 -5 -2.0437 -0.7756
-9 13 -4 0.2390 -0.1833
-9 13 -3 -0.1245 0.6425
-9 13 -2 -0.5794 -0.1201
-9 13 -1 1.1675 -0.5265
-9 13 0 0.4863 0.2510
-9 13 1 0.0069 0.0990
-9 13 2 0.1034 -0.4703
-9 13 3 -0.3927 0.0476
-9 13 4 0.1465 0.2931
-9 13 5 -1.4514 -0.3770
-9 13 6 0.7317 -0.1910
-9 13 7 -0.1879 0.6862
-9 13 8 -0.9578 -0.3151
-9 13 9 2.6573 0.2508
-9 13 10 -1.6244 1.0813
-9 13 11 2.1148 -0.7475
-9 13 12 0.0955 -0.5661
-9 13 13 1.6626 0.5930
-9 13 14 -0.1761 -0.6643
-9 13 15 0.1555 0.0430
-9 13 16 0.6411 0.8991
-9 13 17 -2.4267 -0.0597
-9 13 18 0.7025 -0.3065
-9 13 19 -1.5117 0.0756
-9 13 20 -0.2842 -0.5587
-9 14 -8 -0.8239 0.4382
-9 14 -7 -0.9262 -1.1608
-9 14 -6 2.4425 -0.0023
-9 14 -5 0.5107 0.2429
-9 14 -4 0.9844 0.0870
-9 14 -3 0.2586 0.0892
-9 14 -2 -0.8196 -0.0273
-9 14 -1 0.0055 -0.2471
-9 14 0 -0.5781 0.2903
-9 14 1 -0.3593 0.2926
-9 14 2 0.1045 -0.2441
-9 14 3 0.1714 0.1123
-9 14 4 0.8908 0.5102
-9 14 5 -0.9375 -0.3388
-9 14 6 1.4836 -0.7469
-9 14 7 0.7755 1.0088
-9 14 8 -2.0535 -0.1090
-9 14 9 1.3887 -1.3075
-9 14 10 -1.7757 0.5219
-9 14 11 0.1139 0.1573
-9 14 12 -2.1404 -0.7224
-9 14 13 0.6482 0.8790
-9 14 14 -1.2652 0.4681
-9 14 15 -1.0016 -0.4509
-9 14 16 1.4267 -0.2744
-9 14 17 -0.6653 -0.4423
-9 14 18 2.2798 -0.0891
-9 14 19 -0.0418 0.8340
-9 15 -8 1.3380 -0.1452
-9 15 -7 -0.7412 -0.5241
-9 15 -6 0.5479 0.6892
-9 15 -5 -2.1687 0.5054
-9 15 -4 -1.0859 -0.3890
-9 15 -3 0.2450 -0.4614
-9 15 -2 0.1702 0.3399
-9 15 -1 0.7366 -0.0524
-9 15 0 0.2834 -0.1508
-9 15 1 0.3654 0.2312
-9 15 2 -0.3671 -0.2216
-9 15 3 -0.5156 -0.6110
-9 15 4 0.9166 0.2025
-9 15 5 -1.5068 0.5942
-9 15 6 -0.1953 -0.7299
-9 15 7 0.6739 0.5190
-9 15 8 -1.7260 0.7031
-9 15 9 1.4176 -0.9981
-9 15 10 0.1504 0.3046
-9 15 11 2.1439 1.1046
-9 15 12 -1.0222 -0.6923
-9 15 13 2.0877 -0.3965
-9 15 14 0.5731 0.1204
-9 15 15 -0.4925 -0.3367
-9 15 16 1.3980 0.2306
-9 15 17 -1.7427 0.6797
-9 15 18 -0.0756 -0.0517
-9 15 19 -1.4235 -0.0390
-9 16 -8 0.7270 1.3180
-9 16 -7 -1.6205 0.3059
-9 16 -6 1.2024 -0.4806
-9 16 -5 0.8161 -0.4567
-9 16 -4 1.1501 0.1522
-9 16 -3 0.5212 -0.0395
-9 16 -2 -0.5608 0.4054
-9 16 -1 -0.5069 0.0417
-9 16 0 -0.8339 -0.3172
-9 16 1 0.2519 0.1281
-9 16 2 0.0684 0.2403
-9 16 3 -0.1717 -0.1512
-9 16 4 1.4671 0.2155
-9 16 5 -0.8057 0.9043
-9 16 6 -0.2670 -1.1813
-9 16 7 1.8495 -0.7256
-9 16 8 -0.3903 1.1191
-9 16 9 0.0962 -0.3029
-9 16 10 -1.5948 -0.8265
-9 16 11 0.9804 0.7582
-9 16 12 -3.0491 0.0110
-9 16 13 -0.1687 -0.6645
-9 16 14 0.1505 0.4453
-9 16 15 -1.3240 0.6039
-9 16 16 0.6209 -0.2576
-9 16 17 -0.7078 -0.4624
-9 16 18 1.6914 -0.5638
-9 17 -8 1.0318 0.0657
-9 17 -7 -1.3714 -0.5207
-9 17 -6 0.2794 -0.4453
-9 17 -5 -0.6997 0.1134
-9 17 -4 -0.7974 0.9237
-9 17 -3 -0.7576 -0.2795
-9 17 -2 0.0286 -0.3302
-9 17 -1 1.0144 -0.0590
-9 17 0 0.1895 -0.2048
-9 17 1 0.7522 0.1104
-9 17 2 -0.1542 0.4879
-9 17 3 -1.4236 -0.2622
-9 17 4 0.6143 -1.0259
-9 17 5 -0.1155 0.7075
-9 17 6 -0.8862 0.1506
-9 17 7 0.3453 -0.4912
-9 17 8 -0.5020 0.9931
-9 17 9 0.0960 0.5466
-9 17 10 -1.2937 -1.2162
-9 17 11 3.3788 -0.0848
-9 17 12 0.0141 0.8905
-9 17 13 0.7736 -0.2794
-9 17 14 1.2623 -0.3760
-9 17 15 -0.3331 0.2437
-9 17 16 0.7632 -0.2058
-9 17 17 -0.8590 0.1979
-9 17 18 -0.0673 0.3625
-9 18 -8 1.1727 -0.3486
-9 18 -7 0.0205 0.6870
-9 18 -6 0.7977 0.7821
-9 18 -5 0.1266 -0.5132
-9 18 -4 0.8818 0.0284
-9 18 -3 0.3113 -0.3638
-9 18 -2 -0.1520 -0.0691
-9 18 -1 0.1155 0.4521
-9 18 0 -1.1651 0.2334
-9 18 1 -0.1903 -0.2115
-9 18 2 0.3405 -0.0228
-9 18 3 -0.3478 0.1322
-9 18 4 1.0856 -0.6522
-9 18 5 0.7491 0.9068
-9 18 6 -0.6895 0.7356
-9 18 7 -0.1175 -1.2602
-9 18 8 0.6632 -0.7918
-9 18 9 1.5785 0.9178
-9 18 10 -2.4493 -0.1337
-9 18 11 0.9848 -0.5988
-9 18 12 -1.4401 0.9733
-9 18 13 -1.9160 0.1969
-9 18 14 -0.4705 -1.0119
-9 18 15 -0.3022 0.1967
-9 18 16 0.6017 0.3893
-9 18 17 -0.6518 -0.0507
-9 18 18 0.8014 -0.2966
-9 19 -8 1.0199 0.1505
-9 19 -7 -0.9902 0.0598
-9 19 -6 -0.7242 0.0773
-9 19 -5 -1.1873 -1.0826
-9 19 -4 0.2644 0.2178
-9 19 -3 -0.0550 0.4854
-9 19 -2 -0.4363 0.1689
-9 19 -1 0.6556 -0.0976
-9 19 0 -0.1376 -0.2542
-9 19 1 0.4958 -0.4758
-9 19 2 0.7801 0.0360
-9 19 3 -0.7267 1.0268
-9 19 4 -0.8204 -0.5322
-9 19 5 -0.0810 -0.5719
-9 19 6 0.0354 0.4100
-9 19 7 -0.4951 0.0557
-9 19 8 -0.5983 -0.5319
-9 19 9 1.6193 1.0588
-9 19 10 -2.2870 0.7758
-9 19 11 1.0397 -1.4843
-9 19 12 1.6567 -0.3241
-9 19 13 1.1252 0.8384
-9 19 14 0.8169 -0.3278
-9 19 15 0.2714 0.0970
-9 19 16 0.4950 0.2792
-9 19 17 -0.8593 -0.1221
-9 20 -8 -0.3713 -0.5607
-9 20 -7 0.2329 -0.7626
-9 20 -6 1.7123 0.8294
-9 20 -5 0.2436 0.1229
-9 20 -4 0.6149 0.2993
-9 20 -3 0.0682 -0.0171
-9 20 -2 -0.7914 -0.2754
-9 20 -1 0.2778 -0.3551
-9 20 0 -0.2736 0.2566
-9 20 1 -0.2219 0.4085
-9 20 2 0.0466 -0.1658
-9 20 3 -0.1909 0.3801
-9 20 4 -0.0117 -0.5502
-9 20 5 0.6802 -0.6015
-9 20 6 1.1484 0.6795
-9 20 7 -0.1656 1.1003
-9 20 8 -1.4426 -1.1517
-9 20 9 2.3801 -0.8750
-9 20 10 -0.8054 1.1189
-9 20 11 -0.5938 -0.3894
-9 20 12 -0.3920 -0.4474
-9 20 13 -0.8647 1.2123
-9 20 14 -1.6639 -0.0723
-9 20 15 -1.0210 -0.7896
-9 20 16 0.7791 -0.1819
-9 21 -7 -0.4635 -0.2661
-9 21 -6 -0.1324 0.7510
-9 21 -5 -1.7622 -0.2931
-9 21 -4 -0.6481 -0.5228
-9 21 -3 0.5178 -0.4152
-9 21 -2 0.2127 0.3256
-9 21 -1 0.7499 0.2707
-9 21 0 -0.1082 0.2513
-9 21 1 -0.3569 0.0207
-9 21 2 0.0304 -0.9666
-9 21 3 0.5701 0.2006
-9 21 4 -0.0098 0.7195
-9 21 5 -1.0429 0.0374
-9 21 6 -0.0933 -0.6855
-9 21 7 0.3633 0.6313
-9 21 8 -1.9756 -0.1909
-9 21 9 1.3464 -1.0068
-9 21 10 0.0469 1.3577
-9 21 11 -0.5054 0.5434
-9 21 12 0.2372 -1.3525
-9 21 13 1.8001 -0.0473
-9 21 14 1.1561 0.3632
-9 21 15 0.1928 0.0063
-9 21 16 0.6720 0.2166
-9 22 -6 1.3752 -0.1035
-9 22 -5 0.7768 -0.0238
-9 22 -4 0.5899 0.4032
-9 22 -3 0.4572 0.0910
-9 22 -2 -0.7402 0.4570
-9 22 -1 -0.5881 -0.1838
-9 22 0 -0.4126 -0.6227
-9 22 1 0.3681 0.1322
-9 22 2 0.2211 -0.0454
-9 22 3 0.1309 0.3758
-9 22 4 -0.0136 0.2576
-9 22 5 -0.7167 -0.1842
-9 22 6 0.4341 -1.2674
-9 22 7 2.1570 0.7358
-9 22 8 -1.2267 1.3189
-9 22 9 0.2379 -1.2546
-9 22 10 0.6467 -0.2087
-9 22 11 -0.1008 0.8675
-9 22 12 -1.3219 -0.5619
-9 22 13 -0.3013 -0.1872
-9 22 14 -0.5153 0.6573
-9 22 15 -1.5915 0.0893
-9 23 -6 0.2019 0.1415
-9 23 -5 -0.6947 0.1309
-9 23 -4 -1.0274 0.3754
-9 23 -3 -0.2468 -0.6577
-9 23 -2 0.1519 -0.3084
-9 23 -1 0.8929 -0.0524
-9 23 0 0.4814 0.0522
-9 23 1 0.1949 0.8339
-9 23 2 -0.7892 0.0496
-9 23 3 -0.5322 -0.5852
-9 23 4 0.8631 -0.4767
-9 23 5 0.1415 1.0292
-9 23 6 -1.1184 -0.3118
-9 23 7 0.8065 -0.3846
-9 23 8 -1.1941 0.9587
-9 23 9 -0.8389 -0.8132
-9 23 10 0.3102 -0.7923
-9 23 11 0.9905 0.9957
-9 23 12 -0.4163 0.3472
-9 23 13 0.4385 -0.7268
-9 23 14 1.6631 -0.1383
-9 24 -5 0.6443 -0.4342
-9 24 -4 0.4323 0.3918
-9 24 -3 0.3574 -0.2339
-9 24 -2 -0.0885 0.2149
-9 24 -1 -0.1819 0.5654
-9 24 0 -0.9497 -0.1489
-9 24 1 -0.1725 -0.3218
-9 24 2 0.3395 -0.4913
-9 24 3 0.1948 0.0596
-9 24 4 0.5577 -0.1582
-9 24 5 0.0591 1.0770
-9 24 6 -1.5124 -0.2820
-9 24 7 1.2290 -1.3564
-9 24 8 1.1173 0.9295
-9 24 9 0.0624 0.7814
-9 24 10 -0.4072 -0.6867
-9 24 11 0.8123 -0.0697
-9 24 12 -0.5510 0.6646
-9 24 13 -1.4847 -0.3448
-9 25 -4 -0.2502 0.4699
-9 25 -3 -0.1439 -0.0078
-9 25 -2 -0.2778 -0.1257
-9 25 -1 0.4109 -0.1227
-9 25 0 0.1709 -0.4220
-9 25 1 0.5847 0.1289
-9 25 2 0.3787 0.5146
-9 25 3 -0.8786 0.8849
-9 25 4 -0.5820 -0.9695
-9 25 5 1.0336 -0.1016
-9 25 6 -0.5251 0.5562
-9 25 7 -0.0906 -0.6503
-9 25 8 -0.1162 0.0639
-9 25 9 -0.5076 0.5815
-9 25 10 -1.3654 -0.5092
-9 25 11 0.5667 -0.8705
-9 25 12 1.1185 0.7073
-9 26 -2 -0.4663 -0.1838
-9 26 -1 0.2572 -0.0021
-9 26 0 -0.1461 0.2121
-9 26 1 -0.4617 0.2913
-9 26 2 -0.0231 -0.6045
-9 26 3 -0.0319 0.0843
-9 26 4 -0.1554 -0.7867
-9 26 5 1.0745 0.0540
-9 26 6 -0.4349 1.1718
-9 26 7 -0.5873 -0.1985
-9 26 8 0.3999 -0.7829
-9 26 9 1.6207 0.4739
-9 26 10 -0.2356 0.8939
-9 26 11 -0.3600 -0.7470
-9 27 0 -0.0183 0.0018
-9 27 1 -0.3147 0.0644
-9 27 2 0.4243 -0.6217
-9 27 3 0.5534 0.9655
-9 27 4 -0.7733 0.4192
-9 27 5 0.0881 -0.5224
-9 27 6 0.1993 -0.0375
-9 27 7 -0.0490 0.1299
-9 27 8 -0.8653 -0.5333
-9 27 9 0.3502 -0.3854
-9 28 3 0.1962 0.2169
-9 28 4 -0.6281 -0.0926
-9 28 5 -0.0203 -0.6074
-8 0 -6 -0.9932 0.3977
-8 0 -4 1.2581 0.3682
-8 0 -2 -2.4956 -0.0089
-8 0 0 0.7770 -0.5848
-8 0 2 -0.7460 0.4641
-8 0 4 0.5847 -0.4890
-8 0 6 -1.9300 0.6530
-8 0 8 3.8757 -0.9494
-8 0 10 0.1882 1.0520
-8 0 12 4.4797 -1.2828
-8 0 14 -2.9310 1.1171
-8 0 16 -0.7397 -0.7930
-8 0 18 -0.6830 0.5089
-8 0 20 -0.2169 0.1962
-8 0 22 1.2632 -0.6705
-8 1 -7 0.9080 -0.8656
-8 1 -6 0.5430 0.9671
-8 1 -5 -0.5118 0.1832
-8 1 -4 -0.3372 -0.3456
-8 1 -3 0.7363 -0.2605
-8 1 -2 -0.0716 -0.3157
-8 1 -1 1.0678 -0.1671
-8 1 0 0.3891 0.7495
-8 1 1 -0.2884 0.4792
-8 1 2 -0.1442 -0.0767
-8 1 3 0.1495 0.1957
-8 1 4 -0.4282 -0.6341
-8 1 5 0.8008 -0.4947
-8 1 6 0.4933 0.1242
-8 1 7 -0.7180 0.1926
-8 1 8 0.4532 0.2645
-8 1 9 -2.5861 0.4421
-8 1 10 -0.3459 -0.3462
-8 1 11 -2.1056 -0.9463
-8 1 12 1.3372 0.6249
-8 1 13 -1.3463 1.8685
-8 1 14 -2.6306 -0.6398
-8 1 15 2.6566 -2.7225
-8 1 16 2.7131 1.1861
-8 1 17 0.5036 2.9856
-8 1 18 -3.1968 -1.0963
-8 1 19 0.5923 -2.9639
-8 1 20 2.3419 0.6469
-8 1 21 -1.0522 1.9880
-8 1 22 -1.3216 -0.1989
-8 2 -7 1.0869 -0.4222
-8 2 -6 0.3589 1.4082
-8 2 -5 -1.3923 0.2454
-8 2 -4 -0.9212 -1.3882
-8 2 -3 1.5637 -0.5216
-8 2 -2 -0.0859 1.6107
-8 2 -1 -1.3843 0.6020
-8 2 0 -0.9695 -1.1051
-8 2 1 0.6906 -0.8927
-8 2 2 0.5994 0.2992
-8 2 3 -0.3783 0.8921
-8 2 4 -1.2469 -0.8669
-8 2 5 1.2577 -0.5738
-8 2 6 0.8807 1.7679
-8 2 7 -2.5489 0.9782
-8 2 8 0.3715 -2.1887
-8 2 9 1.4145 -1.3901
-8 2 10 4.0745 2.0894
-8 2 11 -2.4515 1.4915
-8 2 12 0.2528 -2.1991
-8 2 13 2.5613 -1.6168
-8 2 14 0.6470 1.9645
-8 2 15 -0.9748 0.8953
-8 2 16 -2.7871 -1.0995
-8 2 17 1.0452 -0.5085
-8 2 18 -0.4191 0.2202
-8 2 19 0.7228 0.0713
-8 2 20 0.9876 1.0581
-8 2 21 -1.2137 0.3399
-8 2 22 -0.5515 -1.6170
-8 3 -7 -0.7278 -0.7145
-8 3 -6 0.1531 -0.6479
-8 3 -5 0.8515 -0.0351
-8 3 -4 0.1458 0.5329
-8 3 -3 0.5617 0.0379
-8 3 -2 -0.1282 0.2312
-8 3 -1 -0.0225 -0.3843
-8 3 0 0.3966 -0.4363
-8 3 1 0.5168 0.4556
-8 3 2 -0.2596 0.1808
-8 3 3 0.4634 0.3664
-8 3 4 -0.5791 0.1143
-8 3 5 0.0045 -0.4888
-8 3 6 0.7394 -0.3610
-8 3 7 -0.6507 0.0358
-8 3 8 1.2312 -0.0911
-8 3 9 -1.7844 0.3806
-8 3 10 0.5394 0.6908
-8 3 11 -3.3329 -0.2257
-8 3 12 0.0680 -1.2147
-8 3 13 1.1592 0.1845
-8 3 14 -1.1822 2.3853
-8 3 15 -0.9707 -0.4286
-8 3 16 -0.3074 -2.7626
-8 3 17 4.4579 0.5314
-8 3 18 -1.1975 2.7421
-8 3 19 -2.8273 -0.9392
-8 3 20 0.4074 -2.1589
-8 3 21 1.0296 0.4129
-8 3 22 0.0473 1.1468
-8 4 -7 0.2750 -0.7560
-8 4 -6 1.0051 -0.2029
-8 4 -5 0.6633 1.0725
-8 4 -4 -1.8853 1.1053
-8 4 -3 -1.4542 -1.4944
-8 4 -2 0.6629 -1.0898
-8 4 -1 0.9404 0.9196
-8 4 0 -0.7226 0.8648
-8 4 1 -0.6660 -0.3035
-8 4 2 -0.0202 -1.0468
-8 4 3 1.1947 0.4020
-8 4 4 -1.1337 0.8302
-8 4 5 -1.0397 -0.9657
-8 4 6 1.5445 -0.8730
-8 4 7 -0.0273 1.6129
-8 4 8 -0.1478 1.1413
-8 4 9 -2.7747 -1.6245
-8 4 10 3.9411 -1.6311
-8 4 11 1.1684 1.5143
-8 4 12 -0.0798 1.7446
-8 4 13 -0.8340 -1.8836
-8 4 14 1.0073 -1.3571
-8 4 15 2.3139 1.3143
-8 4 16 -2.9469 0.7231
-8 4 17 0.5741 -0.5458
-8 4 18 -0.5895 0.2206
-8 4 19 0.2472 -0.4479
-8 4 20 1.7095 -0.0207
-8 4 21 0.2037 1.1696
-8 4 22 -1.2589 -0.1805
-8 5 -7 -0.1659 0.5460
-8 5 -6 -1.2920 0.0641
-8 5 -5 0.0343 -1.0567
-8 5 -4 0.9099 -0.1246
-8 5 -3 1.0179 -0.0223
-8 5 -2 0.7891 0.4596
-8 5 -1 -0.0602 0.7204
-8 5 0 -0.8304 -0.2667
-8 5 1 0.1070 -0.3717
-8 5 2 -0.2271 -0.2378
-8 5 3 0.8024 0.0458
-8 5 4 0.0547 0.4480
-8 5 5 -0.1697 0.2117
-8 5 6 0.6285 -0.2462
-8 5 7 -0.8604 0.0426
-8 5 8 1.4214 -0.2352
-8 5 9 -1.7113 -0.2648
-8 5 10 1.7817 0.2097
-8 5 11 -2.0450 0.6455
-8 5 12 -1.1291 0.3118
-8 5 13 -0.6853 -1.4169
-8 5 14 0.4436 -0.0343
-8 5 15 1.5509 2.2777
-8 5 16 -3.9542 -0.1556
-8 5 17 1.8198 -2.7611
-8 5 18 1.6606 0.5060
-8 5 19 -0.9096 1.7134
-8 5 20 -1.7876 -0.4795
-8 5 21 -0.4494 -1.0710
-8 5 22 0.9810 -0.1772
-8 6 -7 0.6732 0.3765
-8 6 -6 -0.3517 -0.2548
-8 6 -5 0.7869 -0.9312
-8 6 -4 0.6733 1.2453
-8 6 -3 -1.7555 1.2622
-8 6 -2 -1.9824 -0.8990
-8 6 -1 0.3173 -1.3337
-8 6 0 1.0890 -0.0033
-8 6 1 0.5905 1.0167
-8 6 2 -1.0073 0.0346
-8 6 3 0.5378 -0.7288
-8 6 4 0.3071 0.4390
-8 6 5 -1.1526 0.7274
-8 6 6 -0.5317 -1.0810
-8 6 7 -0.3212 -0.8941
-8 6 8 2.5334 0.9640
-8 6 9 -2.7518 1.3232
-8 6 10 0.5305 -0.8076
-8 6 11 0.1191 -1.7312
-8 6 12 2.8997 1.1692
-8 6 13 -0.3086 1.3595
-8 6 14 -1.9568 -1.4665
-8 6 15 3.1604 -0.9983
-8 6 16 -1.1829 1.0446
-8 6 17 0.8071 0.1998
-8 6 18 -0.4341 0.4266
-8 6 19 -0.1011 0.1646
-8 6 20 0.7304 -0.6803
-8 6 21 0.9626 0.0623
-8 6 22 -0.0476 0.4315
-8 7 -7 0.2586 -0.3901
-8 7 -6 -0.4366 0.7403
-8 7 -5 -0.7079 -0.0186
-8 7 -4 0.2249 -0.3878
-8 7 -3 0.6865 -0.5099
-8 7 -2 1.0750 -0.3899
-8 7 -1 1.0421 0.4333
-8 7 0 -0.3352 0.7749
-8 7 1 -0.6409 0.2723
-8 7 2 -1.0676 -0.3475
-8 7 3 0.3437 -0.5470
-8 7 4 0.4342 -0.1104
-8 7 5 0.2896 0.4009
-8 7 6 0.9127 0.0600
-8 7 7 -0.7824 0.2676
-8 7 8 1.6322 0.1591
-8 7 9 -1.9936 -0.3025
-8 7 10 1.7712 -0.2327
-8 7 11 -1.2886 -0.3154
-8 7 12 0.3713 0.6684
-8 7 13 -1.0550 0.5946
-8 7 14 -2.3109 -1.1742
-8 7 15 3.1415 -0.1916
-8 7 16 -1.9728 2.0448
-8 7 17 -0.8947 -0.5887
-8 7 18 -0.4362 -1.9173
-8 7 19 1.0979 0.0728
-8 7 20 -0.4528 1.0208
-8 7 21 -1.3660 0.1434
-8 8 -7 1.7389 -0.1106
-8 8 -6 0.3933 0.8396
-8 8 -5 -0.8271 -0.3555
-8 8 -4 0.1911 -0.9025
-8 8 -3 0.4329 0.5902
-8 8 -2 -1.0599 1.3666
-8 8 -1 -1.6007 -0.1428
-8 8 0 -0.2327 -1.2505
-8 8 1 1.5055 -0.3842
-8 8 2 0.3120 0.6523
-8 8 3 -0.0131 0.1029
-8 8 4 -0.0501 -0.4605
-8 8 5 -0.0116 0.5214
-8 8 6 -0.3857 0.4075
-8 8 7 -2.3111 -0.6864
-8 8 8 1.8434 -0.8905
-8 8 9 -1.1216 0.2815
-8 8 10 1.5075 1.3858
-8 8 11 -2.4258 -0.3333
-8 8 12 1.3589 -1.3366
-8 8 13 2.4369 0.7676
-8 8 14 -1.9501 0.9116
-8 8 15 1.5677 -1.2700
-8 8 16 -0.5251 -0.3313
-8 8 17 1.7418 0.4431
-8 8 18 -0.1515 0.4392
-8 8 19 0.5006 0.6367
-8 8 20 0.0031 0.1469
-8 8 21 0.0375 -0.6712
-8 9 -7 -0.9423 -0.2038
-8 9 -6 -0.4755 -0.3359
-8 9 -5 0.0969 0.1997
-8 9 -4 0.3289 0.3228
-8 9 -3 0.2892 -0.0718
-8 9 -2 0.3904 -0.3042
-8 9 -1 0.5039 -0.6025
-8 9 0 0.5240 -0.0356
-8 9 1 0.1930 0.6740
-8 9 2 -1.0902 0.5287
-8 9 3 -0.4395 -0.1165
-8 9 4 -0.1288 -0.4903
-8 9 5 0.3533 0.0419
-8 9 6 1.0710 0.0432
-8 9 7 -0.5849 -0.0340
-8 9 8 2.3625 0.4577
-8 9 9 -1.9408 0.0743
-8 9 10 1.8869 -0.1381
-8 9 11 -1.3696 -0.1680
-8 9 12 0.0642 -0.4714
-8 9 13 0.8755 0.3946
-8 9 14 -2.7698 0.7451
-8 9 15 0.9594 -0.9844
-8 9 16 -0.8565 0.1143
-8 9 17 0.4678 1.2010
-8 9 18 -2.4163 -0.5654
-8 9 19 -0.0729 -1.4993
-8 9 20 0.5900 0.0683
-8 9 21 -0.5201 0.6579
-8 10 -7 1.0341 -0.4846
-8 10 -6 1.2268 -0.2252
-8 10 -5 0.2812 0.7183
-8 10 -4 -1.1520 0.1511
-8 10 -3 -0.8294 -1.0614
-8 10 -2 0.5317 0.0851
-8 10 -1 -0.2303 1.0543
-8 10 0 -0.8802 0.3054
-8 10 1 0.1350 -0.6812
-8 10 2 0.5227 -0.4185
-8 10 3 0.7164 0.2635
-8 10 4 -0.3913 -0.1632
-8 10 5 -0.1092 -0.2519
-8 10 6 0.5977 0.3288
-8 10 7 -2.1072 0.2080
-8 10 8 0.8785 -0.1122
-8 10 9 -2.5486 -0.6080
-8 10 10 2.1393 -0.1581
-8 10 11 -0.9420 1.0177
-8 10 12 -0.7846 -0.0070
-8 10 13 1.7118 -1.0886
-8 10 14 -0.1452 0.6921
-8 10 15 1.5192 0.3889
-8 10 16 -1.3949 -0.7852
-8 10 17 2.2070 -0.1412
-8 10 18 0.0882 0.3768
-8 10 19 1.0114 0.2385
-8 10 20 0.6429 0.8790
-8 10 21 -0.7821 0.1334
-8 11 -7 -0.3946 0.6544
-8 11 -6 -1.3843 0.0166
-8 11 -5 -0.2634 -0.4496
-8 11 -4 0.8013 0.0822
-8 11 -3 0.6428 0.0429
-8 11 -2 0.7751 0.3269
-8 11 -1 -0.2254 0.0217
-8 11 0 -0.3449 -0.5544
-8 11 1 0.2793 -0.3471
-8 11 2 -0.2259 0.3153
-8 11 3 -0.0589 0.5270
-8 11 4 -0.5252 0.0033
-8 11 5 0.0951 -0.1067
-8 11 6 1.0513 0.3576
-8 11 7 -1.2402 -0.2566
-8 11 8 2.7733 -0.2319
-8 11 9 -1.2414 0.4217
-8 11 10 1.7535 -0.1780
-8 11 11 -0.3308 -0.1142
-8 11 12 -0.3752 0.3172
-8 11 13 0.4383 -0.5211
-8 11 14 -1.5866 0.3317
-8 11 15 0.5901 0.4211
-8 11 16 -2.2776 -0.7187
-8 11 17 1.4005 0.1602
-8 11 18 -1.7019 0.8167
-8 11 19 -1.3397 -0.9096
-8 11 20 0.1421 -0.7408
-8 11 21 -0.1789 0.3331
-8 12 -7 1.1262 0.5495
-8 12 -6 0.2178 -0.3622
-8 12 -5 0.6984 -0.5225
-8 12 -4 0.2703 0.7745
-8 12 -3 -1.6839 0.2703
-8 12 -2 -0.7784 -0.6643
-8 12 -1 0.2186 -0.3105
-8 12 0 0.4437 0.5249
-8 12 1 0.2019 0.3684
-8 12 2 -0.1341 -0.2022
-8 12 3 0.6421 -0.1197
-8 12 4 -0.2899 0.0293
-8 12 5 -0.4971 -0.4767
-8 12 6 0.8212 -0.0810
-8 12 7 -1.8375 0.0141
-8 12 8 1.4555 -0.0947
-8 12 9 -2.4195 0.5534
-8 12 10 0.2405 -0.1237
-8 12 11 -0.6750 -0.4856
-8 12 12 -0.0184 0.7787
-8 12 13 0.4500 -0.2892
-8 12 14 -0.4613 -0.7521
-8 12 15 2.8813 0.5873
-8 12 16 -1.4327 0.1957
-8 12 17 1.7361 -0.3931
-8 12 18 0.2605 0.3147
-8 12 19 0.6786 -0.1560
-8 12 20 1.2798 0.2456
-8 13 -7 -0.1388 -0.3580
-8 13 -6 -0.7340 0.4009
-8 13 -5 -0.7790 0.0183
-8 13 -4 0.4824 -0.1219
-8 13 -3 0.4635 -0.2217
-8 13 -2 1.1102 -0.0820
-8 13 -1 0.4218 0.2543
-8 13 0 -0.4070 0.3013
-8 13 1 -0.6077 -0.2719
-8 13 2 -0.5205 -0.3573
-8 13 3 0.3828 0.0760
-8 13 4 -0.2379 0.3847
-8 13 5 -0.1966 -0.2548
-8 13 6 1.6291 0.3385
-8 13 7 -1.4112 0.7149
-8 13 8 1.6642 -0.5614
-8 13 9 -0.5260 -0.2262
-8 13 10 1.7424 0.3217
-8 13 11 -0.2424 -0.6869
-8 13 12 0.6712 0.1209
-8 13 13 0.6161 0.5038
-8 13 14 -2.1597 -0.1226
-8 13 15 1.0451 0.3328
-8 13 16 -2.7311 -0.0654
-8 13 17 0.5245 -0.7415
-8 13 18 -0.6135 0.4496
-8 13 19 -1.2340 0.1188
-8 13 20 -0.5222 -0.7860
-8 14 -7 1.9764 0.1343
-8 14 -6 0.8246 0.6548
-8 14 -5 -0.4272 -0.1718
-8 14 -4 0.2946 -0.4802
-8 14 -3 -0.4521 0.3446
-8 14 -2 -0.8174 0.4719
-8 14 -1 -0.7989 -0.3220
-8 14 0 0.3065 -0.2140
-8 14 1 0.6644 0.0602
-8 14 2 0.1394 0.0933
-8 14 3 0.6083 -0.1358
-8 14 4 -0.0073 0.3507
-8 14 5 -0.9312 -0.2150
-8 14 6 0.7748 -0.4606
-8 14 7 -1.5801 0.2457
-8 14 8 0.7439 -0.4364
-8 14 9 -1.4276 -0.3245
-8 14 10 0.7264 0.9886
-8 14 11 -1.8440 0.0735
-8 14 12 -0.4710 -0.2547
-8 14 13 0.9520 0.2914
-8 14 14 -1.4891 -0.5208
-8 14 15 2.7944 -0.4877
-8 14 16 -0.2296 0.3992
-8 14 17 1.5081 0.0936
-8 14 18 0.4559 0.3126
-8 14 19 0.3581 0.2717
-8 14 20 0.5371 -0.3995
-8 15 -7 -1.3991 -0.2495
-8 15 -6 -0.6725 -0.4477
-8 15 -5 -0.4463 0.1615
-8 15 -4 0.4003 0.0376
-8 15 -3 0.3547 -0.0337
-8 15 -2 0.6868 0.0010
-8 15 -1 0.2531 -0.3373
-8 15 0 0.2463 0.1323
-8 15 1 -0.3245 0.1949
-8 15 2 -0.8047 0.0679
-8 15 3 0.0275 -0.2701
-8 15 4 0.1229 0.4124
-8 15 5 -0.7640 0.0341
-8 15 6 1.2592 -0.6540
-8 15 7 -0.1328 0.6068
-8 15 8 1.2479 0.6989
-8 15 9 -1.2166 -0.6377
-8 15 10 2.2067 0.0015
-8 15 11 -0.1382 0.1204
-8 15 12 0.0022 -0.6862
-8 15 13 1.8117 -0.0471
-8 15 14 -1.6062 0.5791
-8 15 15 0.6489 0.3671
-8 15 16 -2.3885 0.2728
-8 15 17 -0.5598 -0.5180
-8 15 18 -0.6527 -0.5542
-8 15 19 -0.3457 0.3120
-8 16 -7 1.0545 -0.4362
-8 16 -6 1.6725 -0.3153
-8 16 -5 0.4472 0.7478
-8 16 -4 -0.5128 0.1234
-8 16 -3 -0.8027 -0.4894
-8 16 -2 -0.0847 0.1721
-8 16 -1 -0.5152 0.0865
-8 16 0 0.0991 0.1098
-8 16 1 0.3601 -0.0373
-8 16 2 0.0322 0.1402
-8 16 3 0.2102 -0.5010
-8 16 4 0.5633 -0.0769
-8 16 5 -0.5090 0.4006
-8 16 6 0.2649 -0.3649
-8 16 7 -0.8796 -0.0938
-8 16 8 0.7263 0.5477
-8 16 9 -2.4607 -0.5749
-8 16 10 0.9524 -0.5005
-8 16 11 -0.5535 0.7866
-8 16 12 -1.5303 0.3555
-8 16 13 0.7326 -0.2412
-8 16 14 -1.2345 0.0416
-8 16 15 1.6373 -0.4598
-8 16 16 0.1688 -0.3703
-8 16 17 1.7530 0.2136
-8 16 18 0.6432 0.1714
-8 16 19 0.8621 0.5714
-8 17 -7 -1.0117 0.8701
-8 17 -6 -1.3227 -0.2886
-8 17 -5 -0.5803 -0.1142
-8 17 -4 0.3005 -0.0315
-8 17 -3 0.3991 -0.2591
-8 17 -2 0.9543 0.2591
-8 17 -1 -0.0439 0.0060
-8 17 0 -0.0868 0.0038
-8 17 1 -0.2430 -0.2326
-8 17 2 -0.3398 0.1878
-8 17 3 -0.1596 -0.2027
-8 17 4 0.5027 0.0984
-8 17 5 -0.3295 0.7971
-8 17 6 -0.1432 -0.1194
-8 17 7 -0.6319 -0.9146
-8 17 8 2.3539 0.4127
-8 17 9 -1.1896 0.5834
-8 17 10 1.2229 -0.6345
-8 17 11 1.2006 0.0877
-8 17 12 -0.3315 0.4812
-8 17 13 0.9254 -0.6741
-8 17 14 -0.6895 -0.1910
-8 17 15 0.9106 0.5236
-8 17 16 -1.7491 0.4259
-8 17 17 -0.8358 0.2582
-8 17 18 -1.4985 -0.6879
-8 18 -7 0.5708 0.5991
-8 18 -6 0.5256 -0.7596
-8 18 -5 0.9254 -0.3142
-8 18 -4 0.4583 0.5471
-8 18 -3 -1.0231 0.1657
-8 18 -2 -0.4866 0.0350
-8 18 -1 -0.5227 -0.2892
-8 18 0 0.2598 -0.0319
-8 18 1 0.5093 -0.2167
-8 18 2 0.4673 0.5107
-8 18 3 -0.3662 0.1627
-8 18 4 -0.1913 -0.5572
-8 18 5 0.0875 -0.2052
-8 18 6 0.5114 0.2658
-8 18 7 -1.1345 -0.4265
-8 18 8 1.7022 0.0521
-8 18 9 -1.7016 1.0499
-8 18 10 -1.1001 -0.4876
-8 18 11 -0.2025 -0.8251
-8 18 12 -0.7170 0.6780
-8 18 13 0.0545 0.0970
-8 18 14 -0.9686 -0.2303
-8 18 15 1.3131 0.0888
-8 18 16 -0.1352 -0.3898
-8 18 17 1.5689 -0.0021
-8 18 18 0.5394 0.0429
-8 19 -7 -0.1049 0.2804
-8 19 -6 -0.8598 0.1865
-8 19 -5 -0.7345 0.0492
-8 19 -4 0.2133 0.1291
-8 19 -3 -0.0479 -0.2111
-8 19 -2 0.7679 -0.1502
-8 19 -1 0.3685 -0.1735
-8 19 0 0.1925 0.4882
-8 19 1 -0.5568 0.0072
-8 19 2 -0.3492 0.1128
-8 19 3 -0.3355 -0.1676
-8 19 4 0.2120 -0.4438
-8 19 5 0.5736 0.0256
-8 19 6 0.6679 1.1025
-8 19 7 -2.1448 0.0929
-8 19 8 1.1376 -1.2623
-8 19 9 0.4007 0.4039
-8 19 10 0.3954 0.3809
-8 19 11 0.9324 -0.8593
-8 19 12 1.0400 0.5003
-8 19 13 0.7536 0.6097
-8 19 14 -1.2406 -0.3890
-8 19 15 0.7271 -0.1312
-8 19 16 -1.0333 0.0489
-8 19 17 -0.3259 0.4667
-8 20 -7 1.3150 0.6878
-8 20 -6 0.4136 0.3696
-8 20 -5 -0.2230 -0.3293
-8 20 -4 0.4827 -0.4023
-8 20 -3 -0.2307 0.0255
-8 20 -2 -0.1790 0.4468
-8 20 -1 -0.5940 -0.0220
-8 20 0 -0.1023 0.1669
-8 20 1 -0.1096 -0.6445
-8 20 2 0.7686 -0.2942
-8 20 3 0.5150 0.3950
-8 20 4 -0.4218 0.5665
-8 20 5 -0.8096 -0.4853
-8 20 6 1.0262 -0.1724
-8 20 7 -0.9846 0.4034
-8 20 8 0.7403 -0.9179
-8 20 9 0.3851 0.2805
-8 20 10 -0.6880 1.3229
-8 20 11 -1.7382 -0.5902
-8 20 12 -0.8047 -0.6165
-8 20 13 0.3711 0.2390
-8 20 14 -1.1239 -0.1325
-8 20 15 1.0513 -0.1186
-8 20 16 0.1475 -0.1237
-8 20 17 1.2462 0.1113
-8 21 -7 -0.6763 -0.3981
-8 21 -6 -0.3497 -0.2454
-8 21 -5 -0.5826 0.0917
-8 21 -4 0.3953 0.0086
-8 21 -3 0.1828 0.1798
-8 21 -2 0.2263 0.3178
-8 21 -1 -0.1792 -0.5570
-8 21 0 0.4591 0.0109
-8 21 1 -0.0423 0.0709
-8 21 2 -0.0609 0.4792
-8 21 3 -0.3067 0.1733
-8 21 4 -0.2764 0.0506
-8 21 5 -0.4782 -0.8595
-8 21 6 1.6318 -0.4445
-8 21 7 -0.5409 1.4915
-8 21 8 -0.9036 -0.1174
-8 21 9 -0.0708 -1.0572
-8 21 10 1.2062 0.5305
-8 21 11 0.2423 0.0289
-8 21 12 0.6534 -0.6006
-8 21 13 1.9441 0.4202
-8 21 14 -0.6498 0.6970
-8 21 15 -0.1399 0.0392
-8 21 16 -0.9672 -0.3778
-8 22 -7 0.9581 -0.0093
-8 22 -6 1.2776 0.1916
-8 22 -5 -0.0413 0.6681
-8 22 -4 -0.3091 -0.0813
-8 22 -3 -0.5298 -0.5051
-8 22 -2 0.0396 -0.0054
-8 22 -1 -0.0727 -0.2653
-8 22 0 0.3965 0.5385
-8 22 1 -0.4058 0.0867
-8 22 2 -0.3019 -0.2988
-8 22 3 0.2120 -0.8610
-8 22 4 0.8793 0.4229
-8 22 5 -0.8283 0.7183
-8 22 6 0.3012 -0.5497
-8 22 7 0.1716 0.5155
-8 22 8 -0.1220 0.1644
-8 22 9 -0.2601 -1.0334
-8 22 10 0.8883 0.2873
-8 22 11 -0.8636 0.9817
-8 22 12 -2.0798 -0.3453
-8 22 13 0.0759 -0.6794
-8 22 14 -0.5896 0.1012
-8 22 15 0.2679 -0.0379
-8 22 16 0.2456 -0.3876
-8 23 -7 -1.1172 0.1085
-8 23 -6 -0.5091 -0.5651
-8 23 -5 -0.5078 0.0354
-8 23 -4 0.1433 -0.2056
-8 23 -3 0.4588 -0.2847
-8 23 -2 0.7456 0.6410
-8 23 -1 -0.3345 0.1694
-8 23 0 -0.2764 0.1296
-8 23 1 -0.2394 -0.5439
-8 23 2 0.4165 0.1849
-8 23 3 0.0965 0.0542
-8 23 4 0.5429 0.4851
-8 23 5 -1.0746 0.4671
-8 23 6 -0.3191 -1.4082
-8 23 7 0.6708 -0.3877
-8 23 8 0.2043 1.0935
-8 23 9 -1.3309 -0.0715
-8 23 10 0.5797 -0.7340
-8 23 11 1.3072 0.5069
-8 23 12 -0.1793 0.3214
-8 23 13 1.2138 -0.6340
-8 23 14 0.7600 0.3582
-8 23 15 0.0162 0.7323
-8 24 -6 0.8929 -0.4424
-8 24 -5 0.5609 0.3388
-8 24 -4 0.1112 0.4661
-8 24 -3 -0.7049 -0.0215
-8 24 -2 -0.4347 0.0711
-8 24 -1 -0.3981 -0.7209
-8 24 0 0.5551 -0.1557
-8 24 1 0.4524 -0.0946
-8 24 2 0.1070 0.8096
-8 24 3 -1.1806 -0.2590
-8 24 4 0.3327 -0.8732
-8 24 5 0.3335 0.5773
-8 24 6 -0.0348 0.2241
-8 24 7 0.2878 -0.1365
-8 24 8 0.9137 0.5836
-8 24 9 -0.7611 0.3438
-8 24 10 -0.3962 -1.0408
-8 24 11 0.7233 -0.0678
-8 24 12 -1.3740 0.9089
-8 24 13 -1.1904 -0.6437
-8 24 14 -0.2057 -0.5481
-8 25 -5 -0.4170 -0.0314
-8 25 -4 0.0422 0.0576
-8 25 -3 -0.0558 -0.4243
-8 25 -2 0.6866 -0.0067
-8 25 -1 0.4488 0.0442
-8 25 0 0.0194 0.9399
-8 25 1 -0.7923 -0.1050
-8 25 2 0.0966 -0.0260
-8 25 3 -0.1880 -0.2716
-8 25 4 0.8766 -0.4722
-8 25 5 0.4511 0.7436
-8 25 6 -0.8830 0.3465
-8 25 7 -1.1536 -1.0348
-8 25 8 0.7145 -0.7149
-8 25 9 -0.0195 1.0593
-8 25 10 -1.0095 -0.1127
-8 25 11 1.2397 -0.7195
-8 25 12 0.9643 0.9766
-8 25 13 0.1654 0.2131
-8 26 -4 0.3353 0.0760
-8 26 -3 -0.2043 -0.0015
-8 26 -2 -0.1918 0.4444
-8 26 -1 -0.5168 -0.2620
-8 26 0 -0.1916 -0.0691
-8 26 1 -0.0485 -0.9998
-8 26 2 1.0818 0.0093
-8 26 3 -0.3492 0.8331
-8 26 4 -0.7595 -0.0801
-8 26 5 -0.0767 -0.3142
-8 26 6 0.6093 0.3271
-8 26 7 -0.1347 0.3654
-8 26 8 0.8066 -0.5642
-8 26 9 1.0188 0.8341
-8 26 10 -1.2122 0.3658
-8 26 11 -0.2681 -1.2697
-8 26 12 0.0662 0.2106
-8 27 -3 0.0031 0.0188
-8 27 -2 0.0067 0.1820
-8 27 -1 0.1444 -0.5924
-8 27 0 0.5850 0.5044
-8 27 1 -0.2577 0.3190
-8 27 2 0.1020 0.3671
-8 27 3 -0.3831 0.1670
-8 27 4 -0.0263 -0.5256
-8 27 5 0.3857 -0.6539
-8 27 6 0.7284 0.1669
-8 27 7 -1.1301 0.8080
-8 27 8 -1.2930 -1.2403
-8 27 9 0.8960 -0.3172
-8 27 10 -0.4119 1.1145
-8 28 -1 0.0420 -0.3243
-8 28 0 0.1050 0.5015
-8 28 1 -0.7128 -0.3247
-8 28 2 0.1142 -0.7103
-8 28 3 0.3365 -0.1761
-8 28 4 0.1367 0.6544
-8 28 5 -0.8050 0.3058
-8 28 6 0.4837 -0.4060
-8 28 7 0.6405 1.0144
-8 28 8 -0.4139 -0.2030
-8 28 9 1.2815 -0.5696
-8 29 2 0.3780 0.2359
-8 29 3 0.0604 0.1745
-8 29 4 0.2700 0.2225
-8 29 5 -0.7105 -0.1443
-7 0 -5 -1.7043 -0.2135
-7 0 -3 -1.0092 -0.2526
-7 0 -1 2.0254 -0.1220
-7 0 1 0.5065 -0.1202
-7 0 3 -0.2045 0.0545
-7 0 5 1.4215 0.0986
-7 0 7 1.9648 -0.2324
-7 0 9 0.4607 0.0357
-7 0 11 1.0102 -0.2396
-7 0 13 -3.7900 0.6094
-7 0 15 1.2150 -0.9247
-7 0 17 -2.9630 1.3366
-7 0 19 3.4165 -1.3514
-7 0 21 -2.2850 0.8209
-7 1 -6 -0.2763 0.7199
-7 1 -5 -1.2211 -1.2907
-7 1 -4 2.3678 -1.4808
-7 1 -3 1.5864 1.2738
-7 1 -2 -1.1261 1.6512
-7 1 -1 -1.0392 -0.2398
-7 1 0 -1.2380 -0.4730
-7 1 1 0.4628 -0.5107
-7 1 2 -0.1762 0.5253
-7 1 3 -0.8155 -0.0443
-7 1 4 -0.1931 -1.3970
-7 1 5 1.9693 0.6717
-7 1 6 -2.2970 2.0965
-7 1 7 -1.8869 -0.9385
-7 1 8 -0.7913 -2.0710
-7 1 9 2.2056 0.8349
-7 1 10 -1.2809 2.2054
-7 1 11 -2.5368 -0.4640
-7 1 12 1.7728 -2.3426
-7 1 13 1.9384 0.6942
-7 1 14 1.4836 2.0829
-7 1 15 -1.9552 -0.3547
-7 1 16 0.8121 -1.3619
-7 1 17 0.6269 -0.2571
-7 1 18 -0.2879 -0.0317
-7 1 19 0.6132 0.7494
-7 1 20 -0.9639 1.2043
-7 1 21 -1.1744 -0.8077
-7 1 22 2.0779 -1.1022
-7 2 -6 0.7977 -0.0073
-7 2 -5 -1.0146 0.8023
-7 2 -4 -0.2970 0.0966
-7 2 -3 -0.5359 0.3577
-7 2 -2 -1.0270 -0.1297
-7 2 -1 0.8826 -1.5194
-7 2 0 1.1314 -0.0668
-7 2 1 1.0198 0.3590
-7 2 2 0.1637 0.3258
-7 2 3 0.1500 0.7614
-7 2 4 -1.1615 -0.1504
-7 2 5 1.1121 -0.5921
-7 2 6 -0.3615 0.1768
-7 2 7 1.4762 -0.3997
-7 2 8 0.3528 -0.2573
-7 2 9 1.5613 0.8496
-7 2 10 -0.7641 0.2879
-7 2 11 -0.8533 -1.1024
-7 2 12 2.0115 -0.8986
-7 2 13 -0.8557 1.6865
-7 2 14 -1.5073 1.0775
-7 2 15 -2.8067 -2.4218
-7 2 16 2.9929 -1.3013
-7 2 17 1.6096 3.0223
-7 2 18 -2.7936 1.4129
-7 2 19 -0.6081 -2.4331
-7 2 20 1.6621 -1.2954
-7 2 21 0.3992 0.8712
-7 2 22 -0.8946 0.9221
-7 3 -6 1.8944 0.3402
-7 3 -5 -0.4014 1.5876
-7 3 -4 -0.8646 -0.8440
-7 3 -3 0.8629 -1.8093
-7 3 -2 1.2695 0.6127
-7 3 -1 -0.0411 1.1850
-7 3 0 -1.7895 0.8308
-7 3 1 -0.9825 -0.5734
-7 3 2 0.0048 -0.7859
-7 3 3 0.7139 0.7349
-7 3 4 -1.7608 -0.1485
-7 3 5 1.2015 -1.6850
-7 3 6 0.6084 0.7521
-7 3 7 0.0061 2.0972
-7 3 8 -3.6858 -0.4427
-7 3 9 0.3788 -1.9992
-7 3 10 1.5412 0.1427
-7 3 11 -0.8819 2.2666
-7 3 12 -0.9885 -0.2468
-7 3 13 -0.6746 -2.0066
-7 3 14 3.8252 0.3753
-7 3 15 -0.9334 1.5426
-7 3 16 -0.3943 -0.2794
-7 3 17 -0.2460 -0.5405
-7 3 18 -0.8583 -0.6120
-7 3 19 0.9746 -0.5576
-7 3 20 0.7946 1.1931
-7 3 21 -0.5669 1.1549
-7 3 22 0.1038 -0.2376
-7 4 -6 -0.7890 -0.9227
-7 4 -5 -0.5177 -0.1796
-7 4 -4 -0.2286 -0.0542
-7 4 -3 0.2426 -0.0575
-7 4 -2 0.0969 1.1059
-7 4 -1 -0.3778 -0.1517
-7 4 0 0.0876 -0.9353
-7 4 1 1.2114 -0.4363
-7 4 2 0.3263 -0.2050
-7 4 3 1.1022 0.5242
-7 4 4 -1.1361 0.8978
-7 4 5 0.2540 -0.3154
-7 4 6 -0.7580 -0.1885
-7 4 7 1.3028 0.1169
-7 4 8 -0.7785 -0.6216
-7 4 9 1.8702 -0.3185
-7 4 10 0.9542 0.6548
-7 4 11 -1.1627 0.7874
-7 4 12 0.2559 -1.0811
-7 4 13 -0.4818 -1.2290
-7 4 14 2.4969 1.6202
-7 4 15 -3.5008 1.4845
-7 4 16 -0.9484 -2.3317
-7 4 17 2.7176 -1.0790
-7 4 18 1.0796 2.3368
-7 4 19 -1.1913 1.1040
-7 4 20 -1.5007 -1.4031
-7 4 21 0.1679 -1.6320
-7 4 22 0.5962 0.3443
-7 5 -6 0.8378 -1.5010
-7 5 -5 2.3371 0.3576
-7 5 -4 0.6398 1.8735
-7 5 -3 -1.5352 -0.1183
-7 5 -2 -0.5275 -1.2214
-7 5 -1 0.6569 -0.6796
-7 5 0 0.0178 0.8148
-7 5 1 -0.6158 1.1327
-7 5 2 -1.5187 -0.4378
-7 5 3 1.1963 -0.6320
-7 5 4 -0.3852 0.9632
-7 5 5 -0.2389 -0.2927
-7 5 6 -0.8320 -1.5670
-7 5 7 2.7714 0.3532
-7 5 8 -1.5498 1.7770
-7 5 9 -1.6373 0.1836
-7 5 10 -0.6199 -1.8552
-7 5 11 0.7558 -0.0683
-7 5 12 1.1911 1.9298
-7 5 13 -3.4786 -0.1093
-7 5 14 2.0975 -1.6531
-7 5 15 0.2875 0.3225
-7 5 16 0.4006 0.5906
-7 5 17 -0.3867 0.1238
-7 5 18 -1.3146 0.0079
-7 5 19 -0.1558 -0.8400
-7 5 20 0.7842 -0.3583
-7 5 21 1.3185 0.8229
-7 5 22 0.6178 1.4956
-7 6 -6 -1.1824 0.5220
-7 6 -5 -1.4760 -0.0845
-7 6 -4 -0.9819 -0.3209
-7 6 -3 -0.3691 -0.9680
-7 6 -2 1.2627 -0.1285
-7 6 -1 1.1420 0.8733
-7 6 0 -0.2868 0.4581
-7 6 1 0.2833 -0.2721
-7 6 2 -0.5368 -0.5661
-7 6 3 0.9098 -0.6885
-7 6 4 -0.2273 0.4796
-7 6 5 0.4914 0.5698
-7 6 6 -1.5376 -0.2018
-7 6 7 1.5707 0.1523
-7 6 8 -1.1899 0.1578
-7 6 9 0.6110 -0.4080
-7 6 10 0.9819 -0.6203
-7 6 11 0.3017 0.4054
-7 6 12 1.2459 0.9204
-7 6 13 -2.8417 -0.8563
-7 6 14 2.8746 -1.3457
-7 6 15 0.0676 1.7590
-7 6 16 -1.3391 1.2244
-7 6 17 -0.7372 -1.7128
-7 6 18 1.5554 -0.9103
-7 6 19 1.6473 1.3095
-7 6 20 -1.4191 1.0191
-7 6 21 -1.6158 -1.1106
-7 6 22 -0.4321 -0.9233
-7 7 -6 -0.6034 -0.1621
-7 7 -5 0.8280 -1.4215
-7 7 -4 2.6067 -0.1894
-7 7 -3 0.8043 1.5412
-7 7 -2 -1.4274 0.9975
-7 7 -1 -1.5734 -0.7309
-7 7 0 -0.6738 -1.1228
-7 7 1 0.9877 0.1205
-7 7 2 -0.6575 0.9886
-7 7 3 0.1126 -0.3664
-7 7 4 0.2380 -0.2053
-7 7 5 1.3139 0.9866
-7 7 6 -2.3528 -0.1426
-7 7 7 1.3457 -1.2925
-7 7 8 0.0786 -0.2309
-7 7 9 0.6029 1.3475
-7 7 10 -1.5082 0.4138
-7 7 11 -1.7679 -1.3510
-7 7 12 2.7328 -0.0760
-7 7 13 -2.2462 1.6206
-7 7 14 0.1530 -0.3034
-7 7 15 -1.0039 -1.0521
-7 7 16 0.9776 -0.1376
-7 7 17 0.1055 0.1135
-7 7 18 -0.5896 0.3801
-7 7 19 -0.3183 0.3535
-7 7 20 -0.6968 -0.4062
-7 7 21 1.2864 -0.7014
-7 7 22 1.8028 1.1593
-7 8 -6 -0.0288 0.1826
-7 8 -5 -0.8666 0.7140
-7 8 -4 -1.1955 0.4589
-7 8 -3 -1.3799 -0.1539
-7 8 -2 -0.1581 -1.0603
-7 8 -1 1.7321 -0.7320
-7 8 0 1.2246 0.5343
-7 8 1 0.8055 0.6408
-7 8 2 -0.8587 0.4471
-7 8 3 -0.4230 -0.4866
-7 8 4 -0.8612 -0.7608
-7 8 5 1.2568 0.2094
-7 8 6 -1.7106 0.1663
-7 8 7 1.4009 -0.0973
-7 8 9 0.4047 0.3541
-7 8 10 0.2036 -0.1693
-7 8 11 -0.6504 -0.6382
-7 8 12 2.9275 -0.0301
-7 8 13 -1.8289 0.8801
-7 8 14 1.0052 -0.8240
-7 8 15 0.2840 -0.8724
-7 8 16 1.6324 1.5581
-7 8 17 -1.1520 1.0889
-7 8 18 -1.0149 -1.2725
-7 8 19 1.6472 -0.8095
-7 8 20 0.1281 0.6882
-7 8 21 -0.8088 0.0127
-7 9 -6 0.6039 0.4682
-7 9 -5 -0.0441 0.4184
-7 9 -4 0.4219 -1.2702
-7 9 -3 1.6206 -0.7930
-7 9 -2 0.9014 1.0011
-7 9 -1 -0.8721 1.2831
-7 9 0 -2.2803 0.1581
-7 9 1 -0.5128 -1.1141
-7 9 2 0.3535 -0.2036
-7 9 3 0.7735 0.5161
-7 9 4 -0.5471 -0.3653
-7 9 5 2.2328 0.0510
-7 9 6 -1.0897 0.8498
-7 9 7 0.5964 0.0825
-7 9 8 -1.3157 -0.8717
-7 9 9 1.0042 -0.5248
-7 9 10 0.7189 0.7127
-7 9 11 -2.4720 0.5412
-7 9 12 1.0272 -1.0070
-7 9 13 -1.2271 0.1967
-7 9 14 0.9350 1.1755
-7 9 15 -2.4546 -0.3114
-7 9 16 0.2388 -0.7984
-7 9 17 -0.0003 -0.2961
-7 9 18 -0.2312 -0.3875
-7 9 19 0.9843 0.5852
-7 9 20 -0.8188 1.0158
-7 9 21 0.0386 -0.7141
-7 10 -6 -0.6984 -0.6372
-7 10 -5 -0.3048 -0.0415
-7 10 -4 -0.4469 0.2608
-7 10 -3 -0.5084 0.7064
-7 10 -2 -0.8151 0.3794
-7 10 -1 0.0769 -0.8888
-7 10 0 0.9092 -0.8135
-7 10 1 1.5216 -0.1621
-7 10 2 0.2581 0.5115
-7 10 3 -0.0971 0.7365
-7 10 4 -1.9942 -0.2598
-7 10 5 0.7928 -0.4570
-7 10 6 -1.5844 0.0873
-7 10 7 1.0137 -0.1762
-7 10 8 -0.7128 -0.0486
-7 10 9 0.4760 0.2994
-7 10 10 0.7026 0.1911
-7 10 11 -1.2160 0.2528
-7 10 12 1.9769 -0.6041
-7 10 13 -0.6902 -0.1727
-7 10 14 1.8780 0.6192
-7 10 15 -1.2454 -0.7511
-7 10 16 2.0509 -0.5094
-7 10 17 1.0003 1.5971
-7 10 18 -1.4492 0.5703
-7 10 19 0.1493 -0.8943
-7 10 20 -0.2607 -0.2249
-7 10 21 -0.2872 -0.6693
-7 11 -6 0.3369 -0.6839
-7 11 -5 1.5637 0.6032
-7 11 -4 0.1969 0.6344
-7 11 -3 -0.3555 -0.6825
-7 11 -2 0.3254 -0.9498
-7 11 -1 0.7006 0.0778
-7 11 0 -0.6026 1.1798
-7 11 1 -1.1270 0.5831
-7 11 2 -0.9019 -0.6075
-7 11 3 1.1633 -0.1108
-7 11 4 -0.5048 0.0863
-7 11 5 1.6697 -0.4136
-7 11 6 -0.4096 0.1036
-7 11 7 1.5290 0.3936
-7 11 8 -1.0084 0.2014
-7 11 9 -0.2230 -0.2146
-7 11 10 0.6797 -0.6881
-7 11 11 -1.0600 0.5087
-7 11 12 0.5490 0.3372
-7 11 13 -2.4447 -0.7894
-7 11 14 1.8362 0.3897
-7 11 15 -2.0408 0.7436
-7 11 16 -0.5719 -0.4116
-7 11 17 -0.3313 -0.2008
-7 11 18 -0.9623 -0.6367
-7 11 19 1.2346 -0.6645
-7 11 20 0.6060 1.1617
-7 11 21 -0.0279 0.4935
-7 12 -6 -0.9656 0.1482
-7 12 -5 -0.9348 -0.1820
-7 12 -4 -0.7984 -0.4352
-7 12 -3 -0.0200 -0.1488
-7 12 -2 0.4255 0.5711
-7 12 -1 0.1812 0.5510
-7 12 0 -0.2223 -0.2734
-7 12 1 0.5659 -0.6089
-7 12 2 0.0720 -0.5932
-7 12 3 0.8830 0.1914
-7 12 4 -1.4021 0.5083
-7 12 5 0.3390 -0.1493
-7 12 6 -1.4928 0.1299
-7 12 7 0.5446 0.0969
-7 12 8 -0.9836 -0.3336
-7 12 9 0.2317 0.1974
-7 12 10 0.5330 -0.1350
-7 12 11 -0.6780 0.0275
-7 12 12 2.0433 0.3364
-7 12 13 -1.3683 -0.4545
-7 12 14 2.6704 0.1118
-7 12 15 -0.8692 0.3885
-7 12 16 0.6965 -0.8744
-7 12 17 1.6857 0.1149
-7 12 18 -0.1789 1.1385
-7 12 19 -0.2242 -0.0372
-7 12 20 -0.6315 -0.0905
-7 13 -6 -0.6109 -0.0396
-7 13 -5 1.0092 -0.5272
-7 13 -4 1.5580 0.1607
-7 13 -3 0.3067 0.8132
-7 13 -2 -0.8714 -0.0394
-7 13 -1 -0.5486 -0.7126
-7 13 0 -0.1621 -0.4487
-7 13 1 0.4661 0.6575
-7 13 2 -0.7583 0.4917
-7 13 3 0.6675 -0.0695
-7 13 4 -0.3359 0.2012
-7 13 5 1.1411 -0.1833
-7 13 6 -0.6376 -0.2354
-7 13 7 1.3882 -0.0283
-7 13 8 -0.2891 -0.2843
-7 13 9 0.5767 0.3587
-7 13 10 0.2437 0.0739
-7 13 11 -1.3363 -0.3255
-7 13 12 1.4266 0.5038
-7 13 13 -3.0417 0.0050
-7 13 14 0.8850 -0.5377
-7 13 15 -1.2001 0.2827
-7 13 16 -0.5362 0.0868
-7 13 17 -0.2549 -0.0685
-7 13 18 -1.0038 0.1308
-7 13 19 0.0248 -0.7776
-7 13 20 0.8094 -0.1962
-7 14 -6 -0.1217 0.1541
-7 14 -5 -0.7427 0.3861
-7 14 -4 -1.1268 -0.1014
-7 14 -3 -0.7627 -0.2444
-7 14 -2 0.2180 -0.4972
-7 14 -1 1.1165 0.2290
-7 14 0 0.2579 0.3334
-7 14 1 0.3882 0.1882
-7 14 2 -0.7960 -0.2275
-7 14 3 0.2269 -0.5351
-7 14 4 -0.8432 0.0602
-7 14 5 0.3717 -0.0879
-7 14 6 -1.0106 -0.1154
-7 14 7 0.8476 0.5782
-7 14 8 -1.3620 0.0534
-7 14 9 -0.0979 -0.0839
-7 14 10 0.3754 0.1996
-7 14 11 -1.4428 -0.3298
-7 14 12 2.3472 -0.2543
-7 14 13 -0.8991 -0.0045
-7 14 14 2.3528 -0.0637
-7 14 15 0.1223 0.4898
-7 14 16 0.2708 0.1522
-7 14 17 0.6891 -0.6026
-7 14 18 0.5793 0.3150
-7 14 19 0.0613 0.4616
-7 14 20 -0.7396 -0.1829
-7 15 -6 0.1597 0.2662
-7 15 -5 0.2704 0.3149
-7 15 -4 0.7112 -0.6556
-7 15 -3 1.0753 0.0553
-7 15 -2 0.1186 0.4047
-7 15 -1 -0.5398 0.4936
-7 15 0 -1.3109 -0.3004
-7 15 1 0.2335 -0.3775
-7 15 2 -0.0386 0.1654
-7 15 3 0.7986 0.0246
-7 15 4 0.0535 0.2450
-7 15 5 0.9622 0.2552
-7 15 6 -0.8260 -0.1835
-7 15 7 1.1834 0.0974
-7 15 8 -0.7117 -0.1702
-7 15 9 0.4707 -0.5888
-7 15 10 1.4439 0.1038
-7 15 11 -1.3067 0.3350
-7 15 12 1.2935 0.0920
-7 15 13 -2.2389 0.3952
-7 15 14 -0.1038 0.0199
-7 15 15 -1.5427 -0.4295
-7 15 16 -0.3853 -0.0681
-7 15 17 -0.3334 -0.2834
-7 15 18 -0.1794 0.0614
-7 15 19 0.0110 0.3343
-7 16 -6 -0.1276 -0.3450
-7 16 -5 -0.2875 0.2635
-7 16 -4 -0.7548 -0.0380
-7 16 -3 -0.6034 0.2967
-7 16 -2 -0.4840 -0.2749
-7 16 -1 0.6627 -0.2203
-7 16 0 0.2653 -0.1744
-7 16 1 0.7917 -0.0186
-7 16 2 -0.3454 0.2321
-7 16 3 -0.1708 -0.0512
-7 16 4 -0.8684 0.0005
-7 16 5 0.1448 0.1308
-7 16 6 -1.3174 -0.4656
-7 16 7 1.2540 -0.2293
-7 16 8 -0.5358 0.6354
-7 16 9 -0.8177 0.1144
-7 16 10 0.5342 -0.1547
-7 16 11 -1.4282 0.3818
-7 16 12 1.1496 -0.2760
-7 16 13 -0.7025 -0.6203
-7 16 14 2.2521 -0.1347
-7 16 15 0.6954 0.0694
-7 16 16 1.0433 0.7389
-7 16 17 -0.0113 0.1703
-7 16 18 0.1332 -0.4235
-7 16 19 0.5163 0.3671
-7 17 -6 -0.1151 -0.6528
-7 17 -5 0.9612 0.3992
-7 17 -4 0.4151 0.0799
-7 17 -3 0.3537 -0.0077
-7 17 -2 0.0303 -0.3604
-7 17 -1 0.3452 0.2246
-7 17 0 -0.7554 0.3262
-7 17 1 -0.0721 0.0866
-7 17 2 -0.2388 0.0765
-7 17 3 0.4329 -0.0950
-7 17 4 0.0443 -0.2876
-7 17 5 1.2196 0.1029
-7 17 6 -0.8040 0.1686
-7 17 7 0.9322 -0.2678
-7 17 8 0.0555 0.4027
-7 17 9 -0.4626 0.1539
-7 17 10 1.0011 -0.8574
-7 17 11 -0.2074 0.0580
-7 17 12 1.2101 0.4279
-7 17 13 -1.7015 0.0645
-7 17 14 0.0952 0.4774
-7 17 15 -1.8742 -0.1202
-7 17 16 -0.6436 -0.2244
-7 17 17 -0.6921 -0.2084
-7 17 18 -0.2938 -0.6175
-7 17 19 0.8290 0.1567
-7 18 -6 -0.2801 -0.1477
-7 18 -5 -0.2321 0.1151
-7 18 -4 -0.6678 -0.1678
-7 18 -3 -0.3722 0.1498
-7 18 -2 -0.3007 -0.1835
-7 18 -1 0.5818 0.0744
-7 18 0 -0.1025 -0.0193
-7 18 1 0.2929 -0.1160
-7 18 2 -0.3653 -0.1966
-7 18 3 0.0257 -0.1162
-7 18 4 -0.5163 -0.0447
-7 18 5 0.6897 0.3204
-7 18 6 -1.2156 0.6338
-7 18 7 -0.0720 -0.6648
-7 18 8 0.2596 -0.3993
-7 18 9 -0.4435 0.7308
-7 18 10 -0.2923 -0.3128
-7 18 11 -0.8621 -0.2026
-7 18 12 1.1341 0.5146
-7 18 13 -1.2133 -0.2574
-7 18 14 1.5601 -0.3563
-7 18 15 0.6426 -0.3874
-7 18 16 1.6012 0.2113
-7 18 17 0.5734 0.7911
-7 18 18 -0.3726 -0.0514
-7 19 -6 -0.9166 -0.1249
-7 19 -5 0.4542 -0.2596
-7 19 -4 0.8468 -0.1876
-7 19 -3 0.5919 0.4803
-7 19 -2 -0.2967 -0.0144
-7 19 -1 0.0104 0.0883
-7 19 0 -0.6117 -0.1542
-7 19 1 0.3500 -0.0367
-7 19 2 0.1906 0.0926
-7 19 3 0.6051 0.3707
-7 19 4 -0.5360 0.1295
-7 19 5 0.5521 -0.6197
-7 19 6 -0.2679 0.2144
-7 19 7 0.0170 -0.1957
-7 19 8 0.5002 -0.5417
-7 19 9 0.6613 0.8945
-7 19 10 0.2292 0.2503
-7 19 11 -0.5466 -0.6318
-7 19 12 1.5966 0.1646
-7 19 13 -1.3311 0.1778
-7 19 14 0.0650 0.1676
-7 19 15 -1.4062 0.0223
-7 19 16 -0.7028 -0.1074
-7 19 17 -0.6694 0.0574
-7 19 18 -0.7219 -0.3353
-7 20 -6 -0.0544 0.0526
-7 20 -5 -0.2263 0.0421
-7 20 -4 -0.3935 -0.1874
-7 20 -3 -0.3887 0.3434
-7 20 -2 -0.5443 -0.3494
-7 20 -1 0.5315 -0.1645
-7 20 0 0.1002 -0.2171
-7 20 1 0.5026 0.2878
-7 20 2 -0.7028 0.2087
-7 20 3 -0.3519 -0.1406
-7 20 4 -0.7268 -0.1024
-7 20 5 0.6285 -0.6756
-7 20 6 0.6391 0.6951
-7 20 7 -0.2973 0.9113
-7 20 8 -0.8501 -0.8079
-7 20 9 0.1392 -0.1648
-7 20 10 -0.2502 0.4379
-7 20 11 -1.7090 -0.5369
-7 20 12 1.2028 -0.3350
-7 20 13 -0.4094 0.2838
-7 20 14 0.9218 0.2114
-7 20 15 0.2655 -0.2768
-7 20 16 1.2036 -0.1920
-7 20 17 0.9353 0.3537
-7 21 -6 -0.2496 0.3602
-7 21 -5 -0.0810 0.2972
-7 21 -4 0.2953 -0.4471
-7 21 -3 0.5972 0.1468
-7 21 -2 0.0781 -0.1613
-7 21 -1 0.3910 0.5121
-7 21 0 -0.7551 0.2133
-7 21 1 0.0129 0.0106
-7 21 2 -0.1477 -0.4058
-7 21 3 1.0765 -0.4471
-7 21 4 0.3636 0.7652
-7 21 5 -0.4431 -0.1237
-7 21 6 -0.2414 -0.3143
-7 21 7 -0.0907 0.3859
-7 21 8 -0.6060 -0.5625
-7 21 9 0.9601 -0.4857
-7 21 10 1.5904 0.8614
-7 21 11 -0.7882 0.4749
-7 21 12 0.9536 -0.3728
-7 21 13 -0.4443 0.1012
-7 21 14 -0.2133 0.3631
-7 21 15 -1.3184 -0.2429
-7 21 16 -0.5738 -0.2627
-7 21 17 -0.5040 -0.0656
-7 22 -6 0.1723 0.0563
-7 22 -5 -0.3638 0.1623
-7 22 -4 -0.3516 -0.5584
-7 22 -3 0.0620 0.2898
-7 22 -2 -0.4066 -0.0530
-7 22 -1 0.1444 0.1751
-7 22 0 -0.5376 -0.5696
-7 22 1 0.6862 -0.3468
-7 22 2 -0.1511 0.3621
-7 22 3 -0.1839 0.1744
-7 22 4 -0.4772 0.7234
-7 22 5 -0.7069 -0.3661
-7 22 6 0.6385 -0.9011
-7 22 7 1.4313 0.6454
-7 22 8 -0.6642 0.7722
-7 22 9 -1.0111 -0.6914
-7 22 10 0.4357 -0.2551
-7 22 11 -1.5171 0.4926
-7 22 12 -0.3497 -0.6334
-7 22 13 0.0289 -0.5825
-7 22 14 1.1483 0.4489
-7 22 15 0.2478 0.1259
-7 22 16 0.9291 0.0031
-7 23 -6 0.0052 -0.2612
-7 23 -5 0.3547 0.4421
-7 23 -4 0.2455 -0.0416
-7 23 -3 0.2228 0.4621
-7 23 -2 -0.3837 -0.3926
-7 23 -1 0.5481 0.0141
-7 23 0 -0.1384 0.0776
-7 23 1 0.5695 0.4712
-7 23 2 -0.5047 0.4692
-7 23 3 -0.1572 -0.9572
-7 23 4 0.9099 -0.3729
-7 23 5 0.0376 0.3260
-7 23 6 -0.7089 -0.1374
-7 23 7 0.0999 -0.0936
-7 23 8 -0.3155 0.6345
-7 23 9 -0.6455 -0.3848
-7 23 10 1.7299 -0.6531
-7 23 11 0.8065 1.0368
-7 23 12 0.2166 0.3841
-7 23 13 -0.2262 -0.4971
-7 23 14 0.3032 0.4032
-7 23 15 -1.2712 0.1505
-7 24 -6 0.2257 -0.1262
-7 24 -5 -0.1420 0.4234
-7 24 -4 -0.6560 -0.4032
-7 24 -3 -0.1285 -0.1231
-7 24 -2 -0.0391 -0.5053
-7 24 -1 0.7005 0.4342
-7 24 0 -0.7707 0.1760
-7 24 1 -0.1432 -0.4076
-7 24 2 -0.2837 -0.1335
-7 24 3 -0.0712 -0.2732
-7 24 4 0.5717 0.5212
-7 24 5 -0.1160 0.9245
-7 24 6 -0.6482 -0.0249
-7 24 7 0.6972 -1.1381
-7 24 8 1.2685 0.4502
-7 24 9 -1.1845 0.6854
-7 24 10 -0.6592 -1.1231
-7 24 11 -0.2459 -0.0080
-7 24 12 -0.6994 0.4695
-7 24 13 -0.8632 -0.7057
-7 24 14 0.9822 -0.1726
-7 25 -6 -0.3631 -0.3101
-7 25 -5 0.2692 0.0888
-7 25 -4 0.4237 -0.2650
-7 25 -3 0.5952 0.6118
-7 25 -2 -0.3460 0.1951
-7 25 -1 -0.0299 0.2728
-7 25 0 -0.5750 -0.3929
-7 25 1 0.9087 -0.3911
-7 25 2 0.6816 0.6476
-7 25 3 -0.3783 0.2826
-7 25 4 -0.2874 -0.5860
-7 25 5 0.1592 -0.6492
-7 25 6 -0.3243 0.4074
-7 25 7 -0.8442 -0.5032
-7 25 8 0.7122 0.0237
-7 25 9 -0.2983 1.1680
-7 25 10 -0.0178 -0.5710
-7 25 11 1.4222 -0.2240
-7 25 12 0.9757 1.0322
-7 25 13 -0.6310 -0.0398
-7 25 14 0.2746 -0.4339
-7 26 -6 -0.0533 -0.1561
-7 26 -5 0.1039 0.1900
-7 26 -4 -0.3349 -0.0766
-7 26 -3 -0.4327 0.2291
-7 26 -2 -0.5363 -0.7664
-7 26 -1 0.7342 -0.2951
-7 26 0 0.0142 0.1202
-7 26 1 0.0080 0.2825
-7 26 2 -0.6490 0.2659
-7 26 3 -0.6231 -0.1982
-7 26 4 0.1296 -0.1729
-7 26 5 0.8724 -0.0761
-7 26 6 0.7802 1.3668
-7 26 7 -0.9205 -0.1021
-7 26 8 0.8595 -1.2459
-7 26 9 0.4838 0.7140
-7 26 10 -1.4039 0.0211
-7 26 11 -0.8429 -1.0697
-7 26 12 0.1138 0.0450
-7 26 13 -0.7964 0.2744
-7 27 -5 0.1522 0.1854
-7 27 -4 0.1163 -0.2652
-7 27 -3 0.4129 0.1725
-7 27 -2 0.2243 -0.0693
-7 27 -1 0.4340 0.7643
-7 27 0 -0.8110 0.3556
-7 27 1 -0.0892 -0.4706
-7 27 2 0.5363 -0.5341
-7 27 3 0.8183 0.0081
-7 27 4 -0.1808 0.5987
-7 27 5 -0.8984 -0.9284
-7 27 6 0.3377 0.0124
-7 27 7 -1.2698 0.3641
-7 27 8 -0.2552 -0.8245
-7 27 9 0.9483 0.5213
-7 27 10 0.0593 0.8996
-7 27 11 0.2795 -0.3734
-7 28 -3 -0.0776 0.3992
-7 28 -2 -0.5429 -0.2595
-7 28 -1 0.0309 -0.2082
-7 28 0 -0.2247 -0.5218
-7 28 1 0.4945 -0.1066
-7 28 2 -0.1694 0.4814
-7 28 3 -0.2959 0.2604
-7 28 4 -0.2947 0.7160
-7 28 5 -0.4277 -0.7595
-7 28 6 1.8759 -0.0074
-7 28 7 0.2529 1.1647
-7 28 8 -0.5296 -0.5563
-7 28 9 0.5403 -0.8325
-7 28 10 -0.0740 0.4634
-7 29 -2 -0.1808 -0.4372
-7 29 -1 0.6771 0.1331
-7 29 0 0.0151 0.4461
-7 29 1 0.0640 0.4094
-7 29 2 -0.5086 -0.1147
-7 29 3 0.2973 -1.1009
-7 29 4 0.8267 0.3490
-7 29 5 -1.1464 -0.1650
-7 29 6 -0.0032 -0.6391
-7 29 7 -0.3432 0.4689
-7 29 8 -0.9016 0.2759
-7 30 2 -0.1727 0.1429
-7 30 3 0.0120 -0.2345
-7 30 4 0.7070 0.9503
-7 30 5 -0.7686 0.5258
-6 0 -4 2.8568 -0.1178
-6 0 -2 1.4984 -0.2769
-6 0 0 1.4598 -0.3507
-6 0 2 0.3225 0.8071
-6 0 4 2.0669 -0.7235
-6 0 6 -1.8853 0.3445
-6 0 8 1.1447 -0.5513
-6 0 10 -3.2252 0.8757
-6 0 12 0.1958 -0.9428
-6 0 14 -1.7643 1.0085
-6 0 16 1.6718 -0.7865
-6 0 18 0.8605 0.3203
-6 0 20 -2.5618 -0.0379
-6 0 22 0.6088 -0.2786
-6 1 -5 0.0220 0.1941
-6 1 -4 0.5137 0.3406
-6 1 -3 -2.7066 1.3049
-6 1 -2 -1.1323 -1.1194
-6 1 -1 -1.3142 -0.7721
-6 1 0 0.5051 0.4367
-6 1 1 -0.8907 -0.1200
-6 1 2 0.4772 0.5646
-6 1 3 -1.2851 0.3258
-6 1 4 0.0222 -0.8170
-6 1 5 -0.0348 0.3258
-6 1 6 -0.5469 0.0844
-6 1 7 0.4733 -0.8046
-6 1 8 0.8404 0.6733
-6 1 9 0.6380 1.0374
-6 1 10 -1.4571 -0.5053
-6 1 11 2.3099 -1.2872
-6 1 12 1.2225 0.6295
-6 1 13 0.2027 1.7529
-6 1 14 -2.1873 -0.9528
-6 1 15 0.5485 -2.5881
-6 1 16 2.9017 1.1630
-6 1 17 -2.0111 2.9260
-6 1 18 -2.6641 -0.9002
-6 1 19 1.1389 -2.3060
-6 1 20 2.1885 0.3160
-6 1 21 1.3009 1.6554
-6 1 22 -0.9621 0.1082
-6 2 -5 -2.2746 0.3075
-6 2 -4 0.3902 -2.4458
-6 2 -3 1.7299 -0.4781
-6 2 -2 2.9693 0.4793
-6 2 -1 0.1158 0.7603
-6 2 0 0.8313 0.5108
-6 2 1 -0.6808 -0.8530
-6 2 2 1.4496 0.1744
-6 2 3 -1.1962 0.9280
-6 2 4 -0.3568 -1.5201
-6 2 5 1.6885 -0.7778
-6 2 6 1.0467 1.9373
-6 2 7 -1.7258 0.6858
-6 2 8 -1.5436 -1.6300
-6 2 9 1.9674 -1.0115
-6 2 10 -0.6703 1.3947
-6 2 11 -0.7999 0.9443
-6 2 12 -2.4830 -1.4782
-6 2 13 1.7978 -0.9666
-6 2 14 0.7489 1.4688
-6 2 15 -1.1772 0.8676
-6 2 16 0.2236 -0.4765
-6 2 17 -0.3447 -0.6129
-6 2 18 0.7496 -0.8470
-6 2 19 0.9014 0.1966
-6 2 20 -1.1209 1.1139
-6 2 21 -1.6265 0.2845
-6 2 22 -1.2784 -1.2440
-6 3 -5 0.4821 0.2474
-6 3 -4 0.4878 -0.4860
-6 3 -3 -0.8248 1.3743
-6 3 -2 -1.4087 1.1454
-6 3 -1 -3.2560 -0.7023
-6 3 0 0.3432 -0.6686
-6 3 1 -0.8030 -0.5417
-6 3 2 1.4877 -0.2420
-6 3 3 -0.0674 1.0484
-6 3 4 -0.4166 0.1341
-6 3 5 -0.2929 -0.4940
-6 3 6 0.2034 0.6155
-6 3 7 -0.7415 -0.1403
-6 3 8 -0.2269 -0.9776
-6 3 9 2.4179 0.2785
-6 3 10 -1.1389 1.2804
-6 3 11 0.4169 -0.1746
-6 3 12 -0.4925 -1.4370
-6 3 13 2.6286 0.3204
-6 3 14 -0.6906 2.0608
-6 3 15 -2.9426 -0.9629
-6 3 16 1.3120 -2.6080
-6 3 17 1.7644 0.9712
-6 3 18 -0.3121 2.5185
-6 3 19 -1.7563 0.0155
-6 3 20 0.2357 -1.8443
-6 3 21 2.6613 -0.1618
-6 3 22 0.8037 0.8542
-6 4 -5 0.4627 1.9546
-6 4 -4 -1.1081 0.5326
-6 4 -3 -0.6670 -1.1842
-6 4 -2 2.6626 -1.4121
-6 4 -1 1.4033 -0.3773
-6 4 0 2.4362 1.2051
-6 4 1 -1.5890 0.7813
-6 4 2 0.2263 -0.8577
-6 4 3 0.0640 0.5155
-6 4 4 -0.7577 0.8096
-6 4 5 -1.2570 -1.6221
-6 4 6 1.9975 -0.9454
-6 4 7 1.2880 1.5023
-6 4 8 -2.0322 1.0289
-6 4 9 -0.0258 -1.1820
-6 4 10 -0.5754 -1.0343
-6 4 11 2.1548 1.0578
-6 4 12 -2.6488 0.9341
-6 4 13 -0.2988 -1.3437
-6 4 14 1.1238 -0.6145
-6 4 15 0.4169 0.9204
-6 4 16 0.5706 0.7025
-6 4 17 -1.0961 0.2484
-6 4 18 -0.4703 -0.7555
-6 4 19 -0.0785 -1.1478
-6 4 20 0.2221 -0.3095
-6 4 21 -0.1668 1.2665
-6 4 22 -1.8682 0.4574
-6 5 -5 0.1460 0.0726
-6 5 -4 -0.5679 -0.8124
-6 5 -3 -0.5924 -0.6049
-6 5 -2 0.7156 0.9884
-6 5 -1 -2.7410 1.2396
-6 5 0 -0.6042 0.0382
-6 5 1 -1.5924 -0.4107
-6 5 2 0.7970 -1.1546
-6 5 3 0.9435 -0.3691
-6 5 4 1.0675 1.0421
-6 5 5 -1.1040 -0.0014
-6 5 6 0.4950 -0.2474
-6 5 7 0.1755 0.7686
-6 5 8 -1.8279 -0.0183
-6 5 9 1.2798 -1.0667
-6 5 10 -0.3552 -0.0461
-6 5 11 1.8189 1.1585
-6 5 12 -2.4121 0.2054
-6 5 13 0.7944 -1.6120
-6 5 14 1.6981 0.3366
-6 5 15 -1.2297 1.9073
-6 5 16 -1.6395 -0.8565
-6 5 17 -0.0541 -2.1131
-6 5 18 2.6452 0.4635
-6 5 19 0.3778 2.2745
-6 5 20 -1.0757 0.3432
-6 5 21 0.5452 -0.8674
-6 5 22 1.1500 -0.7577
-6 6 -5 1.0514 -0.9958
-6 6 -4 1.7376 0.9127
-6 6 -3 -0.1772 1.4019
-6 6 -2 0.7220 -0.1602
-6 6 -1 -0.4943 -1.3838
-6 6 0 2.7674 -1.1244
-6 6 1 0.3767 1.0223
-6 6 2 -0.4481 0.7146
-6 6 3 -1.0293 -0.7249
-6 6 4 1.0794 0.7704
-6 6 5 -1.7806 0.7989
-6 6 6 -0.6623 -1.3613
-6 6 7 1.6526 -1.0061
-6 6 8 0.2589 0.9470
-6 6 9 0.6841 0.9565
-6 6 10 -2.5457 -0.7132
-6 6 11 2.4483 -0.9776
-6 6 12 -0.4359 1.0304
-6 6 13 -0.3867 0.6340
-6 6 14 -0.5281 -0.9129
-6 6 15 0.3891 -0.4307
-6 6 16 1.3762 0.3234
-6 6 17 -0.4075 0.5753
-6 6 18 -0.2668 0.4831
-6 6 19 -1.6650 -0.4032
-6 6 20 -0.8058 -1.6557
-6 6 21 0.5924 -0.1417
-6 6 22 -0.3562 0.8685
-6 7 -5 0.5639 0.7846
-6 7 -4 -0.9729 0.4819
-6 7 -3 -2.4593 -0.6191
-6 7 -2 0.1497 -1.2405
-6 7 -1 -0.8673 0.4056
-6 7 0 0.5109 0.8409
-6 7 1 -1.1351 0.7312
-6 7 2 -0.0365 0.1475
-6 7 3 -0.6247 -1.3284
-6 7 4 2.1157 -0.3976
-6 7 5 -0.2465 0.7591
-6 7 6 -0.3013 -0.2553
-6 7 7 0.8103 -0.1461
-6 7 8 -1.0089 0.8050
-6 7 9 0.4646 0.1742
-6 7 10 -2.1728 -0.7121
-6 7 11 2.2928 -0.4107
-6 7 12 -1.0532 1.0241
-6 7 13 -0.6556 0.0995
-6 7 14 -0.0123 -1.5080
-6 7 15 1.0739 0.3391
-6 7 16 0.0169 1.6827
-6 7 17 -2.4240 -0.5605
-6 7 18 1.1407 -1.6068
-6 7 19 1.7862 0.4748
-6 7 20 0.9799 1.1210
-6 7 21 0.2562 0.9917
-6 7 22 -0.2635 -0.3663
-6 8 -5 -1.6808 -0.8517
-6 8 -4 0.9181 -1.6844
-6 8 -3 2.0149 0.1114
-6 8 -2 2.5391 1.1848
-6 8 -1 -0.9036 1.0944
-6 8 0 0.0192 -0.9287
-6 8 1 -0.1224 -1.3617
-6 8 2 1.1832 0.6766
-6 8 3 -1.8592 0.2290
-6 8 4 0.6920 -0.5884
-6 8 5 0.0356 0.8787
-6 8 6 -0.8013 0.7535
-6 8 7 -0.2550 -0.8038
-6 8 8 -0.2766 -0.8052
-6 8 9 2.5038 0.2897
-6 8 10 -1.8561 0.7833
-6 8 11 1.1887 -0.6590
-6 8 12 -0.1565 -0.6675
-6 8 13 1.4619 0.9981
-6 8 14 -0.7854 0.5252
-6 8 15 -0.7002 -0.5309
-6 8 16 0.9286 -0.2289
-6 8 17 -0.5007 -0.3279
-6 8 18 0.9941 0.1093
-6 8 19 -1.1038 1.0405
-6 8 20 -1.9372 -0.7424
-6 8 21 -0.5542 -1.0124
-6 9 -5 1.5241 0.0764
-6 9 -4 0.5472 0.7940
-6 9 -3 -1.9508 1.3435
-6 9 -2 -1.8818 -0.4083
-6 9 -1 -1.8729 -1.0592
-6 9 0 1.0216 -0.3937
-6 9 1 0.1413 0.0898
-6 9 2 1.6001 1.1317
-6 9 3 -1.2931 0.5201
-6 9 4 0.6045 -1.0369
-6 9 5 0.4106 -0.2038
-6 9 6 -0.0986 0.3408
-6 9 7 0.1476 -0.4671
-6 9 8 -0.6722 -0.0895
-6 9 9 1.5209 0.4699
-6 9 10 -2.4368 0.5258
-6 9 11 0.7371 -0.3318
-6 9 12 -1.1232 -0.4433
-6 9 13 0.5616 0.8058
-6 9 14 -1.4279 -0.1948
-6 9 15 -0.1449 -1.5173
-6 9 16 2.1803 0.5698
-6 9 17 -1.2134 1.3486
-6 9 18 -0.1658 -0.4148
-6 9 19 0.4150 -0.3335
-6 9 20 1.2351 -0.2889
-6 9 21 1.4641 0.6034
-6 10 -5 -0.9370 1.1625
-6 10 -4 -1.2868 -0.3485
-6 10 -3 0.1389 -1.3561
-6 10 -2 2.9043 -1.0834
-6 10 -1 1.6216 0.7334
-6 10 0 0.8215 1.5957
-6 10 1 -2.3609 -0.3500
-6 10 2 0.4648 -0.9089
-6 10 3 -1.0206 0.3549
-6 10 4 -0.2498 -0.2634
-6 10 5 -0.0061 -0.4423
-6 10 6 0.6101 0.6727
-6 10 7 0.1620 0.5487
-6 10 8 -1.4172 -0.0952
-6 10 9 1.7406 -0.6486
-6 10 10 -0.8047 0.0413
-6 10 11 1.7113 0.4816
-6 10 12 -1.2330 -0.8035
-6 10 13 2.0525 -0.3375
-6 10 14 0.5441 0.9732
-6 10 15 -0.8442 0.2889
-6 10 16 0.5313 0.1385
-6 10 17 -1.5134 -0.1690
-6 10 18 0.3998 -1.1670
-6 10 19 0.1827 0.2953
-6 10 20 -1.0041 0.4756
-6 10 21 -1.3815 -0.3159
-6 11 -5 0.7650 -0.6300
-6 11 -4 0.6763 -0.6544
-6 11 -3 0.0862 0.6813
-6 11 -2 -0.6875 1.3010
-6 11 -1 -2.7476 0.2425
-6 11 0 -0.1506 -0.4600
-6 11 1 -0.6593 -0.8501
-6 11 2 2.2601 -0.5282
-6 11 3 0.6715 0.9643
-6 11 4 0.2361 0.4842
-6 11 5 -0.4136 -0.5248
-6 11 6 0.2335 0.0926
-6 11 7 0.0389 -0.0262
-6 11 8 -1.2398 -0.2824
-6 11 9 1.4436 -0.2345
-6 11 10 -1.6268 0.1345
-6 11 11 1.0653 0.6620
-6 11 12 -2.2680 -0.1892
-6 11 13 0.6028 -0.1514
-6 11 14 -0.6509 0.7323
-6 11 15 -1.6756 -0.7506
-6 11 16 1.5233 -1.1595
-6 11 17 0.4532 0.6737
-6 11 18 0.6262 0.6267
-6 11 19 0.0314 0.3946
-6 11 20 0.4865 0.0196
-6 11 21 0.5345 -0.2284
-6 12 -5 0.3539 -0.0004
-6 12 -4 0.0516 0.9455
-6 12 -3 -0.6519 0.5095
-6 12 -2 0.5271 -0.8304
-6 12 -1 0.4548 -1.5090
-6 12 0 2.7055 0.0387
-6 12 1 -0.8715 1.3150
-6 12 2 -0.7827 0.0191
-6 12 3 -1.1119 -0.1941
-6 12 4 -0.1659 0.2283
-6 12 5 -0.7900 -0.4138
-6 12 6 0.4319 -0.2226
-6 12 7 0.8509 0.1382
-6 12 8 -0.7591 0.3672
-6 12 9 1.3145 0.1536
-6 12 10 -1.3834 -0.4265
-6 12 11 2.4192 0.1964
-6 12 12 -1.1319 0.1305
-6 12 13 1.0777 -0.7469
-6 12 14 1.1662 -0.0160
-6 12 15 -0.1424 0.4947
-6 12 16 0.7503 0.2849
-6 12 17 -1.1995 0.6427
-6 12 18 -0.8743 -0.4271
-6 12 19 -0.7157 -1.0151
-6 12 20 0.2210 -0.1960
-6 12 21 -0.9183 0.3395
-6 13 -5 0.4471 0.2061
-6 13 -4 -0.5026 -0.3942
-6 13 -3 -0.5213 -0.8443
-6 13 -2 0.7393 0.1336
-6 13 -1 -1.2954 0.8607
-6 13 0 0.1638 0.5333
-6 13 1 -1.1019 0.2854
-6 13 2 0.5229 -0.7975
-6 13 3 0.8037 -0.6754
-6 13 4 1.3128 0.4417
-6 13 5 -0.4150 0.0938
-6 13 6 0.1061 -0.0661
-6 13 7 0.3185 0.1676
-6 13 8 -1.2498 0.0220
-6 13 9 1.1112 -0.0340
-6 13 10 -2.0135 -0.2270
-6 13 11 1.3145 0.0338
-6 13 12 -1.8261 0.2496
-6 13 13 -0.1125 -0.1830
-6 13 14 -0.0662 0.2311
-6 13 15 -1.2904 0.5033
-6 13 16 -0.0217 -0.8160
-6 13 17 0.3005 -0.6770
-6 13 18 1.4692 0.4134
-6 13 19 0.2416 0.4387
-6 13 20 1.0388 0.2807
-6 14 -5 -0.7397 -0.6741
-6 14 -4 0.4272 -0.3550
-6 14 -3 0.7279 0.4392
-6 14 -2 1.1000 0.8586
-6 14 -1 -1.2792 -0.0359
-6 14 0 0.7093 -1.3302
-6 14 1 0.1681 -0.2586
-6 14 2 0.0780 0.5412
-6 14 3 -1.0647 0.0941
-6 14 4 0.1201 0.2761
-6 14 5 -0.6968 0.2110
-6 14 6 -0.1134 -0.1505
-6 14 7 0.5038 -0.0962
-6 14 8 -0.8566 -0.1362
-6 14 9 1.6640 -0.0486
-6 14 10 -1.2746 0.0253
-6 14 11 2.0490 -0.0970
-6 14 12 -0.2510 0.2049
-6 14 13 0.7916 0.1610
-6 14 14 0.5055 -0.4176
-6 14 15 0.1809 0.0477
-6 14 16 0.6350 0.1000
-6 14 17 -0.5120 0.0915
-6 14 18 -0.1139 0.6281
-6 14 19 -1.8523 -0.1633
-6 14 20 -0.3251 -1.0430
-6 15 -5 1.1770 0.2993
-6 15 -4 -0.0144 0.6110
-6 15 -3 -1.3601 -0.0703
-6 15 -2 -0.0881 -0.6194
-6 15 -1 -0.8212 -0.0951
-6 15 0 0.8222 0.0615
-6 15 1 0.1440 0.4968
-6 15 2 0.4898 0.5187
-6 15 3 -0.3578 -0.3383
-6 15 4 0.7752 -0.4074
-6 15 5 -0.1448 0.0092
-6 15 6 -0.0860 -0.2730
-6 15 7 0.7340 -0.0254
-6 15 8 -0.9013 0.3353
-6 15 9 1.1452 -0.0018
-6 15 10 -1.6125 0.1814
-6 15 11 0.6129 0.1893
-6 15 12 -1.7752 -0.1943
-6 15 13 -0.3265 -0.0868
-6 15 14 -0.3789 -0.3964
-6 15 15 -0.2271 0.2798
-6 15 16 0.0023 0.4911
-6 15 17 -0.7229 -0.6920
-6 15 18 1.5611 -0.1980
-6 15 19 0.2375 0.5427
-6 15 20 0.8375 -0.2241
-6 16 -5 -0.7905 0.0947
-6 16 -4 -0.6049 -0.2568
-6 16 -3 0.0554 -0.6228
-6 16 -2 1.8469 -0.1438
-6 16 -1 0.0485 0.7799
-6 16 0 -0.1076 0.2714
-6 16 1 -1.0691 -0.5398
-6 16 2 0.0179 -0.2381
-6 16 3 -0.6755 0.0503
-6 16 4 0.2503 -0.1387
-6 16 5 0.0930 0.3741
-6 16 6 -0.1701 0.1900
-6 16 7 0.5151 -0.0676
-6 16 8 -1.0330 0.3262
-6 16 9 0.7004 -0.3386
-6 16 10 -0.9610 -0.4407
-6 16 11 1.7843 0.0498
-6 16 12 -0.0496 -0.2273
-6 16 13 1.4655 0.3857
-6 16 14 0.3785 0.2130
-6 16 15 0.0615 -0.0694
-6 16 16 0.4431 0.3274
-6 16 17 -1.0723 -0.3837
-6 16 18 0.5262 -0.2131
-6 16 19 -0.9897 0.5910
-6 17 -5 1.1460 -0.2278
-6 17 -4 0.6554 0.3142
-6 17 -3 -0.5678 0.4266
-6 17 -2 -0.2119 0.1358
-6 17 -1 -1.1181 -0.0855
-6 17 0 0.4159 -0.1324
-6 17 1 0.0943 -0.2568
-6 17 2 1.1398 -0.0483
-6 17 3 0.2434 0.4241
-6 17 4 0.0810 -0.1441
-6 17 5 -0.1226 0.1341
-6 17 6 -0.7189 0.0309
-6 17 7 0.3764 -0.7070
-6 17 8 -0.0688 0.2303
-6 17 9 0.9599 0.2742
-6 17 10 -1.0972 -0.2177
-6 17 11 1.0257 0.4961
-6 17 12 -1.7816 0.2057
-6 17 13 -0.6688 0.0283
-6 17 14 -1.0482 -0.4025
-6 17 15 -0.3835 -0.6710
-6 17 16 0.8987 0.3910
-6 17 17 -0.6862 0.1816
-6 17 18 0.9995 -0.4138
-6 17 19 0.6211 0.4671
-6 18 -5 -0.2769 -0.1922
-6 18 -4 -0.3117 0.3025
-6 18 -3 -0.5748 -0.1069
-6 18 -2 0.7384 -0.4014
-6 18 -1 0.0014 -0.3649
-6 18 0 0.8061 0.2173
-6 18 1 -0.8273 0.3565
-6 18 2 -0.4174 -0.1374
-6 18 3 -0.4404 0.3741
-6 18 4 -0.3997 -0.2648
-6 18 5 0.5253 -0.2573
-6 18 6 0.1596 0.3937
-6 18 7 0.2162 -0.3600
-6 18 8 -0.2771 0.1328
-6 18 9 0.3691 0.5151
-6 18 10 -1.6317 -0.4699
-6 18 11 1.4425 -0.2641
-6 18 12 -0.0852 -0.1792
-6 18 13 1.3934 -0.0179
-6 18 14 0.8719 0.2544
-6 18 15 0.2435 0.0784
-6 18 16 0.6923 0.4411
-6 18 17 -1.1538 0.2825
-6 18 18 -0.3772 -0.5168
-6 19 -5 0.7920 -0.3399
-6 19 -4 0.5362 0.1555
-6 19 -3 -0.2958 0.0061
-6 19 -2 0.3452 0.2432
-6 19 -1 -0.8276 0.0253
-6 19 0 0.6913 0.0486
-6 19 1 -0.0818 0.3537
-6 19 2 0.1752 -0.5156
-6 19 3 0.5717 -0.0671
-6 19 4 -0.1869 -0.2177
-6 19 5 0.2713 -0.2266
-6 19 6 -0.2008 0.8191
-6 19 7 -0.6049 -0.0741
-6 19 8 -0.1000 -0.5566
-6 19 9 1.5002 0.4343
-6 19 10 -1.1342 0.1163
-6 19 11 0.8519 -0.2042
-6 19 12 -0.8625 0.1098
-6 19 13 -0.5033 0.3795
-6 19 14 -1.1847 0.0630
-6 19 15 -1.0877 -0.5423
-6 19 16 0.5193 -0.3839
-6 19 17 0.0086 0.1387
-6 19 18 0.6668 -0.0513
-6 20 -5 -0.4956 -0.4079
-6 20 -4 -0.1438 0.0761
-6 20 -3 -0.3512 -0.1862
-6 20 -2 0.7980 0.1542
-6 20 -1 -0.7494 0.0185
-6 20 0 0.2306 -0.3456
-6 20 1 -0.4441 0.2113
-6 20 2 -0.5035 -0.3708
-6 20 3 0.5586 0.3537
-6 20 4 -0.3473 0.6020
-6 20 5 0.0516 -0.3514
-6 20 6 0.5264 0.0747
-6 20 7 -0.1330 0.0490
-6 20 8 -0.7112 -0.6701
-6 20 9 0.9464 0.0281
-6 20 10 -1.3249 0.4310
-6 20 11 0.4130 -0.2531
-6 20 12 0.1188 -0.3203
-6 20 13 1.1317 0.2382
-6 20 14 0.6689 0.0900
-6 20 15 0.4188 -0.0480
-6 20 16 0.7231 0.1325
-6 20 17 -0.3610 0.3130
-6 21 -5 0.4354 -0.3011
-6 21 -4 0.5759 0.2010
-6 21 -3 -0.3312 -0.0200
-6 21 -2 0.5260 0.2436
-6 21 -1 -0.8685 0.1069
-6 21 0 0.5881 -0.5700
-6 21 1 0.8277 0.3035
-6 21 2 -0.0308 0.0635
-6 21 3 0.3514 0.0543
-6 21 4 -0.8079 0.0292
-6 21 5 -0.5553 -0.7677
-6 21 6 0.4873 -0.1987
-6 21 7 0.2789 0.9338
-6 21 8 -0.8548 0.1045
-6 21 9 1.3642 -0.4556
-6 21 10 0.0834 0.6107
-6 21 11 0.0808 0.3006
-6 21 12 -0.8963 -0.5958
-6 21 13 -0.0714 0.0242
-6 21 14 -0.8657 0.1231
-6 21 15 -0.8762 -0.1606
-6 21 16 -0.0871 -0.1502
-6 21 17 -0.0830 -0.1673
-6 22 -5 -0.4090 -0.3373
-6 22 -4 -0.1143 0.2104
-6 22 -3 -0.7426 -0.2634
-6 22 -2 0.7406 -0.3115
-6 22 -1 -0.3071 0.1374
-6 22 0 0.0732 -0.0115
-6 22 1 -0.3455 0.5766
-6 22 2 -1.2247 -0.1216
-6 22 3 0.4559 -0.4970
-6 22 4 0.6424 0.2730
-6 22 5 0.3358 0.4440
-6 22 6 0.2309 -0.2798
-6 22 7 0.4789 0.1637
-6 22 8 -1.2750 0.1326
-6 22 9 -0.2095 -1.0231
-6 22 10 -0.2339 -0.0425
-6 22 11 0.0363 0.5267
-6 22 12 -0.3584 -0.5408
-6 22 13 1.4025 0.0599
-6 22 14 0.6989 0.5640
-6 22 15 0.2617 0.1136
-6 22 16 0.3860 0.0368
-6 23 -5 0.2773 0.0387
-6 23 -4 0.3823 0.1928
-6 23 -3 -0.2966 -0.1692
-6 23 -2 0.8291 0.1058
-6 23 -1 -0.4037 0.5576
-6 23 0 -0.1059 -0.2295
-6 23 1 0.5266 -0.3712
-6 23 2 0.1846 -0.3864
-6 23 3 0.7129 -0.0048
-6 23 4 -0.4153 0.3373
-6 23 5 -1.0264 0.4202
-6 23 6 -1.0464 -0.7898
-6 23 7 1.0397 -0.3678
-6 23 8 0.2698 1.2519
-6 23 9 0.0894 -0.1393
-6 23 10 0.8084 -0.4142
-6 23 11 0.9208 0.8956
-6 23 12 -1.2101 0.0137
-6 23 13 -0.3666 -0.4660
-6 23 14 -0.7284 -0.0652
-6 23 15 -0.7755 -0.3229
-6 23 16 -0.0105 -0.2258
-6 24 -5 -0.4645 -0.4554
-6 24 -4 0.1301 -0.0232
-6 24 -3 -0.4592 0.0476
-6 24 -2 0.1899 0.0148
-6 24 -1 -0.6640 -0.2011
-6 24 0 0.0540 -0.4569
-6 24 1 0.3927 0.3836
-6 24 2 -0.6726 0.6846
-6 24 3 -0.2614 0.3035
-6 24 4 0.0302 -0.6922
-6 24 5 1.3184 0.2328
-6 24 6 -0.0522 0.1605
-6 24 7 0.4373 -0.7478
-6 24 8 -0.0362 0.5908
-6 24 9 -1.3964 -0.0777
-6 24 10 -0.7879 -1.0627
-6 24 11 0.6001 0.3535
-6 24 12 -0.7184 0.2915
-6 24 13 0.6538 -0.5255
-6 24 14 1.2331 0.2308
-6 24 15 0.6134 0.6069
-6 25 -5 0.5754 0.0542
-6 25 -4 0.3329 0.5361
-6 25 -3 -0.5313 -0.0730
-6 25 -2 0.5334 -0.2195
-6 25 -1 0.1545 0.0598
-6 25 0 0.4583 0.2299
-6 25 1 0.1478 0.2637
-6 25 2 -0.5007 -0.5876
-6 25 3 0.3677 -0.3384
-6 25 4 -0.4311 -0.6219
-6 25 5 0.3960 0.5746
-6 25 6 -1.4293 0.9352
-6 25 7 -0.6458 -0.9872
-6 25 8 1.4516 0.1802
-6 25 9 0.4813 1.1489
-6 25 10 -0.1533 -0.4031
-6 25 11 1.3342 -0.2786
-6 25 12 -0.1109 0.5948
-6 25 13 -0.7193 -0.1653
-6 25 14 -0.6125 -0.3017
-6 26 -5 -0.4248 -0.1842
-6 26 -4 -0.2799 -0.1266
-6 26 -3 -0.2215 -0.5352
-6 26 -2 0.7235 0.2345
-6 26 -1 -0.7099 0.4596
-6 26 0 -0.6405 -0.2592
-6 26 1 -0.0637 -0.2125
-6 26 2 0.0413 -0.1929
-6 26 3 0.8814 1.1335
-6 26 4 -0.8109 0.1000
-6 26 5 1.1344 -0.5563
-6 26 6 0.5547 0.5132
-6 26 7 -0.5545 -0.6070
-6 26 8 0.3512 -0.6876
-6 26 9 -0.4478 0.5122
-6 26 10 -1.6421 -0.2689
-6 26 11 0.0628 -0.7866
-6 26 12 0.2871 0.6774
-6 26 13 -0.2366 0.3652
-6 27 -5 0.4833 -0.3248
-6 27 -4 0.5969 0.5262
-6 27 -3 -0.3299 0.2088
-6 27 -2 0.2173 0.1622
-6 27 -1 -0.3958 -0.1966
-6 27 0 0.6058 -0.5617
-6 27 1 0.8353 0.3700
-6 27 2 -0.4630 -0.1666
-6 27 3 0.2192 0.2128
-6 27 4 -1.5733 -0.4904
-6 27 5 0.1887 -0.9082
-6 27 6 0.2657 0.9528
-6 27 7 -1.1318 0.6747
-6 27 8 0.2753 -0.6479
-6 27 9 1.6170 0.4070
-6 27 10 0.2807 1.1054
-6 27 11 -0.0028 -0.5625
-6 27 12 0.6247 -0.2689
-6 28 -5 -0.0108 -0.3408
-6 28 -4 -0.1889 0.4126
-6 28 -3 -0.8487 -0.5202
-6 28 -2 0.6302 -0.5440
-6 28 -1 0.1040 0.3203
-6 28 0 -0.2024 0.3602
-6 28 1 -0.4742 0.5949
-6 28 2 -0.9340 -0.6435
-6 28 3 1.4713 0.0890
-6 28 4 -0.0239 0.7476
-6 28 5 0.4324 -0.3160
-6 28 6 0.9686 -0.1642
-6 28 7 -0.1552 0.3193
-6 28 8 -0.7921 -0.6546
-6 28 9 -0.1509 -0.7728
-6 28 10 -0.6729 0.6176
-6 28 11 -1.3291 -0.5486
-6 29 -4 0.5189 0.2714
-6 29 -3 -0.1142 0.0846
-6 29 -2 0.4972 0.2231
-6 29 -1 -0.3692 0.4171
-6 29 0 -0.2020 -0.5211
-6 29 1 0.5921 -0.2427
-6 29 2 -0.2397 -0.5419
-6 29 3 0.8252 0.0699
-6 29 4 -1.1156 0.5122
-6 29 5 -1.1041 -0.3731
-6 29 6 -0.0099 -0.5392
-6 29 7 0.3292 0.8614
-6 29 8 -0.4395 0.6935
-6 29 9 0.5703 -0.8515
-6 30 -2 -0.2028 -0.3410
-6 30 -1 -0.1146 -0.3336
-6 30 0 0.3233 -0.1741
-6 30 1 0.3905 0.8879
-6 30 2 -1.0340 0.3393
-6 30 3 0.5217 -0.1821
-6 30 4 0.4193 0.0976
-6 30 5 0.5352 0.3185
-6 30 6 0.1909 -0.5835
-6 30 7 0.7249 -0.3665
-5 0 -3 1.8027 -0.1360
-5 0 -1 2.2210 0.3144
-5 0 1 -0.0152 0.2620
-5 0 3 -1.9342 -0.6849
-5 0 5 -2.0446 0.4944
-5 0 7 -0.4821 -0.3103
-5 0 9 -2.6353 0.4124
-5 0 11 1.4131 -0.3503
-5 0 13 -0.2509 0.5520
-5 0 15 3.3147 -0.8417
-5 0 17 -3.0947 1.0359
-5 0 19 0.7543 -1.1418
-5 0 21 -1.1460 1.2024
-5 1 -4 -2.2809 -0.7481
-5 1 -3 0.5424 0.4567
-5 1 -2 -2.3433 0.1734
-5 1 -1 0.1101 0.8468
-5 1 0 -1.1701 -0.2760
-5 1 1 0.6689 -0.8043
-5 1 2 1.2519 1.0247
-5 1 3 -1.4609 -0.4248
-5 1 4 2.1973 -1.6721
-5 1 5 1.6858 1.1676
-5 1 6 0.8007 1.6884
-5 1 7 -1.6768 -0.6603
-5 1 8 2.1728 -1.2501
-5 1 9 0.7905 0.2137
-5 1 10 0.3982 0.9658
-5 1 11 -1.1944 -0.1654
-5 1 12 -0.6636 -1.3498
-5 1 13 1.5678 0.3062
-5 1 14 -1.5865 1.3594
-5 1 15 -0.9718 -0.0670
-5 1 16 -0.5373 -0.6870
-5 1 17 0.3919 -0.5497
-5 1 18 1.9038 -0.0779
-5 1 19 0.6557 0.8969
-5 1 20 -0.0275 0.8199
-5 1 21 -1.0706 -1.0347
-5 1 22 -0.0463 -1.4325
-5 2 -4 1.6580 -0.0452
-5 2 -3 3.4272 1.5234
-5 2 -2 -1.4710 0.0031
-5 2 -1 1.2333 -0.6573
-5 2 0 -0.3863 -0.2705
-5 2 1 -0.1961 -0.6082
-5 2 2 0.7574 0.6715
-5 2 3 -1.9054 0.7915
-5 2 4 -0.2005 -0.8193
-5 2 5 -0.7374 0.2667
-5 2 6 -0.4758 0.6624
-5 2 7 -2.6114 -1.2678
-5 2 8 1.9170 -0.7059
-5 2 9 -0.5915 1.3348
-5 2 10 -0.8148 0.6370
-5 2 11 -0.3952 -0.9562
-5 2 12 0.9774 -0.7123
-5 2 13 2.0654 1.4692
-5 2 14 -2.1735 0.8399
-5 2 15 0.0577 -2.2098
-5 2 16 2.0996 -0.9862
-5 2 17 0.6389 2.1494
-5 2 18 -2.1913 1.2458
-5 2 19 -2.5752 -1.7395
-5 2 20 1.1023 -1.2159
-5 2 21 1.0628 0.9785
-5 2 22 -0.3604 1.3070
-5 3 -4 -4.7343 -0.1847
-5 3 -3 -0.4944 -0.9259
-5 3 -2 -2.1481 -0.9348
-5 3 -1 1.6816 0.1426
-5 3 0 -0.2459 1.2308
-5 3 1 -0.5037 -0.4428
-5 3 2 1.9433 -0.5081
-5 3 3 -0.0174 1.4020
-5 3 4 -0.5008 -0.4987
-5 3 5 0.2786 -1.7945
-5 3 6 3.4548 0.7301
-5 3 7 -1.2687 1.4644
-5 3 8 0.6084 -0.2507
-5 3 9 -0.6120 -0.8995
-5 3 10 1.3984 -0.0546
-5 3 11 -0.1962 1.0423
-5 3 12 -2.0980 -0.3314
-5 3 13 0.7681 -1.2490
-5 3 14 -0.1306 0.2257
-5 3 15 0.4970 0.9023
-5 3 16 -0.8686 0.5246
-5 3 17 -0.4714 -0.2102
-5 3 18 0.8669 -0.7423
-5 3 19 1.1498 -0.5614
-5 3 20 1.6809 0.8049
-5 3 21 -0.5118 0.8152
-5 3 22 -1.6582 -0.7776
-5 4 -4 0.6626 -1.4322
-5 4 -3 5.0285 -0.2078
-5 4 -2 0.2498 1.4148
-5 4 -1 0.5584 0.6010
-5 4 0 -1.3109 0.1108
-5 4 1 -1.5321 -0.5846
-5 4 2 0.2427 -1.1726
-5 4 3 -0.0492 0.7604
-5 4 4 -0.5565 0.5598
-5 4 5 -1.3425 -0.9383
-5 4 6 1.8153 0.6524
-5 4 7 -2.9069 0.9081
-5 4 8 0.1206 -1.1575
-5 4 9 -0.2251 -0.8346
-5 4 10 1.3844 0.7227
-5 4 11 -0.3782 0.9512
-5 4 12 -1.1471 -0.8522
-5 4 13 2.4623 -0.7628
-5 4 14 0.1268 1.6539
-5 4 15 -1.0601 0.7371
-5 4 16 -1.3685 -2.0309
-5 4 17 1.4726 -1.2933
-5 4 18 0.9976 1.6201
-5 4 19 -2.3662 1.2357
-5 4 20 -1.5948 -0.7136
-5 4 21 0.2655 -0.9892
-5 4 22 0.8989 0.3050
-5 5 -4 -2.9678 1.8338
-5 5 -3 -1.4683 0.8735
-5 5 -2 -3.9722 -0.4614
-5 5 -1 0.4980 -1.7589
-5 5 0 1.6423 -0.3225
-5 5 1 0.8015 1.3259
-5 5 2 0.2954 -0.6255
-5 5 3 1.3180 -0.1405
-5 5 4 0.8670 1.6395
-5 5 5 -2.5122 -0.4791
-5 5 6 2.0969 -1.5321
-5 5 7 -0.0079 0.2520
-5 5 8 1.6639 0.9143
-5 5 9 -1.7483 0.1966
-5 5 10 0.3267 -0.8036
-5 5 11 0.7310 0.1491
-5 5 12 -1.2694 0.9014
-5 5 13 -0.3618 -0.4607
-5 5 14 -0.8915 -0.9649
-5 5 15 1.4945 -0.0935
-5 5 16 0.2648 0.6414
-5 5 17 0.2840 0.8609
-5 5 18 -0.1080 0.4754
-5 5 19 -0.2478 -1.0282
-5 5 20 1.5673 -0.7773
-5 5 21 1.0744 0.3836
-5 5 22 -0.7987 0.3790
-5 6 -4 -0.7574 -0.1166
-5 6 -3 2.9534 -1.8502
-5 6 -2 1.3989 -0.5555
-5 6 -1 1.9806 0.8421
-5 6 0 -0.7528 0.7991
-5 6 1 -1.5177 1.1343
-5 6 2 -2.1263 -0.7525
-5 6 3 -0.3251 -1.3646
-5 6 4 1.2563 0.7963
-5 6 5 -2.1813 0.1017
-5 6 6 1.7231 -0.9148
-5 6 7 -0.8223 0.7542
-5 6 8 0.6329 0.8796
-5 6 9 -2.0247 -0.5246
-5 6 10 1.0466 -1.0201
-5 6 11 1.3310 0.3797
-5 6 12 -0.8894 0.9057
-5 6 13 0.4062 -0.8484
-5 6 14 0.4381 -0.5961
-5 6 15 1.3505 1.5969
-5 6 16 -2.4502 0.6852
-5 6 17 -1.2688 -1.8764
-5 6 18 0.8757 -1.0873
-5 6 19 0.2507 0.6004
-5 6 20 -0.6259 1.3066
-5 6 21 -1.2222 0.2983
-5 6 22 -0.4081 -0.7412
-5 7 -4 -1.4596 -0.4059
-5 7 -3 0.7731 0.8665
-5 7 -2 -2.5525 1.7703
-5 7 -1 -1.3797 0.4228
-5 7 0 -0.6324 -2.0859
-5 7 1 2.5907 -0.3639
-5 7 2 0.8420 0.8390
-5 7 3 -0.0992 -0.8331
-5 7 4 2.3667 0.2198
-5 7 5 -1.3693 1.4198
-5 7 6 0.2561 -0.2116
-5 7 7 -1.5839 -0.9380
-5 7 8 2.2031 -0.2278
-5 7 9 -0.9747 0.6318
-5 7 10 -0.2943 0.0949
-5 7 11 -0.0422 -0.6911
-5 7 12 -0.1045 0.3528
-5 7 13 0.2818 0.7691
-5 7 14 -1.7646 -0.4039
-5 7 15 0.9767 -0.5858
-5 7 16 0.1444 -0.2982
-5 7 17 1.4926 0.0372
-5 7 18 1.0443 1.4402
-5 7 19 -0.7514 0.4799
-5 7 20 -0.0031 -0.8552
-5 7 21 0.7164 -0.7025
-5 7 22 -0.0208 -0.4147
-5 8 -4 0.8113 1.5051
-5 8 -3 1.2786 0.2750
-5 8 -2 -0.7618 -1.3812
-5 8 -1 1.7590 -0.7214
-5 8 0 -0.2702 -0.3719
-5 8 1 0.4459 0.8818
-5 8 2 -1.4585 1.6296
-5 8 3 -2.5452 -0.6560
-5 8 4 1.1822 -0.9814
-5 8 5 -0.8684 0.6453
-5 8 6 0.7893 -0.2188
-5 8 7 -1.1426 -0.7598
-5 8 8 2.4191 0.3165
-5 8 9 -1.0830 0.8525
-5 8 10 -0.0342 -0.0186
-5 8 11 0.4321 -0.8499
-5 8 12 0.4410 0.3049
-5 8 13 0.3801 0.7289
-5 8 14 -1.5641 -1.0673
-5 8 15 2.0206 -0.4149
-5 8 16 -0.5384 1.4739
-5 8 17 -1.6451 0.2047
-5 8 18 -1.2001 -0.9047
-5 8 19 -0.3904 -1.1346
-5 8 20 0.7027 -0.0416
-5 8 21 0.3484 1.2639
-5 9 -4 -3.5103 -0.7718
-5 9 -3 -0.0850 -1.4415
-5 9 -2 -0.3665 -0.3080
-5 9 -1 1.5651 2.0556
-5 9 0 -1.8690 0.8557
-5 9 1 0.4272 -1.4609
-5 9 2 1.8556 -0.2064
-5 9 3 -0.3415 0.2216
-5 9 4 1.1161 -0.8675
-5 9 5 -0.1362 0.2234
-5 9 6 1.2728 0.9192
-5 9 7 -2.3891 0.1870
-5 9 8 1.0269 -0.4463
-5 9 9 -1.0067 -0.2375
-5 9 10 0.2711 0.4771
-5 9 11 -0.9033 -0.2352
-5 9 12 -0.3980 -0.7368
-5 9 13 1.4998 0.5020
-5 9 14 -1.2765 0.4547
-5 9 15 0.8660 -0.0477
-5 9 16 -0.5400 0.0974
-5 9 17 0.6340 -0.8574
-5 9 18 1.7658 0.0517
-5 9 19 0.7654 1.1211
-5 9 20 -0.3910 0.3727
-5 9 21 -0.0778 -0.4199
-5 10 -4 2.1799 -0.2421
-5 10 -3 3.2406 1.3821
-5 10 -2 -1.2433 0.7394
-5 10 -1 0.2305 -0.2718
-5 10 0 -1.6704 -0.7384
-5 10 1 -0.1507 -1.1792
-5 10 2 0.8997 0.5386
-5 10 3 -1.3882 1.4868
-5 10 4 -0.3711 -0.3799
-5 10 5 -0.6134 -0.4217
-5 10 6 1.5465 0.4566
-5 10 7 -1.9443 -0.1797
-5 10 8 1.7464 -0.6586
-5 10 9 -0.1363 -0.1908
-5 10 10 1.2520 0.6571
-5 10 11 -0.1738 0.1767
-5 10 12 -0.1327 -0.5170
-5 10 13 1.4141 0.6758
-5 10 14 -2.1521 0.3417
-5 10 15 0.2918 -1.2265
-5 10 16 0.0977 -0.1360
-5 10 17 -0.1499 0.6488
-5 10 18 -1.1263 0.3017
-5 10 19 -1.1177 -0.3018
-5 10 20 -0.6020 -0.7077
-5 10 21 0.8009 -0.1924
-5 11 -4 -2.6940 1.3239
-5 11 -3 -1.8290 0.1286
-5 11 -2 -2.7607 -1.6810
-5 11 -1 2.4887 -1.1751
-5 11 0 1.3469 1.4441
-5 11 1 -0.0725 0.9029
-5 11 2 0.5913 -0.6584
-5 11 3 0.1495 0.1271
-5 11 4 0.2775 -0.1200
-5 11 5 -1.0541 -0.6959
-5 11 6 1.7682 -0.0073
-5 11 7 -1.4955 0.4372
-5 11 8 0.9547 0.3248
-5 11 9 -1.6383 -0.1550
-5 11 10 0.3902 0.0879
-5 11 11 -0.7522 0.4215
-5 11 12 -1.4297 -0.5556
-5 11 13 1.3102 -0.6106
-5 11 14 -0.3585 0.2332
-5 11 15 1.3136 0.1175
-5 11 16 0.1155 0.5753
-5 11 17 0.1352 0.3351
-5 11 18 0.1564 -0.6517
-5 11 19 1.3748 -0.2578
-5 11 20 0.4472 0.6692
-5 11 21 -0.0811 0.0983
-5 12 -4 0.1391 -1.3584
-5 12 -3 3.5789 -0.8107
-5 12 -2 0.5892 0.7670
-5 12 -1 0.7874 0.7759
-5 12 0 -1.5830 0.6866
-5 12 1 -2.0138 -0.2793
-5 12 2 -0.3397 -1.3812
-5 12 3 0.4293 0.1458
-5 12 4 0.5732 0.8857
-5 12 5 -1.2324 -0.1733
-5 12 6 1.7635 -0.0823
-5 12 7 -1.2785 0.3587
-5 12 8 1.1577 0.0067
-5 12 9 -0.9175 -0.5157
-5 12 10 1.4344 -0.3315
-5 12 11 0.7568 0.2874
-5 12 12 -0.3686 0.0011
-5 12 13 1.3858 -0.0671
-5 12 14 -1.0296 0.9103
-5 12 15 -0.7321 0.0983
-5 12 16 -1.2619 -1.0349
-5 12 17 0.4006 -0.2743
-5 12 18 -0.6430 0.2358
-5 12 19 -0.2789 -0.0502
-5 12 20 -0.5666 0.3383
-5 12 21 -0.2713 -0.0690
-5 13 -4 -0.7325 0.3452
-5 13 -3 0.2650 1.2936
-5 13 -2 -3.0689 1.0711
-5 13 -1 -0.6580 -1.2632
-5 13 0 1.2150 -1.4050
-5 13 1 1.8387 0.6098
-5 13 2 0.6049 0.4359
-5 13 3 -0.1349 -0.0960
-5 13 4 0.5622 0.3574
-5 13 5 -1.6432 -0.0764
-5 13 6 0.9643 -0.4183
-5 13 7 -1.2883 -0.0561
-5 13 8 1.1967 0.0854
-5 13 9 -1.3108 0.0932
-5 13 10 0.1216 0.0351
-5 13 11 -0.3099 0.2253
-5 13 12 -1.2731 0.4019
-5 13 13 0.1449 -0.4905
-5 13 14 -0.3669 -0.4873
-5 13 15 1.3894 -0.0116
-5 13 16 0.4122 -0.1597
-5 13 17 1.5207 0.6883
-5 13 18 -0.3746 0.7847
-5 13 19 0.1261 -0.6543
-5 13 20 0.5799 -0.1301
-5 14 -4 -0.8296 0.3759
-5 14 -3 1.2809 -1.0543
-5 14 -2 0.2035 -0.7599
-5 14 -1 1.2559 -0.0839
-5 14 0 -0.1794 0.3753
-5 14 1 -0.8427 1.0846
-5 14 2 -1.4135 0.2252
-5 14 3 -0.8780 -0.9472
-5 14 4 1.4085 -0.0647
-5 14 5 -0.7105 0.3199
-5 14 6 1.2626 -0.2903
-5 14 7 -0.7619 0.0863
-5 14 8 1.2865 0.2222
-5 14 9 -0.7718 -0.0147
-5 14 10 0.8002 -0.0284
-5 14 11 0.5437 -0.2769
-5 14 12 0.0767 0.0911
-5 14 13 0.8050 -0.2304
-5 14 14 -0.2923 -0.0361
-5 14 15 0.2835 1.0459
-5 14 16 -2.2376 -0.0711
-5 14 17 -0.1925 -0.8359
-5 14 18 -0.6121 0.0820
-5 14 19 -0.3769 -0.4065
-5 14 20 0.1666 -0.1351
-5 15 -4 -1.4630 -0.6444
-5 15 -3 0.9551 -0.5277
-5 15 -2 -0.3671 0.9422
-5 15 -1 -0.0852 1.2614
-5 15 0 -0.9295 -0.4984
-5 15 1 0.7903 -1.0193
-5 15 2 1.2575 0.0701
-5 15 3 -0.3873 -0.1310
-5 15 4 0.8369 -0.0043
-5 15 5 -1.1007 0.5075
-5 15 6 0.4620 -0.1169
-5 15 7 -1.0663 0.0483
-5 15 8 0.7466 0.1463
-5 15 9 -1.1693 -0.2597
-5 15 10 0.1216 0.0839
-5 15 11 -0.5523 -0.2290
-5 15 12 -0.4740 0.1980
-5 15 13 0.1002 0.3599
-5 15 14 -0.8417 -0.4394
-5 15 15 1.3416 0.0612
-5 15 16 -0.2608 -0.1644
-5 15 17 1.6092 -0.5012
-5 15 18 0.8699 0.8416
-5 15 19 -0.0291 0.4286
-5 15 20 -0.1188 -0.3299
-5 16 -4 0.3007 0.6838
-5 16 -3 0.9821 0.4607
-5 16 -2 -0.9848 -0.2927
-5 16 -1 0.3140 -0.4382
-5 16 0 -0.5207 -0.3770
-5 16 1 -0.0805 -0.2497
-5 16 2 0.4819 0.9200
-5 16 3 -1.2203 0.3987
-5 16 4 0.6988 -0.4365
-5 16 5 -0.2888 0.2305
-5 16 6 0.6235 -0.2747
-5 16 7 -0.6020 -0.3390
-5 16 8 1.0875 0.2098
-5 16 9 -0.6517 -0.2438
-5 16 10 1.1617 0.1549
-5 16 11 0.4043 0.1162
-5 16 12 0.2273 0.1316
-5 16 13 0.4859 0.2258
-5 16 14 -0.9419 -0.6265
-5 16 15 1.0087 0.0840
-5 16 16 -1.4065 0.7022
-5 16 17 -0.7661 -0.3868
-5 16 18 -0.5720 -0.1734
-5 16 19 -0.3526 0.1149
-5 17 -4 -1.5728 0.2253
-5 17 -3 -0.1771 -0.4585
-5 17 -2 -0.6895 -0.7204
-5 17 -1 1.5490 0.1296
-5 17 0 0.3595 1.0329
-5 17 1 -0.5293 -0.2148
-5 17 2 0.8214 -0.2333
-5 17 3 -0.8693 0.0143
-5 17 4 0.2169 -0.6024
-5 17 5 -0.3575 0.2241
-5 17 6 0.3157 0.1900
-5 17 7 -0.5735 -0.1561
-5 17 8 1.0658 0.5125
-5 17 9 -1.2404 0.0638
-5 17 10 0.0096 -0.0399
-5 17 11 -0.8447 -0.1426
-5 17 12 -0.7181 -0.3415
-5 17 13 0.4172 0.1006
-5 17 14 -0.7125 -0.1396
-5 17 15 1.3403 -0.0363
-5 17 16 0.0240 0.4504
-5 17 17 0.6370 -0.1895
-5 17 18 0.5841 -0.2372
-5 17 19 0.7566 0.3449
-5 18 -4 0.0668 -0.3216
-5 18 -3 1.6582 0.2382
-5 18 -2 -0.6788 0.4365
-5 18 -1 0.0174 -0.1167
-5 18 0 -0.4992 0.3864
-5 18 1 -1.3264 -0.4339
-5 18 2 0.9225 -0.3941
-5 18 3 -0.0468 0.4967
-5 18 4 0.6444 -0.1226
-5 18 5 0.2358 0.2023
-5 18 6 0.2019 0.3225
-5 18 7 -1.1000 -0.5562
-5 18 8 0.9438 -0.1185
-5 18 9 -0.7504 0.0664
-5 18 10 0.7060 -0.1869
-5 18 11 0.7181 -0.1340
-5 18 12 0.6815 0.2097
-5 18 13 0.8523 0.5709
-5 18 14 -1.1009 0.1334
-5 18 15 0.1051 -0.3901
-5 18 16 -0.8087 -0.0134
-5 18 17 -0.4516 0.0838
-5 18 18 -0.8801 -0.3553
-5 19 -4 -0.8030 0.2978
-5 19 -3 0.3863 0.2422
-5 19 -2 -1.2281 0.1662
-5 19 -1 0.2847 -0.8369
-5 19 0 1.2428 0.0447
-5 19 1 -0.3001 0.1336
-5 19 2 0.7652 -0.2053
-5 19 3 -0.6625 0.4682
-5 19 4 -0.6666 -0.0753
-5 19 5 -0.4938 -0.3258
-5 19 6 0.4742 0.2946
-5 19 7 -0.6012 -0.0834
-5 19 8 1.2456 -0.1329
-5 19 9 -0.3108 0.3822
-5 19 10 -0.1749 0.2281
-5 19 11 -0.7834 -0.2120
-5 19 12 -0.8234 -0.0658
-5 19 13 -0.1768 -0.1167
-5 19 14 -0.6358 -0.3039
-5 19 15 0.9840 -0.2387
-5 19 16 0.5112 0.0272
-5 19 17 1.1221 0.4829
-5 19 18 -0.0972 0.2124
-5 20 -4 -0.7232 -0.2459
-5 20 -3 1.1352 -0.3705
-5 20 -2 -0.3421 0.3571
-5 20 -1 -0.2956 -0.2697
-5 20 0 0.4180 0.2014
-5 20 1 -1.0030 0.5009
-5 20 2 0.3291 -0.1049
-5 20 3 0.0135 0.0135
-5 20 4 0.5290 -0.1441
-5 20 5 0.3905 -0.4915
-5 20 6 0.8351 0.2704
-5 20 7 -1.1831 0.3542
-5 20 8 -0.1213 -0.5903
-5 20 9 -0.1470 -0.1265
-5 20 10 0.3833 0.5155
-5 20 11 0.0478 -0.2797
-5 20 12 0.8277 -0.1874
-5 20 13 1.0821 0.2731
-5 20 14 -0.2113 0.2892
-5 20 15 0.0131 0.3190
-5 20 16 -1.2069 -0.1382
-5 20 17 -0.2489 -0.1119
-5 21 -4 -0.5940 0.1938
-5 21 -3 0.6228 -0.1822
-5 21 -2 -0.1776 0.3534
-5 21 -1 -0.0659 -0.0697
-5 21 0 0.7726 -0.0930
-5 21 1 -0.6047 -0.0170
-5 21 2 0.2526 -0.4223
-5 21 3 -0.3782 -0.2477
-5 21 4 -0.1564 0.5187
-5 21 5 -0.9072 0.1189
-5 21 6 0.4310 -0.1381
-5 21 7 0.0516 0.5929
-5 21 8 0.3355 -0.1550
-5 21 9 0.3014 -0.3985
-5 21 10 0.3452 0.5464
-5 21 11 -1.0891 -0.2264
-5 21 12 -0.4588 -0.4008
-5 21 13 -0.1820 0.2223
-5 21 14 -0.8348 -0.0946
-5 21 15 0.4835 -0.1347
-5 21 16 0.0443 -0.2571
-5 21 17 1.2959 -0.1349
-5 22 -4 -0.7756 0.0125
-5 22 -3 0.5574 -0.3035
-5 22 -2 -0.1805 0.2500
-5 22 -1 -0.6278 0.1273
-5 22 0 0.0452 -0.1374
-5 22 1 -0.4764 -0.1353
-5 22 2 1.0078 0.2898
-5 22 3 0.1672 0.1368
-5 22 4 0.6939 0.3108
-5 22 5 -0.3807 -0.1832
-5 22 6 0.2831 -1.0330
-5 22 7 0.1571 0.3966
-5 22 8 -1.0158 0.3292
-5 22 9 -0.7442 -0.9225
-5 22 10 1.0896 0.3081
-5 22 11 -0.0121 0.5954
-5 22 12 0.4042 -0.0933
-5 22 13 0.8404 0.1584
-5 22 14 -0.1081 -0.0311
-5 22 15 0.4517 -0.0146
-5 22 16 -0.7046 0.1934
-5 23 -4 -0.2185 0.0641
-5 23 -3 0.4721 0.0900
-5 23 -2 -0.2426 -0.0311
-5 23 -1 0.1519 -0.3890
-5 23 0 1.0295 -0.0158
-5 23 1 -0.4620 0.0746
-5 23 2 0.0068 0.3795
-5 23 3 -1.4913 -0.4900
-5 23 4 0.1015 -0.3625
-5 23 5 -0.2845 0.7445
-5 23 6 -0.3212 -0.2545
-5 23 7 1.1138 0.1837
-5 23 8 0.4903 0.8444
-5 23 9 -0.2966 -0.5186
-5 23 10 0.8859 -0.1036
-5 23 11 -0.8411 0.4166
-5 23 12 -1.1072 -0.6602
-5 23 13 -0.0102 -0.4961
-5 23 14 -0.3298 0.1559
-5 23 15 0.2613 0.1147
-5 23 16 -0.0796 0.1184
-5 24 -4 -0.7238 0.0211
-5 24 -3 0.2823 -0.1499
-5 24 -2 -0.2408 -0.0104
-5 24 -1 -0.1681 0.0856
-5 24 0 0.1798 0.6960
-5 24 1 -1.1727 -0.1958
-5 24 2 1.0982 -0.1176
-5 24 3 0.2282 -0.1941
-5 24 4 1.3530 -0.2274
-5 24 5 0.4670 0.8710
-5 24 6 -1.3124 -0.5269
-5 24 7 0.1202 -1.0308
-5 24 8 -0.1184 0.6923
-5 24 9 -1.6440 0.0268
-5 24 10 0.2942 -0.7760
-5 24 11 0.8304 0.3995
-5 24 12 0.4953 0.4994
-5 24 13 0.7542 0.1734
-5 24 14 0.1154 0.4553
-5 24 15 -0.1921 -0.0730
-5 25 -4 -0.4748 -0.3093
-5 25 -3 0.9343 -0.0974
-5 25 -2 -0.0346 0.5138
-5 25 -1 -0.4276 -0.3396
-5 25 0 0.6985 -0.2709
-5 25 1 -0.5706 -0.6671
-5 25 2 0.9703 0.3011
-5 25 3 -1.5162 0.6935
-5 25 4 -0.9760 -0.5808
-5 25 5 0.3864 0.3071
-5 25 6 -0.5783 0.5075
-5 25 7 0.6670 -0.4603
-5 25 8 1.4657 0.3975
-5 25 9 -0.0298 0.5488
-5 25 10 0.2059 -0.6876
-5 25 11 0.2348 0.0673
-5 25 12 -1.0623 0.4354
-5 25 13 -1.1747 -0.8358
-5 25 14 -0.0495 -0.5665
-5 26 -4 -0.6003 0.0304
-5 26 -3 0.2699 -0.0282
-5 26 -2 -0.4832 0.2614
-5 26 -1 -0.5177 -0.5121
-5 26 0 1.0432 0.4314
-5 26 1 -0.8241 0.4376
-5 26 2 0.9245 0.2069
-5 26 3 -0.1633 0.1305
-5 26 4 0.4615 -0.9668
-5 26 5 1.5581 -0.1920
-5 26 6 -0.6204 0.7025
-5 26 7 -1.2270 -0.6849
-5 26 8 -0.0647 -0.7824
-5 26 9 -0.4344 0.9176
-5 26 10 -1.0428 0.0539
-5 26 11 0.3050 -0.5567
-5 26 12 1.0165 0.5122
-5 26 13 0.4354 0.1325
-5 27 -4 -0.7778 0.3185
-5 27 -3 0.3252 -0.6654
-5 27 -2 0.6275 0.0917
-5 27 -1 -0.1005 0.0553
-5 27 0 0.5245 0.3026
-5 27 1 -1.4586 -0.5002
-5 27 2 0.5771 -0.7644
-5 27 3 -0.3539 0.4811
-5 27 4 -1.1049 0.3600
-5 27 5 0.0144 -0.1722
-5 27 6 0.1985 0.6200
-5 27 7 0.1941 0.5179
-5 27 8 0.7392 -0.6007
-5 27 9 1.2349 0.4886
-5 27 10 -0.3146 0.1427
-5 27 11 -0.1366 -1.0772
-5 27 12 0.4557 0.2802
-5 28 -4 -0.4400 0.0112
-5 28 -3 0.2564 -0.1926
-5 28 -2 0.0111 0.5312
-5 28 -1 -0.9486 0.0316
-5 28 0 0.5361 -0.0933
-5 28 1 -0.3682 -0.0468
-5 28 2 1.3001 0.1500
-5 28 3 0.4372 0.5267
-5 28 4 -0.1556 0.0463
-5 28 5 0.3533 -0.9891
-5 28 6 0.3808 -0.3660
-5 28 7 -0.6383 0.6897
-5 28 8 -1.6898 -1.0059
-5 28 9 0.3711 -0.4364
-5 28 10 -0.1707 1.1069
-5 28 11 -0.7699 0.0031
-5 29 -4 0.0828 0.6269
-5 29 -3 -0.3023 0.0574
-5 29 -2 -0.0154 -0.4233
-5 29 -1 0.1249 -0.5536
-5 29 0 1.0612 0.2379
-5 29 1 -1.0582 0.2692
-5 29 2 -0.3507 -0.2649
-5 29 3 -0.6054 -0.4035
-5 29 4 -0.3052 0.4205
-5 29 5 -0.4557 0.2965
-5 29 6 0.1737 -0.3278
-5 29 7 1.3109 1.0357
-5 29 8 -0.1958 0.1688
-5 29 9 1.1512 -0.4903
-5 29 10 0.6520 0.6628
-5 30 -4 -0.1898 -0.0405
-5 30 -3 0.0372 -0.1167
-5 30 -2 0.1866 0.0699
-5 30 -1 -0.1970 0.2671
-5 30 0 0.2896 0.5764
-5 30 1 -0.8189 -0.0992
-5 30 2 0.8918 -0.2416
-5 30 3 0.6389 -0.2178
-5 30 4 0.8254 0.2788
-5 30 5 -0.1622 0.2111
-5 30 6 -0.6593 -1.2252
-5 30 7 0.6625 0.1634
-5 30 8 -1.7802 0.4469
-5 31 -1 -0.5440 -0.7167
-5 31 0 0.7610 -0.3529
-5 31 1 -0.4000 -0.1354
-5 31 2 0.1388 0.3238
-5 31 3 -1.0650 -0.0384
-5 31 4 -0.1348 -0.1275
-5 31 5 -0.0028 0.9026
-5 31 6 -0.8233 -0.2259
-4 0 -2 0.2741 0.4067
-4 0 0 -3.2782 -0.6243
-4 0 2 -4.1433 0.5516
-4 0 4 -0.2849 -0.3898
-4 0 6 -2.6027 0.3499
-4 0 8 1.1404 -0.1567
-4 0 10 2.1760 0.4412
-4 0 12 2.6569 -0.6027
-4 0 14 -1.0920 0.6272
-4 0 18 -0.4010 0.4974
-4 0 20 -0.6222 0.1800
-4 0 22 2.1361 -0.2669
-4 1 -3 -2.4603 0.8961
-4 1 -2 -0.4724 -0.5620
-4 1 -1 1.9318 -0.3091
-4 1 0 -0.1194 -0.8010
-4 1 1 4.2342 -0.3176
-4 1 2 0.0364 1.2386
-4 1 3 1.7312 -0.2598
-4 1 4 0.6976 -0.3125
-4 1 5 1.7553 1.4142
-4 1 6 -1.9646 -0.6078
-4 1 7 1.0104 -1.8877
-4 1 8 1.4966 0.6347
-4 1 9 -2.2460 1.1361
-4 1 10 -0.7880 -0.1276
-4 1 11 -2.2907 -0.8692
-4 1 12 1.1992 0.1183
-4 1 13 -1.2567 1.2875
-4 1 14 -1.4796 -0.6890
-4 1 15 1.7382 -1.8211
-4 1 16 2.0722 0.8738
-4 1 17 0.6595 2.1404
-4 1 18 -2.1366 -0.6037
-4 1 19 0.5066 -2.1545
-4 1 20 1.6632 -0.3382
-4 1 21 -0.7780 1.0595
-4 1 22 -0.8571 0.1483
-4 2 -3 -0.4245 -0.6037
-4 2 -2 0.2632 -0.6670
-4 2 -1 0.6435 0.9086
-4 2 0 -3.8106 0.7102
-4 2 1 0.0940 -0.9516
-4 2 2 -1.9477 0.9373
-4 2 3 -1.3033 0.7473
-4 2 4 -2.9659 -2.0228
-4 2 5 2.3100 -0.5131
-4 2 6 -0.8690 1.3505
-4 2 7 -0.3856 0.3439
-4 2 8 0.5327 -0.0553
-4 2 9 -0.1606 -0.3950
-4 2 10 2.7682 0.2083
-4 2 11 -0.9090 0.4061
-4 2 12 1.3274 -0.8231
-4 2 13 0.6336 -0.3958
-4 2 14 0.4209 0.7779
-4 2 15 -0.6138 0.6361
-4 2 16 -2.0355 -0.2043
-4 2 17 -0.2667 -0.6508
-4 2 18 -0.4457 -0.5613
-4 2 19 0.9158 0.4646
-4 2 20 0.5132 1.3596
-4 2 21 -1.0754 0.5978
-4 2 22 0.6742 -0.7538
-4 3 -3 -0.2995 0.7848
-4 3 -2 0.0606 0.8438
-4 3 -1 1.6763 0.1167
-4 3 0 -0.5922 0.1126
-4 3 1 2.6351 -1.4218
-4 3 2 1.2071 -0.1850
-4 3 3 2.2595 1.3026
-4 3 4 -1.4597 -0.8741
-4 3 5 3.3480 -0.1381
-4 3 6 -0.8875 1.7613
-4 3 7 -1.5096 -0.4882
-4 3 8 0.1945 -1.5094
-4 3 9 -0.6085 -0.1126
-4 3 10 0.7214 1.0056
-4 3 11 -3.1733 0.2234
-4 3 12 0.5404 -1.0401
-4 3 13 0.3893 0.3325
-4 3 14 -0.3177 1.3876
-4 3 15 -0.7820 -0.6358
-4 3 16 0.7106 -1.8306
-4 3 17 3.2616 0.5363
-4 3 18 -0.2043 1.8813
-4 3 19 -1.5939 -0.1115
-4 3 20 -0.3313 -1.8309
-4 3 21 0.1837 -0.8521
-4 3 22 0.5589 0.5217
-4 4 -3 -1.3201 0.5238
-4 4 -2 -1.6783 -0.8868
-4 4 -1 0.4028 -1.4154
-4 4 0 -1.7150 1.2122
-4 4 1 -1.1845 0.2672
-4 4 2 -2.0439 -1.0968
-4 4 3 1.7021 1.4137
-4 4 4 -3.9387 0.6907
-4 4 5 0.4071 -1.5604
-4 4 6 -0.1583 -0.4336
-4 4 7 0.8947 0.4211
-4 4 8 0.8351 0.5145
-4 4 9 -0.7063 0.0120
-4 4 10 2.4434 -0.2367
-4 4 11 -0.5552 0.5186
-4 4 12 0.8306 0.1820
-4 4 13 -0.8458 -0.7886
-4 4 14 0.5514 -0.5112
-4 4 15 0.4486 0.3779
-4 4 16 -1.2036 0.5968
-4 4 17 -0.7029 0.4172
-4 4 18 -1.5603 -0.5159
-4 4 19 0.2896 -0.7430
-4 4 20 1.4504 0.3530
-4 4 21 0.2727 1.1735
-4 4 22 0.3668 0.7295
-4 5 -3 -0.5933 -1.4758
-4 5 -2 1.7150 0.3054
-4 5 -1 2.4060 0.2125
-4 5 0 0.7646 1.1976
-4 5 1 1.1787 0.4404
-4 5 2 -0.8164 -1.7525
-4 5 3 3.8152 0.2133
-4 5 4 -1.9531 0.9163
-4 5 5 1.3813 -1.2421
-4 5 6 0.5692 -0.0282
-4 5 7 0.1954 1.4351
-4 5 8 -1.3792 0.2213
-4 5 9 -2.1999 -1.1528
-4 5 10 1.6258 -0.5646
-4 5 11 -1.6119 0.7802
-4 5 12 0.0323 0.1179
-4 5 13 -0.4433 -0.9620
-4 5 14 1.6593 0.5221
-4 5 15 0.1150 1.5509
-4 5 16 -1.5194 -0.5957
-4 5 17 1.4604 -1.5455
-4 5 18 1.5960 -0.0926
-4 5 19 0.5393 1.2395
-4 5 20 -1.2011 0.4111
-4 5 21 -1.6736 -1.3454
-4 5 22 0.5789 -0.9714
-4 6 -3 0.6788 1.2243
-4 6 -2 -1.5764 1.9402
-4 6 -1 -2.8636 -1.1233
-4 6 0 -1.5798 -1.3914
-4 6 1 0.5394 1.0237
-4 6 2 -3.4830 -0.4019
-4 6 3 2.1981 -0.8233
-4 6 4 -1.2963 1.3005
-4 6 5 0.1958 0.6052
-4 6 6 -1.6009 -0.6677
-4 6 7 0.8263 -0.5174
-4 6 8 1.2726 0.0182
-4 6 9 -0.3944 0.2696
-4 6 10 1.9606 -0.1425
-4 6 11 -0.5095 -0.0051
-4 6 12 1.3981 0.7668
-4 6 13 -1.6352 0.1451
-4 6 14 -0.4741 -0.7044
-4 6 15 -0.0405 -0.5098
-4 6 16 -0.3710 -0.3828
-4 6 17 0.6106 0.7419
-4 6 18 -1.2982 0.8660
-4 6 19 -0.8928 -0.2734
-4 6 20 0.5661 -0.3879
-4 6 21 0.5764 0.0342
-4 6 22 1.3465 0.6415
-4 7 -3 -2.9232 -0.9164
-4 7 -2 0.9959 -1.0125
-4 7 -1 2.1725 -0.8885
-4 7 0 2.1269 -0.2655
-4 7 1 3.2643 1.8102
-4 7 2 -2.4710 0.5061
-4 7 3 2.0195 -1.3909
-4 7 4 -0.5774 0.4141
-4 7 5 0.6642 0.5259
-4 7 6 -1.4575 -1.1242
-4 7 7 1.2850 -0.3812
-4 7 8 0.4457 1.0364
-4 7 9 -2.4373 0.6672
-4 7 10 0.1133 -0.6372
-4 7 11 -1.2680 -0.6363
-4 7 12 1.3613 0.6042
-4 7 13 -1.3126 -0.1831
-4 7 14 1.2355 -1.0046
-4 7 15 1.8571 0.9056
-4 7 16 -0.5185 1.2220
-4 7 17 -0.3214 -0.1546
-4 7 18 -0.2149 -1.1837
-4 7 19 1.0613 -0.8362
-4 7 20 0.8642 0.6795
-4 7 21 -1.4915 0.4495
-4 8 -3 0.8249 -1.5644
-4 8 -2 1.8751 1.2621
-4 8 -1 -1.9458 2.2789
-4 8 0 -4.2686 -0.6577
-4 8 1 0.6324 -0.8965
-4 8 2 -2.3384 0.5761
-4 8 3 0.7286 -0.7001
-4 8 4 -0.7754 -0.6515
-4 8 5 2.1544 0.8082
-4 8 6 -1.3241 0.5572
-4 8 7 0.2415 -0.0771
-4 8 8 0.6888 -0.2805
-4 8 9 -0.2951 -0.0680
-4 8 10 1.6702 0.0629
-4 8 11 -1.0821 -0.5312
-4 8 12 1.9373 0.1455
-4 8 13 -1.0973 0.8082
-4 8 14 -0.7471 0.0396
-4 8 15 -0.7995 -0.0795
-4 8 16 -1.2456 -0.8020
-4 8 17 0.7353 -0.7367
-4 8 18 0.4330 0.7207
-4 8 19 -0.4508 0.8802
-4 8 20 -0.0808 0.2361
-4 8 21 -0.1222 -0.0591
-4 9 -3 -2.0312 1.3629
-4 9 -2 -0.0834 0.1421
-4 9 -1 0.7601 -0.4901
-4 9 0 0.3359 -1.5175
-4 9 1 4.2161 -0.7634
-4 9 2 -0.0237 1.6561
-4 9 3 0.5293 0.5152
-4 9 4 -1.6494 -0.8877
-4 9 5 1.8499 0.5019
-4 9 6 -1.9995 0.4293
-4 9 7 -0.4159 -0.8159
-4 9 8 0.5344 -0.6415
-4 9 9 -0.6774 0.4257
-4 9 10 0.5833 0.7965
-4 9 11 -2.1882 -0.3650
-4 9 12 1.7125 -0.2370
-4 9 13 -0.6074 0.6273
-4 9 14 0.0795 -0.6508
-4 9 15 1.4315 -0.6864
-4 9 16 1.0536 0.6667
-4 9 17 0.3659 0.9176
-4 9 18 -0.7558 0.2007
-4 9 19 -0.7394 -0.8332
-4 9 20 0.4667 -1.0092
-4 9 21 0.1387 0.0027
-4 10 -3 -2.2513 -1.0460
-4 10 -2 0.5053 -2.1882
-4 10 -1 1.3943 0.4797
-4 10 0 -2.5406 2.0013
-4 10 1 -1.0051 -0.1831
-4 10 2 -1.7568 -0.2522
-4 10 3 1.0124 0.3758
-4 10 4 -1.8951 -0.7205
-4 10 5 2.1644 -0.4979
-4 10 6 -0.2968 0.2571
-4 10 7 0.7621 0.3039
-4 10 8 0.5731 0.1887
-4 10 9 -0.4678 -0.0416
-4 10 10 1.5985 0.2752
-4 10 11 -1.7598 -0.1095
-4 10 12 1.0833 -0.7234
-4 10 13 -0.4966 0.1279
-4 10 14 -0.2524 0.3332
-4 10 15 -0.5518 0.2266
-4 10 16 -1.1235 0.2989
-4 10 17 -0.8195 -0.6272
-4 10 18 0.4226 -0.8193
-4 10 19 0.7777 0.5450
-4 10 20 0.2588 0.7568
-4 10 21 0.0286 0.2508
-4 11 -3 0.0503 0.2449
-4 11 -2 1.1750 0.9477
-4 11 -1 1.2530 0.7812
-4 11 0 -0.8373 0.4111
-4 11 1 1.2561 -1.5383
-4 11 2 0.4931 -1.0188
-4 11 3 2.2441 1.1252
-4 11 4 -2.3885 0.2803
-4 11 5 1.2290 -0.4623
-4 11 6 -0.7882 0.4741
-4 11 7 -0.4546 0.4540
-4 11 8 -0.7414 -0.3363
-4 11 9 -1.1753 -0.6908
-4 11 10 1.4702 -0.0026
-4 11 11 -1.4175 0.4133
-4 11 12 1.1918 -0.2839
-4 11 13 0.2900 0.2837
-4 11 14 0.3913 0.6556
-4 11 15 -0.1213 -0.6343
-4 11 16 0.9997 -0.5679
-4 11 17 0.8308 0.4493
-4 11 18 0.0373 0.2870
-4 11 19 -0.4309 0.3020
-4 11 20 -0.8409 -0.2977
-4 11 21 -0.3889 -1.0117
-4 12 -3 -1.0406 1.7829
-4 12 -2 -2.4184 -0.1258
-4 12 -1 -0.8404 -2.1831
-4 12 0 -0.2249 -0.1081
-4 12 1 0.4246 1.1228
-4 12 2 -1.9831 -0.0060
-4 12 3 1.6032 0.2639
-4 12 4 -1.6284 0.2954
-4 12 5 1.0911 -0.4758
-4 12 6 -0.4103 -0.2742
-4 12 7 0.7616 -0.0990
-4 12 8 0.8572 -0.0279
-4 12 9 -0.2173 0.1161
-4 12 10 1.6454 0.1043
-4 12 11 -1.1441 0.5757
-4 12 12 -0.0063 -0.0129
-4 12 13 -1.2093 -0.6608
-4 12 14 0.0198 0.0027
-4 12 15 -0.7259 -0.1592
-4 12 16 0.0735 0.0424
-4 12 17 -0.4793 0.7861
-4 12 18 -0.7931 -0.4558
-4 12 19 0.6175 -0.5102
-4 12 20 0.7007 0.6022
-4 13 -3 -1.1381 -1.2867
-4 13 -2 1.4767 -0.4125
-4 13 -1 2.1355 -0.0131
-4 13 0 0.8255 0.9775
-4 13 1 0.7241 0.9862
-4 13 2 -2.0806 -1.0254
-4 13 3 1.9275 -0.8342
-4 13 4 -1.0727 0.5865
-4 13 5 0.4434 -0.0380
-4 13 6 -0.6487 -0.2331
-4 13 7 0.3002 0.3510
-4 13 8 -0.2963 0.3050
-4 13 9 -1.5315 0.1464
-4 13 10 0.3777 -0.4794
-4 13 11 -0.8195 -0.1708
-4 13 12 1.0473 0.0273
-4 13 13 0.2182 -0.5261
-4 13 14 1.8198 0.6458
-4 13 15 -0.2697 0.7358
-4 13 16 0.0689 -0.6295
-4 13 17 0.5638 -0.0373
-4 13 18 -0.1536 -0.0107
-4 13 19 -0.0098 -0.2963
-4 13 20 -0.1732 0.3456
-4 14 -3 1.1725 0.1436
-4 14 -2 0.0323 1.9272
-4 14 -1 -2.2995 0.5627
-4 14 0 -2.2832 -1.3906
-4 14 1 1.3665 -0.3126
-4 14 2 -1.1778 0.2688
-4 14 3 1.5439 -0.1692
-4 14 4 -0.5246 0.4715
-4 14 5 0.6939 0.1369
-4 14 6 -0.5188 -0.2092
-4 14 7 0.3792 0.1242
-4 14 8 0.3458 -0.3087
-4 14 9 0.0227 -0.0433
-4 14 10 1.2253 -0.1430
-4 14 11 -0.3329 0.0006
-4 14 12 0.5865 0.7779
-4 14 13 -1.8697 -0.0996
-4 14 14 -0.1822 -0.2383
-4 14 15 -1.1847 0.0693
-4 14 16 -0.3547 -0.7678
-4 14 17 0.5950 0.1315
-4 14 18 -0.1263 0.6706
-4 14 19 -0.1107 -0.2713
-4 14 20 0.7392 0.2104
-4 15 -3 -2.0084 0.1410
-4 15 -2 0.0714 -0.6181
-4 15 -1 1.1406 -0.6169
-4 15 0 0.5270 -0.7730
-4 15 1 2.5305 0.5942
-4 15 2 -1.6242 1.0798
-4 15 3 -0.0394 -0.5333
-4 15 4 -0.7727 -0.2170
-4 15 5 0.4353 0.2305
-4 15 6 -0.6952 -0.3024
-4 15 7 0.3362 0.0803
-4 15 8 -0.1525 -0.0910
-4 15 9 -0.6368 0.1827
-4 15 10 0.1086 0.2272
-4 15 11 -1.0662 -0.2464
-4 15 12 0.9919 0.2132
-4 15 13 -0.5451 -0.4131
-4 15 14 1.8188 -0.5672
-4 15 15 0.9431 0.7469
-4 15 16 0.0752 0.3221
-4 15 17 0.0598 -0.2100
-4 15 18 -0.0575 0.2058
-4 15 19 -0.6793 -0.2577
-4 15 20 -0.1902 -0.3257
-4 16 -3 -0.5413 -1.1566
-4 16 -2 1.0781 -0.5802
-4 16 -1 0.6652 1.4118
-4 16 0 -2.5184 0.7180
-4 16 1 0.3700 -0.5321
-4 16 2 -0.7792 0.0438
-4 16 3 0.8960 -0.4030
-4 16 4 0.0816 -0.2033
-4 16 5 0.7339 0.3466
-4 16 6 -0.5743 -0.2303
-4 16 7 0.5458 0.1663
-4 16 8 0.0755 0.1389
-4 16 9 -0.0290 -0.0306
-4 16 10 0.8723 0.0719
-4 16 11 -0.6070 -0.3469
-4 16 12 0.9866 0.1039
-4 16 13 -1.2691 0.3109
-4 16 14 -0.3455 -0.1380
-4 16 15 -0.8965 0.2174
-4 16 16 -0.7756 -0.0000
-4 16 17 -0.3089 -0.5974
-4 16 18 0.6886 0.0315
-4 16 19 0.2110 0.2493
-4 17 -3 -0.4909 0.8691
-4 17 -2 -0.1984 0.1819
-4 17 -1 0.8599 0.1862
-4 17 0 -1.2111 -0.3334
-4 17 1 1.3439 -1.0581
-4 17 2 -0.1356 0.3242
-4 17 3 0.0247 0.4609
-4 17 4 -0.7848 -0.0976
-4 17 5 0.4327 0.3516
-4 17 6 -0.6296 -0.0720
-4 17 7 0.3804 -0.1281
-4 17 8 -0.1729 0.0503
-4 17 9 -0.7481 -0.1341
-4 17 10 0.1787 -0.1351
-4 17 11 -0.7701 -0.1341
-4 17 12 1.0209 0.1631
-4 17 13 -0.3246 0.3156
-4 17 14 0.7643 -0.2781
-4 17 15 0.7151 -0.3319
-4 17 16 0.9665 0.3676
-4 17 17 -0.2515 0.0960
-4 17 18 0.1044 -0.1565
-4 17 19 -0.3363 0.2216
-4 18 -3 -0.9912 0.4385
-4 18 -2 -1.1031 -0.9049
-4 18 -1 1.1185 -0.6397
-4 18 0 -0.6870 0.6583
-4 18 1 0.6850 0.1885
-4 18 2 -0.2544 0.2153
-4 18 3 0.4448 0.1829
-4 18 4 -0.3164 -0.4876
-4 18 5 0.5901 -0.0844
-4 18 6 -0.6234 0.0441
-4 18 7 0.0727 -0.2485
-4 18 8 0.3785 0.0232
-4 18 9 0.1505 0.2948
-4 18 10 0.7985 0.0984
-4 18 11 -0.2938 0.1308
-4 18 12 0.3833 0.0556
-4 18 13 -0.9868 -0.0989
-4 18 14 -0.2954 -0.0428
-4 18 15 -0.9449 -0.2750
-4 18 16 0.0889 0.1358
-4 18 17 -0.6088 0.2631
-4 18 18 0.0875 -0.2341
-4 19 -3 0.2149 -0.0336
-4 19 -2 -0.0145 0.0873
-4 19 -1 1.3129 0.0137
-4 19 0 -0.7819 0.5495
-4 19 1 -0.0294 -0.0766
-4 19 2 -0.9324 -0.4803
-4 19 3 0.1010 0.0557
-4 19 4 -0.4419 -0.0520
-4 19 5 0.6560 0.0320
-4 19 6 0.1100 0.5079
-4 19 7 -0.0358 -0.0449
-4 19 8 0.1647 -0.3604
-4 19 9 -0.3378 0.3502
-4 19 10 -0.6176 -0.0866
-4 19 11 -0.8222 -0.4640
-4 19 12 0.6538 -0.1733
-4 19 13 0.1776 -0.0803
-4 19 14 1.2073 0.4459
-4 19 15 -0.0581 0.1065
-4 19 16 0.8702 -0.1454
-4 19 17 -0.0520 0.2739
-4 19 18 -0.3035 -0.2281
-4 20 -3 0.1648 0.4658
-4 20 -2 -0.9715 0.4542
-4 20 -1 0.1238 -0.2539
-4 20 0 -0.7528 -0.2249
-4 20 1 1.0317 -0.0053
-4 20 2 0.1993 -0.2275
-4 20 3 1.0076 0.1934
-4 20 4 -0.2191 0.2923
-4 20 5 -0.3156 -0.4623
-4 20 6 -0.1581 0.0422
-4 20 7 -0.5973 0.2354
-4 20 8 -0.1569 -0.4981
-4 20 9 0.6528 0.2663
-4 20 10 0.4420 0.2237
-4 20 11 0.2577 -0.1938
-4 20 12 0.7665 0.4414
-4 20 13 -1.0032 0.1479
-4 20 14 -0.2532 0.0179
-4 20 15 -1.3665 -0.1457
-4 20 16 -0.1190 -0.5802
-4 20 17 0.0704 0.0015
-4 21 -3 -0.0878 -0.2467
-4 21 -2 -0.2235 -0.1113
-4 21 -1 0.8409 -0.1376
-4 21 0 -0.7109 -0.2852
-4 21 1 0.5755 0.2994
-4 21 2 -1.1578 0.2215
-4 21 3 -0.3771 -0.0147
-4 21 4 -0.2737 0.3594
-4 21 5 -0.1180 -0.4478
-4 21 6 1.2256 -0.0764
-4 21 7 0.3591 0.7944
-4 21 8 -0.5523 -0.5719
-4 21 9 0.3927 -0.3747
-4 21 10 -0.3345 0.4452
-4 21 11 -1.0875 -0.1533
-4 21 12 0.0863 -0.1007
-4 21 13 -0.4240 -0.3072
-4 21 14 1.2835 -0.2987
-4 21 15 0.5535 0.3498
-4 21 16 0.7116 0.2389
-4 21 17 -0.0141 0.2234
-4 22 -3 -0.0235 0.1052
-4 22 -2 -0.4692 -0.0627
-4 22 -1 0.8586 0.3335
-4 22 0 -0.7916 0.0326
-4 22 1 1.1363 0.1927
-4 22 2 -0.1482 -0.0128
-4 22 3 0.5548 -0.7706
-4 22 4 0.8601 0.2797
-4 22 5 -1.0582 0.0486
-4 22 6 -0.2701 -0.6102
-4 22 7 -0.1389 0.5516
-4 22 8 -0.8956 0.0396
-4 22 9 0.6116 -0.2348
-4 22 10 0.6401 0.6490
-4 22 11 -0.1708 -0.0498
-4 22 12 0.8624 -0.3172
-4 22 13 -0.1711 0.2334
-4 22 14 -0.0526 0.1760
-4 22 15 -1.0424 0.1780
-4 22 16 -0.5690 -0.0847
-4 23 -3 -0.0116 0.1065
-4 23 -2 -0.4080 -0.3620
-4 23 -1 1.0106 0.3029
-4 23 0 -1.5796 -0.0803
-4 23 1 0.1893 -0.3885
-4 23 2 -0.7156 0.2072
-4 23 3 -0.5590 -0.1954
-4 23 4 0.7624 0.6033
-4 23 5 -0.6592 0.5718
-4 23 6 0.6314 -0.8171
-4 23 7 1.5083 0.2678
-4 23 8 -0.4424 0.5808
-4 23 9 -0.5165 -0.8358
-4 23 10 0.0447 -0.4352
-4 23 11 -0.5682 0.1279
-4 23 12 -0.0845 -0.0525
-4 23 13 -0.3368 0.2629
-4 23 14 0.2591 -0.0094
-4 23 15 0.1626 -0.4029
-4 23 16 1.1692 -0.0164
-4 24 -3 0.2646 0.5018
-4 24 -2 -1.0375 -0.0228
-4 24 -1 0.9774 -0.0151
-4 24 0 -0.5966 -0.1516
-4 24 1 1.5758 -0.1916
-4 24 2 0.6533 0.6821
-4 24 3 -0.5382 -0.3193
-4 24 4 0.8741 -0.6109
-4 24 5 -0.7277 0.3805
-4 24 6 -1.0613 -0.3841
-4 24 7 -0.1539 -0.3616
-4 24 8 -0.3989 0.6012
-4 24 9 -0.0658 -0.0970
-4 24 10 1.0185 0.0636
-4 24 11 0.5033 0.9639
-4 24 12 -0.1783 -0.0226
-4 24 13 -0.0770 -0.5380
-4 24 14 0.3702 0.0004
-4 24 15 -0.7297 -0.0254
-4 25 -3 0.4010 0.2596
-4 25 -2 -0.9137 -0.3966
-4 25 -1 1.2377 -0.2528
-4 25 0 -1.0527 0.3895
-4 25 1 -0.3509 0.0434
-4 25 2 -0.7783 0.2585
-4 25 3 -1.2422 -0.1719
-4 25 4 1.0033 -0.3666
-4 25 5 0.5236 0.8475
-4 25 6 0.1762 0.3486
-4 25 7 0.8456 -0.8660
-4 25 8 1.0606 0.3779
-4 25 9 -0.6092 0.4914
-4 25 10 -1.0730 -0.8976
-4 25 11 -0.2253 -0.4063
-4 25 12 -0.3922 -0.1740
-4 25 13 0.0240 -0.2722
-4 25 14 0.8482 0.6291
-4 26 -3 0.5952 -0.0416
-4 26 -2 -0.5780 0.3214
-4 26 -1 0.8849 0.3769
-4 26 0 -0.8318 0.1031
-4 26 1 0.8432 -0.6640
-4 26 2 1.3642 -0.1859
-4 26 3 -0.0231 0.3788
-4 26 4 0.1650 -0.4317
-4 26 5 -0.5047 -0.3160
-4 26 6 -0.6843 0.5034
-4 26 7 -1.3183 -0.4227
-4 26 8 -0.0392 -0.0989
-4 26 9 0.0225 0.6855
-4 26 10 0.0116 -0.4490
-4 26 11 1.6739 0.1741
-4 26 12 0.5073 1.1813
-4 26 13 -0.8265 -0.0347
-4 27 -3 0.6258 -0.0455
-4 27 -2 -0.8326 0.0603
-4 27 -1 0.4371 -0.3194
-4 27 0 -0.8569 -0.3224
-4 27 1 0.0530 0.0761
-4 27 2 -0.3301 0.4262
-4 27 3 -1.1112 0.6065
-4 27 4 0.0032 -0.0927
-4 27 5 0.4934 -0.4604
-4 27 6 1.5019 0.8859
-4 27 7 -0.2154 -0.0304
-4 27 8 0.7692 -1.0892
-4 27 9 1.0155 0.4917
-4 27 10 -1.3350 0.2466
-4 27 11 -0.7054 -0.6864
-4 27 12 -0.4471 -0.0403
-4 27 13 -0.8772 -0.3901
-4 28 -3 -0.1122 -0.0533
-4 28 -2 -0.4052 -0.3273
-4 28 -1 1.3431 0.2982
-4 28 0 -0.2887 0.4628
-4 28 1 0.3978 0.1101
-4 28 2 0.4508 -0.5917
-4 28 3 0.3800 -0.3534
-4 28 4 0.3596 0.2071
-4 28 5 -1.2408 -0.7704
-4 28 6 0.2621 0.0194
-4 28 7 -1.2490 0.6080
-4 28 8 -0.8541 -0.4041
-4 28 9 0.7382 0.4907
-4 28 10 -0.5483 0.6752
-4 28 11 0.4965 -0.7716
-4 29 -3 0.2142 -0.1807
-4 29 -2 -0.3732 -0.2691
-4 29 -1 0.5535 0.3452
-4 29 0 -1.3962 -0.1215
-4 29 1 -0.2262 -0.3181
-4 29 2 -0.1884 -0.0336
-4 29 3 -0.2719 0.2744
-4 29 4 0.5127 0.9810
-4 29 5 -0.7231 -0.2472
-4 29 6 1.8298 -0.2466
-4 29 7 0.6575 0.9085
-4 29 8 -0.6203 -0.5254
-4 29 9 0.8945 -1.1020
-4 29 10 -0.0016 0.3562
-4 30 -3 0.0927 0.7895
-4 30 -2 -1.0012 -0.2252
-4 30 -1 1.0169 -0.2069
-4 30 0 0.0362 -0.0157
-4 30 1 0.9501 0.2143
-4 30 2 0.2158 0.1723
-4 30 3 -0.2760 -0.6853
-4 30 4 0.8433 0.0733
-4 30 5 -1.6221 -0.0906
-4 30 6 -0.3128 -0.8133
-4 30 7 -0.2340 0.2724
-4 30 8 -1.0237 0.4120
-4 30 9 0.3473 -0.2984
-4 31 -3 0.1185 0.2486
-4 31 -2 -0.8103 -0.5535
-4 31 -1 0.9348 -0.1592
-4 31 0 -0.7596 0.3980
-4 31 1 -0.4243 0.1402
-4 31 2 -0.5544 0.1214
-4 31 3 -0.6172 -0.3450
-4 31 4 1.2974 0.3960
-4 31 5 -0.3708 0.6979
-4 31 6 0.7260 -0.4271
-4 31 7 1.4107 -0.0386
-4 32 1 0.7232 -0.3000
-4 32 2 0.5837 0.1222
-4 32 3 -0.4950 -0.3159
-3 0 -1 -5.5563 -0.2369
-3 0 1 -2.1505 0.6588
-3 0 3 -0.8116 -0.9152
-3 0 5 -0.8050 0.9873
-3 0 7 5.2314 -0.4918
-3 0 9 2.7404 0.4877
-3 0 11 0.7823 -0.5886
-3 0 13 -2.6981 0.5608
-3 0 15 -0.2758 -0.5787
-3 0 17 -2.1552 0.9666
-3 0 19 2.4128 -0.9036
-3 0 21 0.1651 0.6876
-3 1 -2 5.7165 -0.5452
-3 1 -1 0.0580 1.0211
-3 1 0 3.6095 -0.5884
-3 1 1 1.0993 0.1435
-3 1 2 1.4820 1.7708
-3 1 3 -2.0476 -1.1379
-3 1 4 1.2276 -1.6005
-3 1 5 0.8670 0.6654
-3 1 6 -2.6222 0.1764
-3 1 7 0.2879 0.3586
-3 1 8 -4.3905 0.2365
-3 1 9 0.0752 -0.4852
-3 1 10 -1.8576 0.1509
-3 1 11 -0.3068 -0.1666
-3 1 12 1.2203 -0.6403
-3 1 13 0.7821 0.3550
-3 1 14 1.8451 0.8456
-3 1 15 -0.8357 -0.0122
-3 1 16 0.9513 -0.6489
-3 1 17 0.2484 -0.5869
-3 1 18 0.1766 -0.2259
-3 1 19 0.4174 0.3567
-3 1 20 -1.7361 0.6483
-3 1 21 -0.7817 -0.5724
-3 1 22 -0.1315 -0.4809
-3 2 -2 -0.2798 0.2974
-3 2 -1 -5.1400 0.9278
-3 2 0 -1.2267 -0.6718
-3 2 1 -2.2639 -1.3785
-3 2 2 1.1991 1.1294
-3 2 3 -2.4556 -0.2368
-3 2 4 1.5210 -1.1624
-3 2 5 2.2354 1.8951
-3 2 6 -1.9858 0.9796
-3 2 7 2.5493 -1.3845
-3 2 8 0.4519 -0.9133
-3 2 9 4.1268 0.4022
-3 2 10 -0.5126 0.8580
-3 2 11 -0.2376 -0.2029
-3 2 12 0.3555 -0.5546
-3 2 13 -1.2638 0.7369
-3 2 14 -0.9940 0.4969
-3 2 15 -2.3804 -1.4122
-3 2 16 1.6921 -0.7344
-3 2 17 0.6432 1.7461
-3 2 18 -1.4735 1.3823
-3 2 19 -0.2810 -1.0430
-3 2 20 0.8558 -0.9335
-3 2 21 1.9140 0.4352
-3 2 22 -0.2008 0.7053
-3 3 -2 4.0741 -1.8220
-3 3 -1 1.6929 -0.0411
-3 3 0 3.4575 0.9832
-3 3 1 -0.7500 -1.2591
-3 3 2 3.8685 0.5619
-3 3 3 -1.6078 1.7504
-3 3 4 -1.3435 -0.9017
-3 3 5 0.2775 -0.9333
-3 3 6 -2.0837 -0.2156
-3 3 7 0.9904 -0.0534
-3 3 8 -3.4415 0.5204
-3 3 9 0.2966 0.2078
-3 3 10 -1.9509 -0.0300
-3 3 11 0.0661 0.2099
-3 3 12 0.3795 -0.3814
-3 3 13 0.3029 -0.7129
-3 3 14 2.7418 0.2612
-3 3 15 -0.1423 0.7189
-3 3 16 0.5210 0.3148
-3 3 17 -0.6803 -0.4096
-3 3 18 -0.4699 -0.9391
-3 3 19 0.7272 -0.6554
-3 3 20 -0.4187 0.4257
-3 3 21 -0.3376 0.6561
-3 3 22 -1.1016 0.1476
-3 4 -2 -0.2025 -0.0799
-3 4 -1 -3.5166 0.6804
-3 4 0 -0.5905 1.5799
-3 4 1 -4.5796 -1.1675
-3 4 2 2.2141 -0.9126
-3 4 3 -1.1256 1.2626
-3 4 4 -0.5806 -0.8177
-3 4 5 2.4950 -1.0603
-3 4 6 0.8657 1.4037
-3 4 7 2.2400 1.2694
-3 4 8 -2.0558 -0.5859
-3 4 9 3.1623 -1.1039
-3 4 10 0.2567 -0.0663
-3 4 11 0.4194 0.7285
-3 4 12 -0.6986 -0.2013
-3 4 13 -1.0423 -0.5085
-3 4 14 0.6685 1.0131
-3 4 15 -2.8553 0.4622
-3 4 16 -0.4681 -1.3227
-3 4 17 1.0571 -0.7662
-3 4 18 1.1681 1.3158
-3 4 19 0.0373 1.5622
-3 4 20 -1.3345 -0.3115
-3 4 21 1.0611 -1.1700
-3 4 22 0.9770 0.0345
-3 5 -2 2.0772 0.3544
-3 5 -1 0.0517 -1.8926
-3 5 0 5.0838 0.3793
-3 5 1 -1.8478 0.4075
-3 5 2 2.2586 -1.3182
-3 5 3 0.3618 0.5574
-3 5 4 -0.4598 1.2155
-3 5 5 -1.0561 -0.1655
-3 5 6 -2.5860 -0.4561
-3 5 7 0.7384 -0.5088
-3 5 8 -2.9123 -0.3365
-3 5 9 1.3345 0.2830
-3 5 10 -1.6339 0.1094
-3 5 11 0.7128 0.3710
-3 5 12 0.3213 0.4992
-3 5 13 -0.7223 -0.5311
-3 5 14 1.9886 -0.5505
-3 5 15 0.2279 -0.1765
-3 5 16 1.4032 0.3778
-3 5 17 -0.3738 0.6798
-3 5 18 -1.2718 -0.2810
-3 5 19 -0.1895 -0.9342
-3 5 20 -0.5001 -0.6362
-3 5 21 0.5591 -0.0116
-3 6 -2 -0.9894 -0.5972
-3 6 -1 -3.4798 -1.0733
-3 6 0 2.0870 0.9768
-3 6 1 -3.8972 1.5867
-3 6 2 0.1960 -1.0918
-3 6 3 0.1302 -0.3790
-3 6 4 0.4775 1.1456
-3 6 5 -0.0290 -0.7464
-3 6 6 0.5048 -1.1979
-3 6 7 4.3045 0.7171
-3 6 8 -1.3642 1.2009
-3 6 9 1.5908 0.2354
-3 6 10 -1.3775 -0.9402
-3 6 11 0.9712 -0.3044
-3 6 12 -0.3330 0.5456
-3 6 13 -1.8469 -0.6561
-3 6 14 1.2704 -0.1985
-3 6 15 -1.0371 1.0784
-3 6 16 -0.7826 0.4984
-3 6 17 -0.8546 -0.7265
-3 6 18 0.6950 -0.9026
-3 6 19 2.0628 0.7214
-3 6 20 -0.2708 1.5254
-3 6 21 -0.5396 -0.1323
-3 7 -2 4.7079 2.1877
-3 7 -1 -1.6876 0.5944
-3 7 0 3.4537 -1.2687
-3 7 1 -0.5668 0.4491
-3 7 2 0.8332 0.0543
-3 7 3 -1.0925 -1.1668
-3 7 4 0.9858 0.2009
-3 7 5 -0.2321 0.6566
-3 7 6 -2.3804 0.2260
-3 7 7 0.4760 0.1680
-3 7 8 -3.4182 -0.5139
-3 7 9 1.4942 -0.2796
-3 7 10 -1.3542 -0.1992
-3 7 11 1.2898 -0.2214
-3 7 12 1.2846 0.7980
-3 7 13 -0.6815 0.4412
-3 7 14 1.0301 -0.1172
-3 7 15 -0.6964 -0.4058
-3 7 16 0.8827 -0.7631
-3 7 17 0.7120 0.1256
-3 7 18 -0.5534 0.5905
-3 7 19 -0.6080 -0.1377
-3 7 20 -0.9791 -0.4598
-3 7 21 -0.1368 -0.5323
-3 8 -2 -1.6397 0.2404
-3 8 -1 -5.0865 -0.7935
-3 8 0 1.3682 -1.6952
-3 8 1 -0.7635 0.7375
-3 8 2 0.7275 1.3760
-3 8 3 -1.4709 -0.8910
-3 8 4 1.8963 0.0149
-3 8 5 0.6601 1.0919
-3 8 6 -1.5245 -0.4693
-3 8 7 2.9635 -0.9883
-3 8 8 -0.3059 -0.2223
-3 8 9 2.8786 0.9728
-3 8 10 -1.9901 0.6380
-3 8 11 -0.3352 -0.6568
-3 8 12 0.0038 0.0864
-3 8 13 -1.9058 0.0346
-3 8 14 0.3241 -0.8574
-3 8 15 0.0160 -0.0633
-3 8 16 0.6167 0.8661
-3 8 17 -0.4691 0.7408
-3 8 18 -0.7736 -0.1504
-3 8 19 0.7717 -0.8116
-3 8 20 1.1527 0.2390
-3 8 21 0.3094 0.9699
-3 9 -2 5.7108 -1.3839
-3 9 -1 1.3275 1.7870
-3 9 0 1.9986 0.6738
-3 9 1 -1.2637 -0.6009
-3 9 2 1.5849 0.6250
-3 9 3 -2.2900 -0.1602
-3 9 4 -0.0102 -0.7932
-3 9 5 0.1986 -0.0991
-3 9 6 -1.6178 -0.0588
-3 9 7 1.3230 0.4574
-3 9 8 -3.0485 0.3251
-3 9 9 1.1629 -0.0790
-3 9 10 -1.4303 0.0145
-3 9 11 0.6317 -0.6867
-3 9 12 1.6814 -0.3039
-3 9 13 0.4128 0.5916
-3 9 14 0.9946 0.4023
-3 9 15 -0.6544 0.3167
-3 9 16 -0.4984 -0.2273
-3 9 17 -0.1808 -1.0216
-3 9 18 0.3577 -0.1830
-3 9 19 -0.1021 0.3603
-3 9 20 -0.6707 -0.1093
-3 9 21 -0.2829 0.0153
-3 10 -2 -0.4851 0.8650
-3 10 -1 -4.2259 1.2160
-3 10 0 -1.0951 -0.5363
-3 10 1 -1.7019 -1.8923
-3 10 2 3.0323 0.4813
-3 10 3 -1.1456 0.8042
-3 10 4 0.6929 -0.6663
-3 10 5 1.7573 0.2140
-3 10 6 -0.6627 0.8042
-3 10 7 1.6233 0.1569
-3 10 8 -1.8076 -0.7139
-3 10 9 2.5752 -0.7334
-3 10 10 -0.4956 0.5664
-3 10 11 -0.5196 0.4098
-3 10 12 -0.4760 -0.2070
-3 10 13 -1.1741 0.4530
-3 10 14 -0.6263 -0.1277
-3 10 15 -0.4484 -0.9096
-3 10 16 1.1178 0.0313
-3 10 17 0.5699 0.5243
-3 10 18 0.1923 0.7169
-3 10 19 -0.2624 0.3782
-3 10 20 -0.0167 -0.6573
-3 10 21 0.8263 0.0124
-3 11 -2 1.4059 -1.9823
-3 11 -1 1.5178 -1.5734
-3 11 0 3.7833 0.9734
-3 11 1 -1.7126 0.3088
-3 11 2 1.4473 0.0224
-3 11 3 -1.4894 0.5837
-3 11 4 -0.7228 -0.1305
-3 11 5 -0.2190 -0.2324
-3 11 6 -1.8321 -0.3142
-3 11 7 1.3377 -0.4181
-3 11 8 -1.8383 0.2526
-3 11 9 1.3158 0.1788
-3 11 10 -0.6989 0.3443
-3 11 11 0.3135 0.3389
-3 11 12 0.4531 -0.7218
-3 11 13 0.8227 -0.3251
-3 11 14 1.0457 0.2739
-3 11 15 -0.0725 0.0085
-3 11 16 -0.0037 0.6529
-3 11 17 -1.3201 -0.0737
-3 11 18 -0.4564 -1.0371
-3 11 19 0.2798 -0.0680
-3 11 20 -0.3768 -0.0270
-3 12 -2 0.2924 -0.2661
-3 12 -1 -1.8599 0.5770
-3 12 0 0.4799 1.7041
-3 12 1 -3.4829 -0.1595
-3 12 2 1.5533 -1.4053
-3 12 3 0.4425 0.2269
-3 12 4 0.3158 0.2549
-3 12 5 0.9328 -0.4576
-3 12 6 0.0021 0.1032
-3 12 7 2.1882 0.4361
-3 12 8 -1.4842 0.5981
-3 12 9 0.7302 -0.2802
-3 12 10 -0.8923 -0.7481
-3 12 11 0.1748 0.2525
-3 12 12 -0.8518 -0.1374
-3 12 13 -0.4004 -0.0449
-3 12 14 -0.1467 0.8439
-3 12 15 -1.0966 -0.2871
-3 12 16 0.6655 -0.5053
-3 12 17 0.6413 0.1405
-3 12 18 0.6705 0.0373
-3 12 19 0.6288 0.6816
-3 12 20 -0.3378 0.3141
-3 13 -2 1.2230 1.7206
-3 13 -1 -1.8968 -1.0770
-3 13 0 2.8513 -1.1765
-3 13 1 -0.7319 0.1971
-3 13 2 0.9094 -0.1018
-3 13 3 -0.6147 0.2494
-3 13 4 -0.4187 0.3762
-3 13 5 -0.0769 -0.0741
-3 13 6 -1.4888 0.2807
-3 13 7 0.3334 -0.3161
-3 13 8 -1.5681 -0.4005
-3 13 9 1.2005 0.0001
-3 13 10 -0.2671 -0.2611
-3 13 11 1.4339 0.6109
-3 13 12 0.1075 0.4264
-3 13 13 0.2251 -0.5103
-3 13 14 0.7995 0.0688
-3 13 15 -0.4328 -0.2620
-3 13 16 0.3178 -0.2478
-3 13 17 -0.4313 0.6338
-3 13 18 -1.1527 -0.2208
-3 13 19 -0.2234 -0.5408
-3 13 20 -0.0104 0.0936
-3 14 -2 -0.4416 -0.5730
-3 14 -1 -2.1884 -0.9585
-3 14 0 2.2838 -0.0075
-3 14 1 -1.0813 1.5051
-3 14 2 -0.0614 0.0929
-3 14 3 -0.1312 -0.6845
-3 14 4 0.5501 0.1964
-3 14 5 0.4180 -0.1527
-3 14 6 -0.3297 -0.1135
-3 14 7 1.6095 -0.1671
-3 14 8 -0.3418 0.0576
-3 14 9 1.1604 0.7171
-3 14 10 -1.5920 -0.1225
-3 14 11 -0.1068 -0.1859
-3 14 12 -1.0975 0.0688
-3 14 13 -0.8048 -0.6565
-3 14 14 0.5826 0.1252
-3 14 15 -0.2834 0.6512
-3 14 16 0.0460 -0.1842
-3 14 17 0.6931 -0.0111
-3 14 18 0.4787 0.1359
-3 14 19 0.4496 -0.0059
-3 14 20 0.3789 0.3580
-3 15 -2 3.8496 0.7155
-3 15 -1 -1.0386 1.5217
-3 15 0 0.6221 -0.3175
-3 15 1 -1.0225 -0.3784
-3 15 2 0.2951 -0.1940
-3 15 3 -0.3153 -0.3461
-3 15 4 0.0706 0.3280
-3 15 5 0.0011 -0.0962
-3 15 6 -0.6222 0.0515
-3 15 7 0.4077 0.3526
-3 15 8 -1.6697 -0.1732
-3 15 9 0.7758 -0.0184
-3 15 10 -0.6896 -0.2854
-3 15 11 1.3776 -0.3370
-3 15 12 1.0028 0.4439
-3 15 13 0.3336 0.1842
-3 15 14 0.5031 -0.0707
-3 15 15 -0.2367 0.2412
-3 15 16 -0.7137 -0.3403
-3 15 17 -0.2350 -0.3281
-3 15 18 -0.4432 0.2318
-3 15 19 -0.7734 -0.2821
-3 16 -2 -0.0947 0.3376
-3 16 -1 -2.7146 0.0767
-3 16 0 0.5930 -1.1348
-3 16 1 0.4113 -0.3175
-3 16 2 0.9686 0.8053
-3 16 3 -0.3929 0.0108
-3 16 4 0.1121 0.0342
-3 16 5 0.1712 0.0504
-3 16 6 -0.4074 -0.0902
-3 16 7 1.0569 0.0906
-3 16 8 -0.6315 -0.1922
-3 16 9 1.2782 -0.0716
-3 16 10 -0.7059 0.2235
-3 16 11 -0.2328 0.0292
-3 16 12 -0.8555 0.1868
-3 16 13 -1.1020 0.0839
-3 16 14 -0.4810 -0.6002
-3 16 15 0.6230 -0.0107
-3 16 16 0.2860 0.4327
-3 16 17 0.4171 -0.1542
-3 16 18 0.9477 0.1558
-3 16 19 0.1478 0.2608
-3 17 -2 1.9895 -1.4643
-3 17 -1 0.4542 0.1364
-3 17 0 1.0589 0.6606
-3 17 1 -0.9758 0.1549
-3 17 2 -0.1618 0.2337
-3 17 3 -0.5195 -0.2679
-3 17 4 0.1662 -0.1724
-3 17 5 0.3314 0.1384
-3 17 6 -0.6612 -0.2093
-3 17 7 0.6358 -0.1421
-3 17 8 -1.0087 0.1918
-3 17 9 0.3473 -0.0172
-3 17 10 -0.3888 0.0627
-3 17 11 0.5821 0.0159
-3 17 12 0.6104 -0.2981
-3 17 13 0.9994 0.2035
-3 17 14 0.1123 -0.0192
-3 17 15 0.3384 -0.1351
-3 17 16 -0.4206 0.4067
-3 17 17 -1.0330 -0.1871
-3 17 18 -0.3147 -0.2183
-3 17 19 -0.8002 -0.0157
-3 18 -2 0.9210 0.1849
-3 18 -1 -1.1380 0.6484
-3 18 0 0.1335 0.3857
-3 18 1 -0.6329 -0.6498
-3 18 2 0.7772 -0.3153
-3 18 3 0.1852 0.1050
-3 18 4 -0.2507 -0.0903
-3 18 5 0.2695 0.2048
-3 18 6 -0.6631 0.1986
-3 18 7 0.7367 -0.2330
-3 18 8 0.0489 0.3146
-3 18 9 0.4405 0.1687
-3 18 10 -0.4900 -0.2662
-3 18 11 -0.0643 0.0358
-3 18 12 -0.8533 -0.2905
-3 18 13 -0.0890 0.2107
-3 18 14 -0.9627 0.3295
-3 18 15 -0.0449 -0.4574
-3 18 16 0.6817 0.1368
-3 18 17 0.2515 0.1923
-3 18 18 0.7927 -0.2157
-3 19 -2 0.3735 0.0159
-3 19 -1 -1.0742 -0.7286
-3 19 0 0.8748 -0.1943
-3 19 1 -0.4403 0.0255
-3 19 2 0.0663 0.1117
-3 19 3 0.1723 0.4573
-3 19 4 -0.3506 -0.1277
-3 19 5 0.8477 -0.2107
-3 19 6 -0.2641 0.3598
-3 19 7 -0.1878 -0.4136
-3 19 8 -0.3897 -0.1865
-3 19 9 -0.1130 0.1472
-3 19 10 -0.3519 -0.4169
-3 19 11 1.0224 0.2830
-3 19 12 0.0752 0.1909
-3 19 13 0.9854 -0.0473
-3 19 14 0.0588 0.3198
-3 19 15 -0.1439 -0.3540
-3 19 16 0.0150 -0.2503
-3 19 17 -0.5246 0.1892
-3 19 18 -0.4129 0.0235
-3 20 -2 1.0215 -0.1348
-3 20 -1 -0.5732 -0.2145
-3 20 0 1.2862 0.2524
-3 20 1 -0.0419 0.4634
-3 20 2 -0.3072 -0.2712
-3 20 3 0.2965 0.0064
-3 20 4 -1.0442 -0.0988
-3 20 5 0.1562 -0.4568
-3 20 6 -0.0944 0.6410
-3 20 7 -0.3024 0.0208
-3 20 8 0.5294 -0.4203
-3 20 9 0.9823 0.5514
-3 20 10 -0.4321 0.1469
-3 20 11 0.0322 0.1129
-3 20 12 -1.2967 -0.0749
-3 20 13 -0.2675 -0.6485
-3 20 14 -0.1781 0.0682
-3 20 15 -0.0166 0.2076
-3 20 16 0.2900 -0.0413
-3 20 17 0.4710 0.2264
-3 21 -2 1.2387 0.4414
-3 21 -1 -1.4193 0.2758
-3 21 0 -0.0725 -0.1495
-3 21 1 -0.4966 0.1651
-3 21 2 -0.6718 -0.4165
-3 21 3 1.2660 -0.0020
-3 21 4 -0.0898 0.5679
-3 21 5 0.4973 -0.5202
-3 21 6 0.7298 0.0640
-3 21 7 -0.3910 0.2374
-3 21 8 -0.5177 -0.5016
-3 21 9 -0.0701 0.2307
-3 21 10 -0.9874 -0.0723
-3 21 11 0.5628 -0.5262
-3 21 12 0.5403 0.1284
-3 21 13 0.9718 0.1814
-3 21 14 0.3226 0.3020
-3 21 15 0.0004 0.3819
-3 21 16 -0.7411 -0.1781
-3 21 17 -0.5933 -0.5136
-3 22 -2 1.2135 -0.0311
-3 22 -1 -0.7001 0.0910
-3 22 0 0.7283 -0.5280
-3 22 1 0.9656 0.0612
-3 22 2 -0.5260 -0.0332
-3 22 3 0.6087 -0.1330
-3 22 4 -1.1545 0.5887
-3 22 5 -1.0056 -0.4545
-3 22 6 0.3024 -0.2084
-3 22 7 -0.0242 0.8844
-3 22 8 -0.2618 -0.1345
-3 22 9 0.8919 -0.3737
-3 22 10 0.4343 0.2082
-3 22 11 0.3401 0.1114
-3 22 12 -0.6516 0.3510
-3 22 13 -0.7694 0.1106
-3 22 14 -1.0185 -0.6179
-3 22 15 0.4375 -0.3934
-3 22 16 0.4233 0.1928
-3 23 -2 0.8311 -0.2784
-3 23 -1 -0.9468 0.1439
-3 23 0 -0.2717 -0.1106
-3 23 1 0.2242 0.4440
-3 23 2 -1.2521 0.3795
-3 23 3 0.8926 -0.5522
-3 23 4 0.7056 0.2914
-3 23 5 0.3923 0.1778
-3 23 6 0.5006 -0.6137
-3 23 7 0.2042 0.0558
-3 23 8 -0.5829 -0.1352
-3 23 9 -0.2406 -0.4252
-3 23 10 -0.2675 0.5036
-3 23 11 -0.5036 0.1895
-3 23 12 -0.1725 -0.5490
-3 23 13 1.1945 -0.0590
-3 23 14 0.2376 0.1370
-3 23 15 0.6782 0.0815
-3 23 16 -0.0853 0.6540
-3 24 -2 1.1981 -0.2426
-3 24 -1 0.1441 0.2164
-3 24 0 0.3336 0.0550
-3 24 1 0.8155 -0.1790
-3 24 2 -0.8403 -0.0549
-3 24 3 0.2780 -0.5910
-3 24 4 -0.5383 0.1107
-3 24 5 -0.9616 0.6239
-3 24 6 -0.7977 -0.4883
-3 24 7 0.5780 0.0261
-3 24 8 0.5215 1.0632
-3 24 9 -0.2562 0.0007
-3 24 10 0.5107 -0.3746
-3 24 11 0.4336 -0.0367
-3 24 12 -0.2859 -0.3433
-3 24 13 0.4938 0.2899
-3 24 14 -1.2080 0.6275
-3 24 15 -0.6903 -0.6209
-3 25 -2 0.3830 0.1668
-3 25 -1 -1.1638 0.1122
-3 25 0 -0.8539 -0.1769
-3 25 1 0.4443 -0.2631
-3 25 2 -0.4361 0.5496
-3 25 3 0.6895 0.2387
-3 25 4 0.4263 -0.3878
-3 25 5 1.2918 0.3689
-3 25 6 0.1039 0.0395
-3 25 7 -0.1507 -0.6392
-3 25 8 -0.0052 0.0712
-3 25 9 -1.2052 -0.4834
-3 25 10 0.1254 -0.6522
-3 25 11 0.4890 0.8332
-3 25 12 -0.9754 0.4708
-3 25 13 0.5299 -0.4591
-3 25 14 0.2359 0.2459
-3 26 -2 0.8858 0.0745
-3 26 -1 0.1070 -0.3700
-3 26 0 0.7489 -0.1120
-3 26 1 1.0517 0.0289
-3 26 2 -0.7716 0.1562
-3 26 3 -0.1879 0.0171
-3 26 4 -1.3457 -0.6671
-3 26 5 -0.0346 0.2250
-3 26 6 -0.9554 0.6671
-3 26 7 -0.6856 -0.6782
-3 26 8 1.7174 0.1699
-3 26 9 0.3376 1.1291
-3 26 10 0.0123 0.0004
-3 26 11 0.5217 -0.0213
-3 26 12 -0.8595 -0.0952
-3 26 13 0.2488 -1.1018
-3 27 -2 0.7615 0.0461
-3 27 -1 -0.7741 0.3700
-3 27 0 -0.8863 0.3856
-3 27 1 -0.1939 -0.0248
-3 27 2 -0.5542 -0.2858
-3 27 3 1.4655 0.4763
-3 27 4 -0.1666 -0.0637
-3 27 5 1.4204 -0.5006
-3 27 6 1.0226 0.4586
-3 27 7 -0.7343 -0.2057
-3 27 8 0.2863 -0.4255
-3 27 9 -1.1032 0.3752
-3 27 10 -1.3403 -0.8225
-3 27 11 0.7501 -0.8403
-3 27 12 0.2774 1.0651
-3 27 13 -0.1515 0.2381
-3 28 -2 1.2532 0.2542
-3 28 -1 -0.2292 0.1213
-3 28 0 0.1614 -0.5003
-3 28 1 1.0684 -0.3374
-3 28 2 -0.5571 -0.2854
-3 28 3 0.5732 0.3579
-3 28 4 -1.8839 0.1702
-3 28 5 -0.6001 -0.5830
-3 28 6 0.1449 0.6624
-3 28 7 -1.3543 0.5989
-3 28 8 0.5233 -0.8376
-3 28 9 1.3847 0.2668
-3 28 10 0.4715 0.7869
-3 28 11 0.5280 -0.2280
-3 29 -2 0.3159 -0.4463
-3 29 -1 -0.4204 -0.0085
-3 29 0 -0.3424 0.2356
-3 29 1 0.2743 0.6155
-3 29 2 -1.1315 0.0213
-3 29 3 1.5105 -0.0532
-3 29 4 0.1203 0.4841
-3 29 5 0.4493 -0.5004
-3 29 6 1.3051 -0.5292
-3 29 7 -0.1188 0.2809
-3 29 8 -0.1938 -0.5775
-3 29 9 -0.1024 -0.0534
-3 29 10 -1.2036 0.8200
-3 30 -2 1.0365 -0.3374
-3 30 -1 0.4344 0.2771
-3 30 0 -0.1163 0.0845
-3 30 1 0.5359 -0.2338
-3 30 2 -1.0468 -0.4981
-3 30 3 0.6663 -0.4495
-3 30 4 -0.9173 0.4385
-3 30 5 -1.1374 0.0454
-3 30 6 0.0672 -0.3585
-3 30 7 -0.0249 1.1046
-3 30 8 -0.4952 0.4972
-3 30 9 0.3646 -0.7924
-3 31 -2 -0.1937 -0.0007
-3 31 -1 -0.5906 -0.1588
-3 31 0 -0.4092 -0.0826
-3 31 1 0.6790 0.2031
-3 31 2 -0.6545 0.4241
-3 31 3 1.0130 -0.0862
-3 31 4 0.6207 0.1884
-3 31 5 0.4340 0.4572
-3 31 6 0.1842 -0.7064
-3 31 7 0.3438 -0.3549
-3 32 -2 0.2307 -0.0814
-3 32 -1 0.2756 -0.4422
-3 32 0 0.3781 0.0179
-3 32 1 0.5529 0.1010
-3 32 2 -1.0312 -0.0056
-3 32 3 -0.1001 -0.3739
-3 32 4 -0.6871 -0.3104
-3 32 5 -0.4682 0.4968
-2 0 0 -0.5368 -0.6012
-2 0 2 -0.6837 0.3538
-2 0 4 5.0109 0.1678
-2 0 6 5.5007 0.0491
-2 0 8 1.1018 -0.1997
-2 0 10 -1.9353 0.0882
-2 0 12 -2.5119 -0.1251
-2 0 14 -2.2914 0.2762
-2 0 16 0.8677 -0.2721
-2 0 18 1.5057 0.1700
-2 0 20 -0.1566 -0.2920
-2 1 -1 1.7268 0.6805
-2 1 0 -0.6112 -1.6825
-2 1 1 1.2783 0.2391
-2 1 2 -1.2037 0.5847
-2 1 3 -2.6526 -1.8437
-2 1 4 2.1959 0.6407
-2 1 5 -5.5826 1.9724
-2 1 6 -1.4872 -0.5492
-2 1 7 -3.7240 -1.2742
-2 1 8 0.9948 -0.3532
-2 1 9 0.7811 0.5689
-2 1 10 -0.4113 0.6966
-2 1 11 2.4859 -0.3508
-2 1 12 0.3961 -0.3039
-2 1 13 2.5278 0.7665
-2 1 14 -1.1268 -0.2905
-2 1 15 0.8348 -1.3625
-2 1 16 1.5142 0.3788
-2 1 17 -1.5227 1.5882
-2 1 18 -1.6099 -0.5829
-2 1 19 -0.8227 -1.3990
-2 1 20 1.3387 0.0746
-2 1 21 0.0458 1.3502
-2 2 -1 0.4476 0.9473
-2 2 0 -2.3834 -0.9024
-2 2 1 2.1513 -0.6439
-2 2 2 1.9023 2.0289
-2 2 3 -1.5835 0.3293
-2 2 4 3.7369 -0.7789
-2 2 5 -0.4083 -0.1911
-2 2 6 4.9202 -0.6254
-2 2 7 0.5216 0.1413
-2 2 8 1.8847 0.9021
-2 2 9 -0.6894 0.0018
-2 2 10 -2.0197 -0.1245
-2 2 11 -0.1724 -0.0273
-2 2 12 -3.1303 -0.7697
-2 2 13 1.1247 -0.1115
-2 2 14 -1.1723 0.8076
-2 2 15 -0.4742 0.4430
-2 2 16 0.0564 -0.1309
-2 2 17 -0.1752 -0.2232
-2 2 18 1.4711 -0.3795
-2 2 19 0.5364 0.2465
-2 2 20 0.6492 0.4608
-2 2 21 -0.6369 -0.0492
-2 3 -1 3.8110 1.7708
-2 3 0 -2.5198 0.3393
-2 3 1 0.1499 -1.4821
-2 3 2 0.3396 0.8747
-2 3 3 -4.2793 0.0374
-2 3 4 0.6129 -1.9516
-2 3 5 -2.6537 0.2758
-2 3 6 0.6549 1.7501
-2 3 7 -4.9670 0.2970
-2 3 8 -0.2269 -0.8352
-2 3 9 0.6615 -0.9191
-2 3 10 0.8674 0.2617
-2 3 11 2.6619 0.8389
-2 3 12 -0.8440 -0.4638
-2 3 13 3.0390 0.0195
-2 3 14 -0.5946 0.9076
-2 3 15 -0.8733 -0.5565
-2 3 16 0.4637 -1.4978
-2 3 17 0.5247 0.1312
-2 3 18 0.1214 1.3518
-2 3 19 -2.3963 0.2847
-2 3 20 -0.3052 -1.2327
-2 3 21 0.9513 -0.0455
-2 4 -1 1.5711 -0.4479
-2 4 0 -1.9626 0.8603
-2 4 1 0.1617 -1.2421
-2 4 2 3.0108 -0.5454
-2 4 3 0.6276 1.3866
-2 4 4 3.0965 0.5450
-2 4 5 -1.1744 0.0884
-2 4 6 3.7383 -0.1993
-2 4 7 -0.7838 -1.0736
-2 4 8 2.7443 0.0008
-2 4 9 -0.1693 0.5515
-2 4 10 -1.9172 0.0891
-2 4 11 0.2329 0.5647
-2 4 12 -3.7203 -0.2311
-2 4 13 0.5605 -0.8417
-2 4 14 -0.5265 -0.1584
-2 4 15 0.5952 0.4404
-2 4 16 0.4589 0.7693
-2 4 17 -0.7845 0.3687
-2 4 18 0.6495 -0.3930
-2 4 19 0.0361 -0.3603
-2 4 20 0.9572 -0.4001
-2 4 21 0.4983 0.2177
-2 5 -1 4.8572 -0.5263
-2 5 0 -0.5812 1.8564
-2 5 1 -1.6634 0.0424
-2 5 2 -0.1431 -1.0456
-2 5 3 -2.2097 1.1211
-2 5 4 -1.1598 0.0185
-2 5 5 -4.3400 -1.8535
-2 5 6 2.7249 -0.2075
-2 5 7 -2.6969 1.0660
-2 5 8 0.1754 1.0748
-2 5 9 -0.9957 -0.1976
-2 5 10 -0.0283 -1.2712
-2 5 11 3.6661 0.2742
-2 5 12 -1.0202 0.3579
-2 5 13 2.1412 -0.5059
-2 5 14 0.2486 0.3999
-2 5 15 -0.3696 0.7483
-2 5 16 -1.0215 -0.4175
-2 5 17 -0.8892 -1.4048
-2 5 18 1.5744 -0.4799
-2 5 19 -0.2286 1.4465
-2 5 20 -1.2163 0.5494
-2 5 21 -0.3741 -0.6599
-2 6 -1 -0.1956 -0.8447
-2 6 0 -0.5608 -0.0610
-2 6 1 0.4314 0.7427
-2 6 2 0.7710 -1.1130
-2 6 3 1.1880 -0.5073
-2 6 4 4.0200 0.5889
-2 6 5 -0.8483 0.3562
-2 6 6 3.8391 0.9365
-2 6 7 -2.3846 -0.1675
-2 6 8 1.5188 -0.9616
-2 6 9 0.0397 -0.1182
-2 6 10 -1.6126 -0.2954
-2 6 11 1.2348 0.4181
-2 6 12 -2.8933 0.8044
-2 6 13 -0.0598 -0.1185
-2 6 14 -1.0473 -0.4600
-2 6 15 0.4556 -0.4777
-2 6 16 1.3361 0.1445
-2 6 17 0.0173 0.9205
-2 6 18 0.2679 0.3566
-2 6 19 -0.4555 -0.0484
-2 6 20 0.0091 -0.5418
-2 6 21 0.4255 -0.7132
-2 7 -1 2.2129 -1.6890
-2 7 0 0.5797 -0.7030
-2 7 1 0.1880 1.6265
-2 7 2 -1.9977 -0.2938
-2 7 3 -1.6145 -0.6867
-2 7 4 0.8472 1.2458
-2 7 5 -5.3149 0.0770
-2 7 6 1.0356 -1.0765
-2 7 7 -2.2578 -0.8928
-2 7 8 2.2783 0.2627
-2 7 9 0.4469 1.5535
-2 7 10 -1.4575 0.0171
-2 7 11 2.5630 -0.7730
-2 7 12 -0.5194 0.1564
-2 7 13 1.2733 -0.2300
-2 7 14 -0.0834 -0.4723
-2 7 15 0.4508 0.3341
-2 7 16 -0.2408 0.6560
-2 7 17 -1.7194 -0.0325
-2 7 18 -0.2296 -1.2736
-2 7 19 0.7304 -0.5142
-2 7 20 0.5575 1.0858
-2 7 21 -0.6471 0.6489
-2 8 -1 0.2810 1.3884
-2 8 0 -1.6243 -0.6136
-2 8 1 1.8760 0.4126
-2 8 2 0.5525 0.5235
-2 8 3 -0.2645 -0.6607
-2 8 4 3.4379 -0.2107
-2 8 5 -1.0198 -0.4574
-2 8 6 4.5688 0.2460
-2 8 7 -1.5534 1.0755
-2 8 8 0.3549 -0.0363
-2 8 9 -0.6480 -0.2323
-2 8 10 -2.1794 -0.4387
-2 8 11 1.0011 -0.7294
-2 8 12 -1.2560 0.3449
-2 8 13 0.6410 0.7389
-2 8 14 -0.8570 0.2462
-2 8 15 -0.1610 -0.0338
-2 8 16 0.5050 -0.5687
-2 8 17 0.6576 -0.0889
-2 8 18 0.7770 0.6366
-2 8 19 -0.3474 0.3036
-2 8 20 -0.2043 -0.0451
-2 8 21 -0.3063 -0.3906
-2 9 -1 0.9210 0.8021
-2 9 0 -2.2067 -1.7739
-2 9 1 1.3107 -0.5534
-2 9 2 -0.8338 1.0284
-2 9 3 -2.8459 -0.5950
-2 9 4 1.5358 -0.3039
-2 9 5 -3.2396 0.7738
-2 9 6 0.9569 0.5250
-2 9 7 -3.3751 -0.2107
-2 9 8 0.9380 -1.2874
-2 9 9 2.0085 -0.2176
-2 9 10 0.2139 1.1960
-2 9 11 1.4772 0.1814
-2 9 12 -0.6946 -0.1846
-2 9 13 0.7814 0.2054
-2 9 14 -0.9915 -0.6152
-2 9 15 0.1434 -0.5277
-2 9 16 0.3213 0.1544
-2 9 17 -0.5091 0.4615
-2 9 18 -0.6121 0.2801
-2 9 19 -0.6693 -0.7691
-2 9 20 0.8479 -0.4540
-2 9 21 0.6297 0.9137
-2 10 -1 2.4189 0.2301
-2 10 0 -1.2129 0.5758
-2 10 1 1.4147 -0.2219
-2 10 2 1.5005 0.5406
-2 10 3 -0.3550 0.2376
-2 10 4 2.7060 0.1223
-2 10 5 -1.8667 -0.0565
-2 10 6 3.0893 -0.9340
-2 10 7 -0.4177 0.0017
-2 10 8 0.8654 0.6245
-2 10 9 -0.6451 0.1468
-2 10 10 -1.9900 0.4020
-2 10 11 -0.4119 -0.3607
-2 10 12 -1.3109 -0.9126
-2 10 13 1.4531 0.2382
-2 10 14 0.0287 0.3705
-2 10 15 0.5610 0.4667
-2 10 16 0.0368 0.4328
-2 10 17 -0.2699 -0.5867
-2 10 18 0.8523 -0.1758
-2 10 19 0.0113 0.3739
-2 10 20 -0.2691 -0.1288
-2 11 -1 3.0307 1.4853
-2 11 0 -2.7305 0.9661
-2 11 1 -1.0117 -1.2287
-2 11 2 0.1405 -0.2911
-2 11 3 -2.2024 0.3895
-2 11 4 0.5080 -0.5488
-2 11 5 -2.4639 -0.2643
-2 11 6 1.8735 0.1767
-2 11 7 -1.7498 0.7911
-2 11 8 -0.0700 0.5002
-2 11 9 0.1252 -1.1406
-2 11 10 1.1069 -0.4091
-2 11 11 2.0370 0.6156
-2 11 12 -0.6364 -0.1071
-2 11 13 0.8829 0.4089
-2 11 14 -1.3925 0.2102
-2 11 15 -0.8473 -0.7400
-2 11 16 -0.0228 -0.3341
-2 11 17 -0.1906 -0.1506
-2 11 18 0.3370 0.2952
-2 11 19 -0.3571 0.5099
-2 11 20 -0.3051 -0.5290
-2 12 -1 0.6098 -1.3824
-2 12 0 -0.1363 -0.1790
-2 12 1 1.0579 -0.0377
-2 12 2 1.4997 -0.0214
-2 12 3 -0.0609 0.3238
-2 12 4 2.4814 -0.0035
-2 12 5 -1.0253 0.6561
-2 12 6 1.5346 0.1542
-2 12 7 -1.3208 -0.9030
-2 12 8 1.0508 -0.0776
-2 12 9 -0.5189 -0.0727
-2 12 10 -0.9666 0.1130
-2 12 11 -0.0745 0.8463
-2 12 12 -2.0635 -0.3167
-2 12 13 0.9121 -0.5004
-2 12 14 0.4438 0.1051
-2 12 15 0.8880 -0.0941
-2 12 16 1.0464 0.6072
-2 12 17 -0.3351 0.4542
-2 12 18 -0.1734 -0.5043
-2 12 19 0.2990 -0.0131
-2 12 20 -0.5374 -0.0080
-2 13 -1 2.9067 -0.8958
-2 13 0 0.0721 1.1120
-2 13 1 -1.2288 0.8599
-2 13 2 -0.7969 -0.5973
-2 13 3 -1.3750 0.0477
-2 13 4 0.3819 -0.0246
-2 13 5 -2.3637 -0.2667
-2 13 6 1.0776 -0.2494
-2 13 7 -0.9609 -0.4503
-2 13 8 1.5465 0.8220
-2 13 9 -0.1795 0.6865
-2 13 10 -0.1576 -0.6706
-2 13 11 1.8712 -0.0993
-2 13 12 -0.4972 -0.1029
-2 13 13 0.7187 -0.3077
-2 13 14 -0.4535 0.5612
-2 13 15 -1.3576 0.0786
-2 13 16 -0.6791 -0.5010
-2 13 17 -0.2401 -0.1719
-2 13 18 0.0138 -0.2109
-2 13 19 0.6375 0.3493
-2 13 20 -0.2989 0.3133
-2 14 -1 -0.4142 0.6106
-2 14 0 -0.8539 -0.4612
-2 14 1 0.5156 -0.1843
-2 14 2 1.0532 -0.3869
-2 14 3 0.0137 0.1851
-2 14 4 1.5930 -0.0887
-2 14 5 -0.3792 -0.1990
-2 14 6 2.1201 0.7965
-2 14 7 -1.6179 0.1394
-2 14 8 0.2757 -0.3727
-2 14 9 -0.6843 -0.0655
-2 14 10 -1.2683 -0.5288
-2 14 11 0.6141 0.0684
-2 14 12 -1.0217 0.6685
-2 14 13 0.0685 -0.1341
-2 14 14 0.6467 -0.0382
-2 14 15 0.5916 0.0920
-2 14 16 0.8655 -0.2350
-2 14 17 0.8025 0.4456
-2 14 18 -0.5548 0.1981
-2 14 19 -0.0091 -0.3789
-2 15 -1 0.3278 -0.8706
-2 15 0 0.1255 -1.0471
-2 15 1 0.4207 0.5750
-2 15 2 -0.3243 0.3356
-2 15 3 -1.1674 -0.0262
-2 15 4 0.5152 0.1319
-2 15 5 -1.8303 -0.1502
-2 15 6 0.7713 0.1140
-2 15 7 -1.5526 -0.2191
-2 15 8 1.0038 -0.5747
-2 15 9 1.2076 0.4391
-2 15 10 0.0693 0.4625
-2 15 11 1.0872 -0.1903
-2 15 12 -0.0857 0.1992
-2 15 13 -0.3894 -0.3026
-2 15 14 -0.2149 -0.4799
-2 15 15 -0.5576 0.4436
-2 15 16 -1.2381 -0.0396
-2 15 17 -0.1977 -0.3392
-2 15 18 -0.2152 -0.0201
-2 15 19 0.6437 0.0044
-2 16 -1 1.2524 0.7918
-2 16 0 -0.3524 0.4681
-2 16 1 -0.0789 0.2534
-2 16 2 0.3282 -0.1637
-2 16 3 -0.2987 -0.2229
-2 16 4 1.2162 0.2415
-2 16 5 -0.9448 -0.2289
-2 16 6 1.8452 -0.2975
-2 16 7 -0.2569 0.4773
-2 16 8 -0.0712 0.1051
-2 16 9 -0.4354 -0.0950
-2 16 10 -1.2964 0.1825
-2 16 11 -0.5528 -0.5360
-2 16 12 -0.0254 -0.0366
-2 16 13 0.1144 0.4429
-2 16 14 0.4954 -0.2467
-2 16 15 1.1398 0.2505
-2 16 16 0.3300 0.2011
-2 16 17 0.7782 -0.1813
-2 16 18 -0.1320 0.2847
-2 16 19 -0.2965 -0.1408
-2 17 -1 0.1774 0.7265
-2 17 0 -1.0864 -0.4075
-2 17 1 -0.1910 -0.6344
-2 17 2 0.6649 0.0339
-2 17 3 -0.6946 -0.0229
-2 17 4 0.8118 0.0455
-2 17 5 -1.2987 0.1843
-2 17 6 0.3395 -0.2714
-2 17 7 -0.6062 0.2240
-2 17 8 -0.1386 0.1751
-2 17 9 0.4654 -0.5253
-2 17 10 0.8952 0.2657
-2 17 11 0.6030 0.0179
-2 17 12 0.5906 -0.1738
-2 17 13 -0.1751 0.5377
-2 17 14 -1.1022 -0.3449
-2 17 15 -0.3652 -0.3661
-2 17 16 -0.8893 0.3244
-2 17 17 -0.5008 -0.1566
-2 17 18 -0.3413 -0.2165
-2 18 -1 0.7147 -0.6104
-2 18 0 0.5361 0.0194
-2 18 1 -0.0501 0.1499
-2 18 2 0.5047 0.3568
-2 18 3 -1.0187 0.0476
-2 18 4 0.8388 -0.2198
-2 18 5 -0.3325 0.4835
-2 18 6 0.4294 -0.1628
-2 18 7 0.2880 -0.3353
-2 18 8 0.2662 0.4001
-2 18 9 -0.6052 -0.3744
-2 18 10 -0.2432 0.0395
-2 18 11 -0.8925 0.3303
-2 18 12 -0.4577 -0.4111
-2 18 13 0.3620 0.2589
-2 18 14 0.1659 0.1469
-2 18 15 0.9376 -0.3579
-2 18 16 0.8428 0.1913
-2 18 17 0.7525 0.1537
-2 18 18 -0.1623 0.1019
-2 19 -1 0.7196 0.0892
-2 19 0 0.1292 0.6181
-2 19 1 -0.9415 -0.0004
-2 19 2 0.8052 -0.2258
-2 19 3 -0.4715 0.0729
-2 19 4 0.5762 -0.5088
-2 19 5 -0.1313 0.2079
-2 19 6 -0.5254 0.1548
-2 19 7 -0.5130 -0.6293
-2 19 8 0.4804 0.3794
-2 19 9 -0.1409 0.1728
-2 19 10 0.7363 -0.0509
-2 19 11 0.3836 0.3899
-2 19 12 0.1090 -0.4399
-2 19 13 0.3648 -0.2217
-2 19 14 -0.4308 0.3832
-2 19 15 -0.9125 -0.1899
-2 19 16 -0.7588 -0.1512
-2 19 17 -0.1313 0.2220
-2 19 18 -0.7538 0.0651
-2 20 -1 -0.2988 -0.0798
-2 20 0 0.3773 -0.1135
-2 20 1 -0.9052 -0.2134
-2 20 2 0.6702 -0.2802
-2 20 3 -0.7342 0.5627
-2 20 4 -0.3032 -0.1877
-2 20 5 0.3852 -0.1031
-2 20 6 0.4477 0.5976
-2 20 7 0.0379 -0.2732
-2 20 8 0.6664 0.1500
-2 20 9 -0.6811 0.2271
-2 20 10 -0.5522 -0.6132
-2 20 11 -0.2871 -0.0803
-2 20 12 -0.2905 0.0871
-2 20 13 0.0487 -0.1063
-2 20 14 0.6371 0.4237
-2 20 15 0.3425 0.2550
-2 20 16 0.1977 -0.3584
-2 20 17 1.1367 -0.2318
-2 21 -1 -0.4733 -0.4038
-2 21 0 0.9503 -0.1737
-2 21 1 -0.4590 0.3029
-2 21 2 1.1070 -0.1995
-2 21 3 0.2653 0.3761
-2 21 4 -0.0875 -0.1058
-2 21 5 0.1981 -0.6249
-2 21 6 -0.0640 0.4789
-2 21 7 -1.1505 -0.0143
-2 21 8 -0.2069 -0.5545
-2 21 9 0.2790 0.0570
-2 21 10 0.6500 0.0513
-2 21 11 0.6812 0.3376
-2 21 12 0.2783 0.5946
-2 21 13 -0.7428 -0.3083
-2 21 14 -0.0469 -0.5239
-2 21 15 -0.2313 0.1602
-2 21 16 -1.1267 -0.0527
-2 21 17 0.1264 -0.2359
-2 22 -1 -0.0088 0.1326
-2 22 0 0.8617 0.0915
-2 22 1 -1.3122 0.4331
-2 22 2 -0.3113 -0.4039
-2 22 3 -0.4856 -0.0516
-2 22 4 -0.5006 0.5031
-2 22 5 -0.1898 -0.2750
-2 22 6 0.6164 0.0416
-2 22 7 0.5107 0.2364
-2 22 8 0.5025 -0.2579
-2 22 9 0.3889 0.3358
-2 22 10 -0.6473 0.4096
-2 22 11 -1.1879 -0.5696
-2 22 12 0.1565 -0.3574
-2 22 13 -0.2712 -0.0253
-2 22 14 0.6146 -0.2870
-2 22 15 1.2220 0.5113
-2 22 16 -0.2196 0.6766
-2 23 -1 -0.8525 0.2957
-2 23 0 0.5897 -0.1848
-2 23 1 -0.4481 0.0437
-2 23 2 1.0936 -0.2682
-2 23 3 0.8337 -0.2577
-2 23 4 0.5382 0.4292
-2 23 5 -0.2819 -0.3033
-2 23 6 -0.1783 -0.5785
-2 23 7 -0.0198 0.5363
-2 23 8 -1.2045 0.2648
-2 23 9 -0.4499 -0.4530
-2 23 10 0.5411 -0.0629
-2 23 11 0.2404 -0.2475
-2 23 12 1.4596 0.1587
-2 23 13 -0.1616 1.0542
-2 23 14 -1.1128 -0.1229
-2 23 15 -0.1314 -0.6575
-2 24 -1 -0.3388 -0.1768
-2 24 0 0.9233 -0.3896
-2 24 1 -0.8301 0.1520
-2 24 2 -0.3027 0.4013
-2 24 3 -1.2398 -0.2585
-2 24 4 -0.1887 0.1370
-2 24 5 0.0113 0.5791
-2 24 6 -0.2917 -0.1165
-2 24 7 1.0621 0.0660
-2 24 8 0.1185 0.0477
-2 24 9 0.4113 -0.7100
-2 24 10 0.9655 0.3691
-2 24 11 -1.2404 0.6891
-2 24 12 -0.5576 -0.5809
-2 24 13 -0.1648 -0.0851
-2 24 14 -0.2774 -0.1642
-2 24 15 0.9764 -0.7568
-2 25 -1 -0.6130 0.0251
-2 25 0 1.0188 0.2053
-2 25 1 -0.4439 0.1663
-2 25 2 1.1816 0.1819
-2 25 3 0.2577 -0.3757
-2 25 4 0.8549 -0.3892
-2 25 5 0.4950 0.3888
-2 25 6 -1.4238 -0.5074
-2 25 7 0.3493 -0.7814
-2 25 8 -0.1983 0.7266
-2 25 9 -1.0036 0.3393
-2 25 10 0.2347 -0.0693
-2 25 11 -0.4450 0.2976
-2 25 12 0.4373 -0.8412
-2 25 13 1.2304 -0.0558
-2 25 14 -0.0535 1.2047
-2 26 -1 -0.5154 0.1215
-2 26 0 0.5360 -0.0785
-2 26 1 -1.4390 -0.4281
-2 26 2 0.2557 0.0540
-2 26 3 -1.3043 0.3786
-2 26 4 -0.8802 -0.3577
-2 26 5 0.8961 0.2784
-2 26 6 -0.3661 0.6575
-2 26 7 0.9120 -0.1037
-2 26 8 0.5882 0.5124
-2 26 9 -0.6012 -0.1654
-2 26 10 0.6807 -1.2594
-2 26 11 0.4491 0.4412
-2 26 12 -0.5670 0.4037
-2 26 13 -0.3631 -0.4103
-2 27 -1 -1.1828 -0.0747
-2 27 0 1.1704 -0.1566
-2 27 1 -0.2895 -0.0126
-2 27 2 1.7006 0.0726
-2 27 3 0.4914 0.3628
-2 27 4 0.0046 -0.4826
-2 27 5 1.1688 -0.2865
-2 27 6 -1.1599 0.5636
-2 27 7 -1.0536 -0.8563
-2 27 8 0.0052 -0.7224
-2 27 9 -0.1854 0.6664
-2 27 10 -0.0111 0.0078
-2 27 11 0.2387 0.6652
-2 27 12 -0.4414 0.5923
-2 28 -1 -0.2752 -0.0202
-2 28 0 0.9540 0.1580
-2 28 1 -1.7117 0.1611
-2 28 2 -0.2189 -0.3401
-2 28 3 -0.7026 0.3488
-2 28 4 -1.3749 0.2913
-2 28 5 0.3773 -0.4998
-2 28 6 0.3304 0.4283
-2 28 7 0.7583 0.2333
-2 28 8 1.0348 -0.0608
-2 28 9 0.3384 1.0652
-2 28 10 -0.8892 -0.4617
-2 28 11 0.0777 -1.1857
-2 29 -1 -0.9495 0.5347
-2 29 0 0.7522 0.0291
-2 29 1 -0.5222 -0.0545
-2 29 2 1.3136 -0.3895
-2 29 3 1.0977 -0.0530
-2 29 4 0.0975 0.2253
-2 29 5 0.5310 -0.7374
-2 29 6 -0.0411 0.1382
-2 29 7 -0.9155 0.6405
-2 29 8 -1.4760 -0.9189
-2 29 9 0.0584 -0.2565
-2 29 10 -0.1270 0.1541
-2 30 -1 -0.4622 -0.2826
-2 30 0 0.8809 -0.2972
-2 30 1 -1.0463 0.1728
-2 30 2 -0.3874 0.0702
-2 30 3 -0.6062 -0.1116
-2 30 4 -0.6181 0.7579
-2 30 5 -0.3975 0.1630
-2 30 6 -0.0311 -0.2755
-2 30 7 0.9601 0.3925
-2 30 8 0.3356 -0.4612
-2 30 9 1.4645 0.0776
-2 31 -1 -0.2429 0.1829
-2 31 0 0.9787 0.3836
-2 31 1 -0.4102 0.2492
-2 31 2 0.7915 0.0223
-2 31 3 0.4670 -0.5170
-2 31 4 0.5698 -0.0087
-2 31 5 0.0802 -0.2230
-2 31 6 -0.3417 -0.8785
-2 31 7 0.5487 0.4442
-2 32 -1 -0.6287 -0.2037
-2 32 0 0.4081 -0.2230
-2 32 1 -1.0020 -0.2061
-2 32 2 -0.0863 0.1343
-2 32 3 -0.8437 -0.1784
-2 32 4 -0.0177 0.1034
-2 32 5 0.2608 0.8042
-1 0 3 7.3557 -0.8541
-1 0 5 2.0614 0.6821
-1 0 7 -0.7242 -0.7602
-1 0 9 -3.9149 0.7118
-1 0 11 -3.6640 -0.7948
-1 0 13 -0.7872 0.5773
-1 0 15 2.5763 -0.5069
-1 0 17 -0.2367 0.4747
-1 0 19 1.5526 -0.9722
-1 0 21 -0.8340 0.6408
-1 1 0 -2.1761 -1.5746
-1 1 1 1.5469 1.2188
-1 1 2 -6.1745 1.1960
-1 1 3 -0.4560 -0.6365
-1 1 4 -5.0510 -0.0304
-1 1 5 -0.3115 -0.5895
-1 1 6 -0.5791 -0.7899
-1 1 7 0.8323 1.0181
-1 1 8 2.4763 0.6550
-1 1 9 -0.4005 -0.3087
-1 1 10 4.2711 0.2037
-1 1 11 -0.5546 -0.5325
-1 1 12 2.5020 -0.4991
-1 1 13 0.5457 0.6910
-1 1 14 -1.3952 0.5338
-1 1 15 -0.4231 -0.4278
-1 1 16 -1.4145 -0.3469
-1 1 17 0.2630 -0.3368
-1 1 18 -0.4219 0.1252
-1 1 19 0.3546 0.6606
-1 1 20 -0.4113 0.7539
-1 1 21 -0.6730 0.2042
-1 2 0 -0.5932 -1.0369
-1 2 1 5.3493 0.0946
-1 2 2 -1.1789 1.1403
-1 2 3 4.2782 -1.6047
-1 2 4 1.2977 -1.0080
-1 2 5 4.5985 1.4858
-1 2 6 -1.1122 0.9041
-1 2 7 -1.9816 -0.1195
-1 2 8 -0.3425 -1.0164
-1 2 9 -3.3524 -0.9062
-1 2 10 1.1558 1.0202
-1 2 11 -4.1761 0.3329
-1 2 12 0.2853 -0.7027
-1 2 13 0.3238 0.5187
-1 2 14 -0.9224 0.4951
-1 2 15 0.8993 -1.0153
-1 2 16 0.9893 -0.4366
-1 2 17 1.9325 1.1245
-1 2 18 -1.2654 0.9445
-1 2 19 -0.6838 -1.2856
-1 2 20 0.8678 -1.3620
-1 2 21 0.5795 0.4501
-1 3 0 -4.4990 -0.6051
-1 3 1 0.6752 -1.6215
-1 3 2 -3.6050 0.7142
-1 3 3 0.2355 0.7394
-1 3 4 -4.9115 0.1965
-1 3 5 -0.0794 0.5494
-1 3 6 -2.2530 -1.0858
-1 3 7 1.1863 -0.7868
-1 3 8 3.7073 0.8490
-1 3 9 -0.7406 0.1705
-1 3 10 4.3634 0.4545
-1 3 11 -1.2978 0.3176
-1 3 12 1.1666 -0.8610
-1 3 13 0.6438 -0.5038
-1 3 14 -0.3433 0.3563
-1 3 15 0.1694 0.4264
-1 3 16 -1.8001 0.1567
-1 3 17 -0.0650 -0.4203
-1 3 18 -0.6624 -0.1237
-1 3 19 0.2783 -0.1231
-1 3 20 0.6418 0.4361
-1 3 21 -0.2454 1.2247
-1 4 0 -0.2681 1.2156
-1 4 1 3.8270 -1.0150
-1 4 2 0.8338 0.7350
-1 4 3 3.7433 1.1927
-1 4 4 -2.0742 -1.5314
-1 4 5 4.5556 -1.0281
-1 4 6 0.4437 0.3766
-1 4 7 -0.6979 1.0309
-1 4 8 -0.8403 0.9502
-1 4 9 -5.3216 -1.3318
-1 4 10 1.9252 -0.9008
-1 4 11 -2.4848 0.8190
-1 4 12 -0.1230 0.0090
-1 4 13 0.3677 -0.2691
-1 4 14 0.0875 0.7203
-1 4 15 0.4435 0.4574
-1 4 16 -1.0284 -0.7728
-1 4 17 1.8939 -1.0440
-1 4 18 0.9949 0.9544
-1 4 19 -0.6767 0.8968
-1 4 20 -0.8832 -1.1077
-1 4 21 0.3089 -0.8544
-1 5 0 -3.1157 1.1729
-1 5 1 -1.7217 -0.5992
-1 5 2 -4.1709 -1.2642
-1 5 3 1.5253 0.0940
-1 5 4 -4.0368 -0.1158
-1 5 5 1.7266 1.0637
-1 5 6 -2.5051 0.9022
-1 5 7 -0.6247 -1.1393
-1 5 8 3.7355 -0.3751
-1 5 9 -0.6603 -0.0216
-1 5 10 4.4578 -0.0153
-1 5 11 -0.5873 0.9029
-1 5 12 0.3196 0.3394
-1 5 13 -0.6114 -0.6831
-1 5 14 -0.6345 -0.6562
-1 5 15 1.0098 -0.1534
-1 5 16 -0.8206 0.5692
-1 5 17 -0.0445 0.2198
-1 5 18 -0.6904 0.1369
-1 5 19 -0.3022 0.0309
-1 5 20 0.1744 -0.3650
-1 5 21 0.5480 0.4993
-1 6 0 2.2974 0.9296
-1 6 1 2.8714 0.5517
-1 6 2 0.0467 -0.9699
-1 6 3 5.7299 1.1367
-1 6 4 -2.4802 0.9308
-1 6 5 2.1147 -0.6889
-1 6 6 -0.8955 -1.0453
-1 6 7 -0.0332 -0.9358
-1 6 8 1.7677 1.2287
-1 6 9 -5.0824 1.2742
-1 6 10 -0.0196 -0.9695
-1 6 11 -1.8119 -0.6362
-1 6 12 0.7397 0.3605
-1 6 13 0.1065 -0.1841
-1 6 14 0.3399 -0.0541
-1 6 15 1.4160 0.7231
-1 6 16 -1.1774 0.7189
-1 6 17 -0.3178 -0.8399
-1 6 18 0.5407 -1.1322
-1 6 19 1.1299 0.4423
-1 6 20 -0.4611 0.5703
-1 6 21 -0.8221 -0.5276
-1 7 0 -1.8732 -0.0314
-1 7 1 -0.7276 0.9837
-1 7 2 -5.1526 -0.3994
-1 7 3 1.0019 -0.3361
-1 7 4 -4.3554 -0.7375
-1 7 5 2.5318 -0.6970
-1 7 6 -0.0396 1.4033
-1 7 7 -0.8923 0.7894
-1 7 8 2.4509 -0.4208
-1 7 9 -1.0943 -0.1743
-1 7 10 3.2561 -0.6412
-1 7 11 -0.0427 -0.3098
-1 7 12 1.1745 0.8960
-1 7 13 -0.9049 0.4511
-1 7 14 -1.5333 -0.3434
-1 7 15 0.2634 -0.6708
-1 7 16 -0.2280 -0.3579
-1 7 17 0.7995 0.3202
-1 7 18 -0.2347 0.4984
-1 7 19 -0.1109 0.3653
-1 7 20 -0.2578 0.1678
-1 7 21 -0.1607 -0.1212
-1 8 0 1.7479 -1.3323
-1 8 1 4.1142 0.8287
-1 8 2 -1.2120 -0.1785
-1 8 3 4.9981 -0.6397
-1 8 4 -0.8022 0.7346
-1 8 5 2.3438 0.7181
-1 8 6 -1.7438 0.4272
-1 8 7 -2.3999 -1.0325
-1 8 8 1.4511 -1.5682
-1 8 9 -1.9085 0.8571
-1 8 10 0.3950 1.2782
-1 8 11 -2.6284 -0.4842
-1 8 12 0.9377 -0.1389
-1 8 13 0.2739 0.0701
-1 8 14 -0.0041 -0.4425
-1 8 15 1.5209 -0.0061
-1 8 16 -0.0864 0.6268
-1 8 17 -0.2822 0.6008
-1 8 18 -1.1978 -0.5137
-1 8 19 0.2572 -1.2142
-1 8 20 0.9088 0.0997
-1 9 0 -2.4660 -0.4113
-1 9 1 0.2455 0.2139
-1 9 2 -4.0429 0.3450
-1 9 3 1.1644 0.1778
-1 9 4 -4.2581 0.4623
-1 9 5 0.5391 -1.1046
-1 9 6 0.6119 -0.9004
-1 9 7 1.0476 1.0257
-1 9 8 2.2593 0.5489
-1 9 9 -0.9839 0.1697
-1 9 10 2.0544 0.2679
-1 9 11 -1.4632 -1.0608
-1 9 12 1.2713 -0.4902
-1 9 13 0.0155 0.6209
-1 9 14 -1.2304 0.3096
-1 9 15 -0.1548 0.1650
-1 9 16 -0.9259 -0.4383
-1 9 17 0.8028 -0.5535
-1 9 18 0.6126 0.4265
-1 9 19 0.1184 0.3586
-1 9 20 0.2472 0.3730
-1 10 0 -0.3659 -0.4187
-1 10 1 3.5772 -0.5735
-1 10 2 -0.5522 0.5248
-1 10 3 3.2335 -0.4162
-1 10 4 -0.9986 -0.4184
-1 10 5 2.5510 -0.0094
-1 10 6 -0.2332 0.4095
-1 10 7 -1.8001 1.2261
-1 10 8 -1.3152 -0.6310
-1 10 9 -2.3809 -1.7183
-1 10 10 2.3334 0.5885
-1 10 11 -1.6653 0.6884
-1 10 12 0.7482 -0.0209
-1 10 13 0.6265 0.4436
-1 10 14 -0.4097 -0.2265
-1 10 15 0.9487 -0.4431
-1 10 16 0.0279 -0.0542
-1 10 17 0.2900 0.1750
-1 10 18 -0.5783 0.6574
-1 10 19 -1.2493 -0.4935
-1 10 20 0.2970 -1.0712
-1 11 0 -2.1279 -0.0634
-1 11 1 0.0335 -0.2870
-1 11 2 -3.1713 0.1197
-1 11 3 1.2307 -0.3017
-1 11 4 -2.2262 0.5583
-1 11 5 0.3228 1.0368
-1 11 6 -1.3986 -0.9981
-1 11 7 1.1395 -0.7112
-1 11 8 2.7638 0.4781
-1 11 9 -0.5464 -0.0993
-1 11 10 2.5592 0.7210
-1 11 11 -1.9790 0.3912
-1 11 12 -0.5379 -1.0168
-1 11 13 0.0603 -0.3401
-1 11 14 -0.8086 0.0548
-1 11 15 0.3530 0.2273
-1 11 16 -0.4712 0.5714
-1 11 17 -0.2025 -0.3652
-1 11 18 0.8458 -0.2410
-1 11 19 0.4427 0.3494
-1 11 20 0.3586 0.1098
-1 12 0 0.4892 1.2013
-1 12 1 2.0226 -0.1977
-1 12 2 -0.2312 0.0815
-1 12 3 2.6508 0.2762
-1 12 4 -1.3802 -0.3155
-1 12 5 1.5704 -0.0885
-1 12 6 -0.7293 -0.7845
-1 12 7 0.0832 0.0246
-1 12 8 -0.0018 1.5445
-1 12 9 -3.9989 -0.3676
-1 12 10 1.1828 -1.0336
-1 12 11 -0.2875 0.2723
-1 12 12 0.8201 0.0174
-1 12 13 1.4134 0.3223
-1 12 14 -0.0058 0.5858
-1 12 15 0.1284 -0.2882
-1 12 16 -0.0660 -0.3076
-1 12 17 -0.2682 -0.3124
-1 12 18 0.1085 0.0757
-1 12 19 -0.8252 0.4886
-1 12 20 -0.8805 -0.6590
-1 13 0 -1.9357 -0.1606
-1 13 1 -0.1061 -0.3911
-1 13 2 -2.3723 0.0294
-1 13 3 0.4578 -0.0570
-1 13 4 -1.9492 -0.8485
-1 13 5 2.0241 0.7041
-1 13 6 -0.9770 1.0481
-1 13 7 -0.4029 -0.5887
-1 13 8 2.3913 -0.1486
-1 13 9 -0.6656 -0.1319
-1 13 10 2.1806 -0.4656
-1 13 11 -0.3171 0.7233
-1 13 12 -1.2840 0.2714
-1 13 13 -0.8806 -0.6272
-1 13 14 -0.8393 -0.1515
-1 13 15 -0.1247 -0.2304
-1 13 16 0.5797 0.2230
-1 13 17 0.0107 0.5708
-1 13 18 0.3417 -0.1481
-1 13 19 0.6170 -0.0023
-1 14 0 1.2435 0.0286
-1 14 1 1.9801 0.4192
-1 14 2 -0.3728 -0.0383
-1 14 3 2.4044 0.3923
-1 14 4 -1.1589 -0.0046
-1 14 5 1.4168 0.0606
-1 14 6 -1.1223 0.1870
-1 14 7 -1.3256 -1.0932
-1 14 8 1.2949 -0.2218
-1 14 9 -1.9949 1.1528
-1 14 10 -0.3212 -0.1234
-1 14 11 -0.1361 -0.2774
-1 14 12 0.6300 0.2045
-1 14 13 1.1794 -0.3732
-1 14 14 1.1833 0.3331
-1 14 15 0.0731 0.5149
-1 14 16 -0.3025 -0.2932
-1 14 17 -0.6363 -0.3326
-1 14 18 -0.2217 -0.3679
-1 14 19 -0.2221 0.1717
-1 15 0 -1.5067 0.3416
-1 15 1 -0.2252 -0.0222
-1 15 2 -1.8421 -0.3318
-1 15 3 0.7409 0.3627
-1 15 4 -2.4973 -0.1358
-1 15 5 0.8879 -0.9497
-1 15 6 0.8334 0.4924
-1 15 7 -0.2375 0.7055
-1 15 8 1.5169 -0.2648
-1 15 9 -0.0775 0.3221
-1 15 10 0.5796 -0.2901
-1 15 11 -0.0032 -0.6350
-1 15 12 -0.3461 0.5597
-1 15 13 -1.3574 -0.0125
-1 15 14 -0.8223 -0.3558
-1 15 15 -0.5140 0.1177
-1 15 16 0.2810 -0.2226
-1 15 17 0.5728 0.2421
-1 15 18 0.6043 0.4614
-1 15 19 0.3569 -0.0009
-1 16 0 -0.3095 -0.5883
-1 16 1 1.6530 -0.1011
-1 16 2 -0.4601 -0.0908
-1 16 3 1.9939 -0.0521
-1 16 4 -0.4456 0.3850
-1 16 5 0.7930 -0.2298
-1 16 6 0.2152 0.1684
-1 16 7 -1.4578 0.5129
-1 16 8 -0.5925 -0.9576
-1 16 9 -0.6123 -0.2096
-1 16 10 0.0018 0.6361
-1 16 11 -0.2327 -0.2903
-1 16 12 1.0128 0.3263
-1 16 13 0.5826 0.2424
-1 16 14 0.9409 -0.5126
-1 16 15 0.7886 0.3117
-1 16 16 -0.0778 0.3159
-1 16 17 -1.0460 -0.2889
-1 16 18 -0.5004 -0.4547
-1 17 0 -0.5969 0.0424
-1 17 1 0.5648 0.3083
-1 17 2 -1.5477 0.0657
-1 17 3 0.5509 -0.3305
-1 17 4 -1.0046 0.5749
-1 17 5 -0.7603 0.0335
-1 17 6 0.1149 -0.8295
-1 17 7 0.6697 0.4897
-1 17 8 0.7994 0.1024
-1 17 9 0.5862 -0.2243
-1 17 10 0.7237 0.6073
-1 17 11 -0.8023 -0.3850
-1 17 12 -0.2522 -0.3570
-1 17 13 -0.8968 0.4275
-1 17 14 -1.2002 -0.2970
-1 17 15 -0.4707 -0.1991
-1 17 16 0.3732 0.1690
-1 17 17 0.1548 -0.0047
-1 17 18 0.9861 0.2634
-1 18 0 -0.9578 0.3658
-1 18 1 0.7171 -0.1444
-1 18 2 -0.5689 0.1742
-1 18 3 0.7578 -0.4000
-1 18 4 0.5439 -0.0210
-1 18 5 0.3991 0.4183
-1 18 6 -0.0082 -0.6550
-1 18 7 0.1609 0.2169
-1 18 8 -0.7591 0.4278
-1 18 9 -1.1830 -0.5784
-1 18 10 0.1592 0.2453
-1 18 11 -0.3752 0.1223
-1 18 12 0.7159 -0.4453
-1 18 13 1.3482 0.4512
-1 18 14 0.5498 0.1949
-1 18 15 0.2834 -0.3945
-1 18 16 0.7970 0.1558
-1 18 17 -0.9366 0.3092
-1 18 18 -0.9253 -0.2285
-1 19 0 -0.7671 -0.2591
-1 19 1 0.9080 -0.4035
-1 19 2 -0.2834 0.3413
-1 19 3 -0.3844 -0.1042
-1 19 4 -0.2781 -0.4322
-1 19 5 -0.1571 0.6929
-1 19 6 -0.8061 -0.0992
-1 19 7 0.3723 -0.2389
-1 19 8 0.7222 0.5517
-1 19 9 0.0078 -0.3040
-1 19 10 0.9297 -0.2231
-1 19 11 -0.0055 0.3498
-1 19 12 -0.8800 -0.3440
-1 19 13 -0.3927 -0.0589
-1 19 14 -0.8206 0.4546
-1 19 15 -1.3518 -0.2128
-1 19 16 0.5207 -0.3390
-1 19 17 0.2559 0.1656
-1 20 0 -0.6683 0.3157
-1 20 1 0.2336 -0.0238
-1 20 2 -0.0953 0.2740
-1 20 3 -0.0946 0.3313
-1 20 4 0.3564 -0.5407
-1 20 5 1.0085 0.3037
-1 20 6 -0.1169 0.2672
-1 20 7 -0.3209 -0.6232
-1 20 8 0.0977 -0.0466
-1 20 9 -0.7813 0.0093
-1 20 10 -0.1884 -0.2034
-1 20 11 0.3312 0.5936
-1 20 12 -0.3437 0.1552
-1 20 13 0.8017 -0.5690
-1 20 14 1.4734 0.2299
-1 20 15 -0.2128 0.2325
-1 20 16 0.5244 -0.5056
-1 20 17 -0.0943 0.0774
-1 21 0 -0.3996 0.3277
-1 21 1 0.3694 -0.2193
-1 21 2 0.3297 -0.3575
-1 21 3 -0.1400 0.3637
-1 21 4 -0.7522 -0.2867
-1 21 5 -0.3831 -0.2770
-1 21 6 -0.2514 0.3019
-1 21 7 -0.3021 -0.1697
-1 21 8 0.8877 0.1043
-1 21 9 0.4297 0.7388
-1 21 10 -0.3633 -0.1958
-1 21 11 0.4964 -0.3678
-1 21 12 -0.5680 0.1484
-1 21 13 -0.8615 -0.4992
-1 21 14 0.2485 -0.0720
-1 21 15 -0.9889 0.8078
-1 21 16 -0.3942 -0.1161
-1 22 0 -1.1529 -0.0288
-1 22 1 -0.3105 -0.0257
-1 22 2 -0.1321 -0.2627
-1 22 3 0.2020 0.4009
-1 22 4 0.3098 0.1883
-1 22 5 0.4730 -0.4449
-1 22 6 1.2349 0.2707
-1 22 7 -0.3168 0.4757
-1 22 8 -0.6707 -0.4403
-1 22 9 -0.2226 -0.2200
-1 22 10 -0.8342 -0.3420
-1 22 11 0.7972 -0.4328
-1 22 12 0.6772 0.9184
-1 22 13 -0.3681 0.4270
-1 22 14 0.8766 -0.6844
-1 22 15 0.4758 0.2824
-1 22 16 0.0383 0.0743
-1 23 0 0.3174 -0.0911
-1 23 1 0.9574 0.3223
-1 23 2 0.1682 -0.1735
-1 23 3 -0.0802 -0.2485
-1 23 4 0.0368 0.3114
-1 23 5 -1.4247 -0.0264
-1 23 6 -0.3094 -0.2280
-1 23 7 -0.4707 0.2072
-1 23 8 -0.0954 -0.5133
-1 23 9 1.5812 0.0543
-1 23 10 0.0394 1.0609
-1 23 11 -0.2749 -0.1528
-1 23 12 -0.1002 -0.1563
-1 23 13 -1.0700 0.1936
-1 23 14 -0.4501 -0.9551
-1 23 15 0.1824 -0.0628
-1 24 0 -1.3781 0.2132
-1 24 1 -0.5512 0.2392
-1 24 2 -0.6186 0.0305
-1 24 3 -0.3747 -0.2633
-1 24 4 1.2429 0.3170
-1 24 5 -0.2410 0.1906
-1 24 6 1.0278 -0.7932
-1 24 7 1.1662 0.2736
-1 24 8 -0.5483 0.5179
-1 24 9 -0.2531 -0.2436
-1 24 10 -0.9967 0.2100
-1 24 11 -0.6017 -0.7566
-1 24 12 1.0288 -0.8201
-1 24 13 0.9728 1.0756
-1 24 14 -0.0046 0.3494
-1 25 0 -0.1230 -0.3410
-1 25 1 1.2554 -0.3184
-1 25 2 0.8515 0.2040
-1 25 3 -0.7999 -0.2580
-1 25 4 0.6022 -0.4396
-1 25 5 -0.9971 0.4820
-1 25 6 -0.7651 -0.0320
-1 25 7 -0.2568 0.2511
-1 25 8 -0.9734 0.3739
-1 25 9 0.3976 -1.0169
-1 25 10 1.2033 0.0767
-1 25 11 0.3522 0.9025
-1 25 12 -0.3830 -0.2294
-1 25 13 -0.1697 0.3981
-1 25 14 -0.9772 0.1915
-1 26 0 -1.2050 0.0721
-1 26 1 -0.4828 0.0973
-1 26 2 -0.1102 0.4046
-1 26 3 -1.0789 0.2500
-1 26 4 1.2138 -0.3110
-1 26 5 0.4223 0.6838
-1 26 6 0.1043 -0.0766
-1 26 7 0.7792 -1.0050
-1 26 8 0.5711 0.2049
-1 26 9 0.0117 0.0022
-1 26 10 -0.2741 0.1479
-1 26 11 -0.6369 0.7292
-1 26 12 -1.0420 -0.9191
-1 26 13 0.9801 -0.8372
-1 27 0 0.0061 0.2393
-1 27 1 0.5876 -0.2845
-1 27 2 1.1920 -0.3073
-1 27 3 -0.6763 0.3278
-1 27 4 -0.1443 -0.6299
-1 27 5 -0.7049 -0.3149
-1 27 6 -0.4746 0.2127
-1 27 7 -0.2604 -0.1509
-1 27 8 -0.0611 0.9493
-1 27 9 -0.6806 0.4335
-1 27 10 -0.2024 -1.0033
-1 27 11 1.3015 0.0797
-1 27 12 -0.1293 0.3700
-1 28 0 -1.3596 -0.0783
-1 28 1 -0.7766 -0.0133
-1 28 2 0.0726 -0.1648
-1 28 3 -0.5429 0.5590
-1 28 4 0.6970 -0.0763
-1 28 5 0.7696 -0.0266
-1 28 6 0.9436 0.9096
-1 28 7 -0.3638 -0.2757
-1 28 8 0.2156 -0.7347
-1 28 9 0.3538 -0.1447
-1 28 10 -0.3593 -0.5145
-1 28 11 0.7433 0.2714
-1 29 0 0.4569 -0.0309
-1 29 1 0.7207 0.2058
-1 29 2 0.7495 -0.4552
-1 29 3 -0.0872 0.1167
-1 29 4 -0.1488 0.2316
-1 29 5 -1.4603 -0.4862
-1 29 6 -0.3443 -0.1313
-1 29 7 -0.7016 -0.2847
-1 29 8 0.3097 -0.1795
-1 29 9 0.7501 1.1160
-1 29 10 -1.0307 0.6011
-1 30 0 -1.2509 0.1432
-1 30 1 -0.7142 0.3122
-1 30 2 -0.4370 -0.0959
-1 30 3 -0.4246 0.0594
-1 30 4 0.7748 0.2497
-1 30 5 0.1038 -0.3888
-1 30 6 1.7266 0.0797
-1 30 7 0.4553 0.7778
-1 30 8 -0.5443 -0.1215
-1 30 9 0.2228 -0.4630
-1 31 0 0.0940 -0.2513
-1 31 1 0.8413 -0.0551
-1 31 2 0.5044 -0.2402
-1 31 3 -0.2063 -0.4234
-1 31 4 0.6409 0.1361
-1 31 5 -1.2796 0.2974
-1 31 6 -0.6310 -0.0936
-1 31 7 -0.7732 0.0513
-1 32 0 -0.8256 0.0868
-1 32 1 -0.2763 0.2661
-1 32 2 -0.1750 0.3128
-1 32 3 -0.6005 0.2194
-1 32 4 0.7598 0.1936
-1 32 5 -0.2648 0.1294
0 0 2 3.4639 -0.2465
0 0 4 -0.2316 0.1473
0 0 6 -2.8707 0.0146
0 0 8 -5.9152 -0.2945
0 0 10 -2.6834 -0.1911
0 0 12 2.3510 0.2745
0 0 14 1.3334 -0.1410
0 0 16 1.2169 -0.1593
0 0 18 0.5747 -0.0814
0 0 20 -0.8814 0.1935
0 1 2 -1.5915 -0.4827
0 1 3 -2.1425 -1.8727
0 1 4 1.7011 0.6365
0 1 5 1.8767 1.0707
0 1 6 -0.6001 0.5919
0 1 7 4.4524 0.0001
0 1 8 -0.2084 -1.4616
0 1 9 5.5389 0.2807
0 1 10 -0.4789 1.1668
0 1 11 -0.7842 -0.5386
0 1 12 0.7957 -0.3117
0 1 13 -2.1015 0.7703
0 1 14 -0.7645 -0.4031
0 1 15 -1.1035 -1.0241
0 1 16 1.3263 0.3700
0 1 17 -0.9323 1.5441
0 1 18 -1.4362 0.0074
0 1 19 0.2132 -1.2238
0 1 20 0.9557 0.5004
0 1 21 0.2480 0.5390
0 2 1 1.3579 -0.1251
0 2 2 4.3687 0.9205
0 2 3 -0.4017 -0.0354
0 2 4 0.5175 0.9539
0 2 5 -1.5519 -0.3024
0 2 6 -3.8758 -1.6011
0 2 7 1.4775 0.3714
0 2 8 -5.6265 0.2267
0 2 9 0.7001 0.0306
0 2 10 -2.1845 0.6523
0 2 11 -0.9050 -0.4196
0 2 12 1.8705 -0.8734
0 2 13 0.4989 0.3059
0 2 14 1.8579 0.6661
0 2 15 -0.7295 0.2656
0 2 16 0.7163 -0.3909
0 2 17 -0.0259 -0.2443
0 2 18 0.1611 -0.4573
0 2 19 0.6944 -0.6604
0 2 20 0.1834 0.7949
0 2 21 -0.6177 0.0933
0 3 1 -3.8107 -0.2220
0 3 2 0.3299 1.7112
0 3 3 -4.4922 -0.5888
0 3 4 0.8625 -1.3322
0 3 5 2.8325 -0.1288
0 3 6 0.6154 0.3975
0 3 7 5.3375 1.7012
0 3 8 -2.5957 -0.0579
0 3 9 4.0110 -1.6655
0 3 10 1.0317 0.3230
0 3 11 -0.6230 0.8502
0 3 12 -0.0892 -0.5274
0 3 13 -1.3633 -0.0578
0 3 14 0.2810 0.6482
0 3 15 -2.2982 -0.1730
0 3 16 0.3996 -1.2910
0 3 17 1.0125 0.3270
0 3 18 -0.2085 1.7750
0 3 19 -1.2820 0.0069
0 3 20 -0.1649 -0.5460
0 3 21 0.7732 -0.2499
0 4 0 3.5572 0.4802
0 4 1 -0.8475 -1.3812
0 4 2 4.7809 -0.1734
0 4 3 -0.7220 -0.4091
0 4 4 1.7352 0.2802
0 4 5 -0.6111 1.6190
0 4 6 -5.7064 -0.6808
0 4 7 1.2681 -1.0392
0 4 8 -4.7463 0.0764
0 4 9 0.9233 -0.3068
0 4 10 -0.8596 0.3524
0 4 11 -0.4647 0.9266
0 4 12 0.5754 -0.3576
0 4 13 -0.3666 -0.7876
0 4 14 2.3557 -0.0697
0 4 15 -0.1951 0.6250
0 4 16 0.3634 0.1558
0 4 17 -0.1935 -0.1529
0 4 18 -0.1379 -0.0768
0 4 19 -0.0930 -0.9433
0 4 20 0.5792 -0.3427
0 5 1 -5.0142 -1.0723
0 5 2 2.4985 0.3282
0 5 4 -0.3237 -0.0854
0 5 5 1.4668 -0.4751
0 5 6 -0.3422 -1.2566
0 5 7 6.9909 0.0267
0 5 8 -0.9642 2.0866
0 5 9 1.4468 0.1259
0 5 10 -0.4640 -1.5148
0 5 11 0.5262 0.1737
0 5 12 0.0741 0.4185
0 5 13 -1.8630 -0.4675
0 5 14 1.2727 0.0617
0 5 15 -1.1313 0.9170
0 5 16 -0.8143 -0.1191
0 5 17 -0.2056 -1.1433
0 5 18 1.2227 0.2272
0 5 19 0.0882 1.2399
0 5 20 -1.0969 0.5033
0 6 0 5.2972 1.2586
0 6 1 -1.6924 0.3134
0 6 2 3.5985 -0.2063
0 6 3 -1.9471 -0.3364
0 6 4 0.7651 -1.5590
0 6 5 1.6428 0.4938
0 6 6 -4.5129 1.5207
0 6 7 -0.0316 -0.4231
0 6 8 -4.4093 -0.4387
0 6 9 0.7191 -0.1167
0 6 10 -0.7742 -0.8252
0 6 11 1.1234 0.4843
0 6 12 1.1440 1.0835
0 6 13 -1.5500 -0.1552
0 6 14 1.2140 -0.6729
0 6 15 -0.1492 -0.2709
0 6 16 0.7099 0.0990
0 6 17 -0.1138 0.1689
0 6 18 -0.0274 0.0641
0 6 19 -0.1756 -0.1682
0 6 20 -0.3520 -0.4190
0 7 1 -5.1972 0.1219
0 7 2 1.5489 -1.1037
0 7 3 -1.1680 0.3690
0 7 4 0.9358 0.7868
0 7 5 1.7446 0.7995
0 7 6 -1.9568 0.2460
0 7 7 4.2018 -1.8424
0 7 8 0.8679 -0.5561
0 7 9 3.2021 2.0680
0 7 10 -2.2708 0.1622
0 7 11 -0.6899 -1.0097
0 7 12 0.7321 0.1714
0 7 13 -1.8829 -0.1041
0 7 14 1.0226 -0.4307
0 7 15 0.0583 0.3114
0 7 16 0.3394 0.8310
0 7 17 -0.9808 0.2775
0 7 18 -0.2998 -0.8892
0 7 19 1.0530 -0.2128
0 7 20 -0.0102 1.2188
0 8 0 5.2092 -0.2218
0 8 1 -0.5987 0.5658
0 8 2 3.5816 0.1770
0 8 3 -1.5646 0.9601
0 8 4 -1.5265 -0.3909
0 8 5 0.1811 -2.0271
0 8 6 -1.9291 0.3160
0 8 7 0.7475 1.1295
0 8 8 -4.2631 -0.2572
0 8 9 1.1097 0.4883
0 8 10 -1.6027 -0.3135
0 8 11 0.6846 -1.1390
0 8 12 2.6265 0.5202
0 8 13 -0.8772 0.7837
0 8 14 0.4140 0.0956
0 8 15 -1.1037 -0.2754
0 8 16 0.0354 -0.7225
0 8 17 0.2917 -0.0862
0 8 18 -0.0258 0.1087
0 8 19 0.2421 -0.1202
0 8 20 -0.1632 0.4226
0 9 1 -3.8512 0.5058
0 9 2 0.4475 -0.2883
0 9 3 -1.5899 -0.7412
0 9 4 1.3393 0.0336
0 9 5 2.5574 -0.0278
0 9 6 0.1229 1.3699
0 9 7 2.2736 1.0233
0 9 8 -2.2419 -2.1433
0 9 9 4.1004 -0.6741
0 9 10 -0.4417 1.4234
0 9 11 -1.7951 -0.0022
0 9 12 0.3211 -0.1469
0 9 13 -1.6417 0.0919
0 9 14 0.5759 -0.3949
0 9 15 0.2378 -0.1665
0 9 16 0.9976 0.0946
0 9 17 0.5277 0.9305
0 9 18 -0.9210 0.5251
0 9 19 -0.3389 -1.0086
0 9 20 0.7529 0.1067
0 10 0 3.8265 -0.4341
0 10 1 -0.4772 0.0367
0 10 2 2.9242 -0.3605
0 10 3 -0.1271 -0.0613
0 10 4 -0.0428 1.7061
0 10 5 -2.2685 -0.2534
0 10 6 -3.0193 -1.8794
0 10 7 2.1089 0.3203
0 10 8 -3.4724 0.1787
0 10 9 1.7231 0.0908
0 10 10 -0.4402 1.1020
0 10 11 -0.8259 -0.4641
0 10 12 2.0327 -0.8859
0 10 13 0.1306 0.1839
0 10 14 0.6690 0.2724
0 10 15 -0.8078 0.4548
0 10 16 -1.1703 -0.2408
0 10 17 -0.2795 -0.7154
0 10 18 0.1046 -0.0871
0 10 19 0.1149 -0.2687
0 10 20 0.5552 0.3424
0 11 1 -2.9649 -0.0009
0 11 2 0.7644 0.6303
0 11 3 -2.0977 -0.3483
0 11 4 0.9297 -0.0455
0 11 5 1.3058 -0.3455
0 11 6 0.6736 -0.9221
0 11 7 4.7656 1.6795
0 11 8 -2.9755 1.1071
0 11 9 0.6741 -1.7001
0 11 10 0.3880 -0.4900
0 11 11 -1.1107 0.4613
0 11 12 0.0726 -0.0070
0 11 13 -1.0889 0.4095
0 11 14 0.0613 0.0804
0 11 15 0.2707 -0.2324
0 11 16 0.6755 -0.2175
0 11 17 1.1643 0.0386
0 11 18 0.4522 0.9889
0 11 19 -0.9772 0.1704
0 12 0 2.8885 -0.1717
0 12 1 -0.3436 -0.0976
0 12 2 2.0174 0.2924
0 12 3 -1.3303 -1.1730
0 12 4 1.6242 -0.3020
0 12 5 -0.1622 1.8094
0 12 6 -4.4876 -0.2254
0 12 7 1.0289 -0.9769
0 12 8 -2.4250 0.2052
0 12 9 0.9512 -0.4960
0 12 10 1.2896 0.2895
0 12 11 0.0726 1.0947
0 12 12 0.6729 -0.3341
0 12 13 -0.0046 -0.5609
0 12 14 0.3640 -0.1736
0 12 15 -0.1786 -0.0469
0 12 16 -0.8239 0.4035
0 12 17 -1.0462 -0.1180
0 12 18 -0.3523 -0.4248
0 12 19 -0.1008 -0.3130
0 13 1 -2.5804 -0.3064
0 13 2 1.2952 0.3874
0 13 3 -1.6911 0.4089
0 13 4 0.6664 -0.1725
0 13 5 1.3682 0.7131
0 13 6 -1.3631 -0.6126
0 13 7 4.0238 -1.2699
0 13 8 0.3833 1.3153
0 13 9 -0.3493 0.8047
0 13 10 -1.1729 -1.0001
0 13 11 -0.9697 -0.1832
0 13 12 -0.3263 -0.1144
0 13 13 -0.3962 -0.0972
0 13 14 0.3906 0.6849
0 13 15 0.2056 0.2297
0 13 16 0.4125 -0.1679
0 13 17 0.8476 -0.2498
0 13 18 1.0461 0.1044
0 13 19 -0.0272 0.7076
0 14 0 2.1599 0.2704
0 14 1 -0.4568 -0.3463
0 14 2 2.3938 0.3497
0 14 3 -1.5685 0.5076
0 14 4 -0.5962 -1.4698
0 14 5 1.4180 -0.4201
0 14 6 -2.2944 1.2935
0 14 7 -0.3802 -0.2180
0 14 8 -1.6297 -0.1324
0 14 9 0.2277 0.2947
0 14 10 0.6116 -0.7689
0 14 11 1.5239 0.3079
0 14 12 1.0224 0.8238
0 14 13 -0.3379 -0.3726
0 14 14 -0.0427 -0.2418
0 14 15 -0.5030 -0.3051
0 14 16 -0.6605 -0.3126
0 14 17 -0.5057 0.3076
0 14 18 -0.7123 0.0806
0 14 19 -0.5486 -0.2378
0 15 1 -2.2922 -0.1291
0 15 2 0.7189 -0.4769
0 15 3 -0.6119 0.4696
0 15 4 -0.0881 0.0216
0 15 5 1.8287 -0.0926
0 15 6 -0.2770 1.1676
0 15 7 0.9679 -0.5388
0 15 8 0.4317 -1.1691
0 15 9 1.2208 0.8571
0 15 10 -1.3657 0.1733
0 15 11 -1.2752 -0.4669
0 15 12 -0.5935 0.2659
0 15 13 -0.9049 -0.4313
0 15 14 0.6762 -0.0636
0 15 15 1.0198 0.7832
0 15 16 0.1532 0.2922
0 15 17 0.5770 -0.1262
0 15 18 0.7478 -0.3388
0 16 0 2.0214 0.2265
0 16 1 -0.4167 0.1970
0 16 2 1.5712 -0.5349
0 16 3 0.5494 0.5899
0 16 4 -1.0640 0.6901
0 16 5 -0.5963 -1.3252
0 16 6 -0.6936 -0.2221
0 16 7 -0.1307 0.6344
0 16 8 -1.4850 -0.4334
0 16 9 0.8005 0.4673
0 16 10 0.0468 0.2885
0 16 11 0.7995 -0.7013
0 16 12 1.8559 0.4521
0 16 13 -0.0190 0.3340
0 16 14 -0.4640 -0.4248
0 16 15 -0.2146 -0.0904
0 16 16 -1.2862 -0.3310
0 16 17 -0.4837 -0.3353
0 16 18 -0.1814 0.1912
0 17 1 -1.4109 0.3795
0 17 2 -0.6430 -0.2499
0 17 3 -0.3319 -0.4304
0 17 4 -0.0269 0.5783
0 17 5 0.4049 -0.4559
0 17 6 1.0046 -0.0954
0 17 7 1.4918 1.1122
0 17 8 -0.8937 -0.4639
0 17 9 0.7950 -0.5385
0 17 10 -0.4443 0.5072
0 17 11 -1.6693 -0.4216
0 17 12 -0.2862 -0.1055
0 17 13 -0.6883 0.4237
0 17 14 -0.5167 -0.3916
0 17 15 1.5888 -0.0447
0 17 16 0.7998 0.7299
0 17 17 0.4166 0.4198
0 17 18 0.3479 -0.1925
0 18 0 1.0207 -0.4394
0 18 1 0.4979 0.1924
0 18 2 0.4490 0.0371
0 18 3 0.6702 -0.7729
0 18 4 0.8737 0.6598
0 18 5 -0.7800 0.4485
0 18 6 -1.3622 -0.8192
0 18 7 0.2474 0.2107
0 18 8 -1.4383 0.1202
0 18 9 0.2557 -0.4932
0 18 10 1.1058 0.5421
0 18 11 0.1499 0.0867
0 18 12 1.3229 -0.4336
0 18 13 1.0888 0.4846
0 18 14 -0.9574 0.1573
0 18 15 -0.2402 -0.5233
0 18 16 -0.9314 -0.1168
0 18 17 -0.9784 -0.1626
0 19 1 -0.2216 0.0806
0 19 2 -0.7049 0.6289
0 19 3 -1.0649 -0.3615
0 19 4 0.0764 -0.0397
0 19 5 0.1124 0.5585
0 19 6 -0.2391 -0.5119
0 19 7 1.7645 -0.1400
0 19 8 0.2643 0.5367
0 19 9 -0.2204 -0.4212
0 19 10 0.2746 0.0436
0 19 11 -1.4684 0.4673
0 19 12 -1.2840 -0.5840
0 19 13 0.2834 -0.1159
0 19 14 -0.6511 0.5634
0 19 15 0.5605 -0.3584
0 19 16 1.1720 -0.1627
0 19 17 1.1123 0.6992
0 20 0 -0.1741 0.0930
0 20 1 0.4594 -0.3846
0 20 2 0.6709 0.3384
0 20 3 0.2083 -0.1369
0 20 4 0.5527 -0.6180
0 20 5 0.6578 0.3065
0 20 6 -1.0992 0.0582
0 20 7 -0.2227 -0.4425
0 20 8 -0.2949 0.5426
0 20 9 -0.9345 0.1247
0 20 10 0.7688 -0.4592
0 20 11 0.8505 0.4000
0 20 12 0.2787 -0.1260
0 20 13 1.3979 -0.5381
0 20 14 0.0115 0.6452
0 20 15 -0.6821 0.1653
0 20 16 -1.0501 -0.5828
0 21 1 -0.0725 -0.4150
0 21 2 -0.3609 0.1026
0 21 3 -0.6512 0.4062
0 21 4 -0.9557 -0.2834
0 21 5 0.5475 0.0412
0 21 6 0.0231 0.6865
0 21 7 0.1316 -0.2097
0 21 8 0.8838 -0.1307
0 21 9 -0.3364 0.0705
0 21 10 0.0548 -0.7325
0 21 11 0.0829 0.3028
0 21 12 -1.4874 0.7681
0 21 13 -0.6270 -0.6748
0 21 14 0.0626 0.0187
0 21 15 0.4520 0.5956
0 21 16 0.0792 -0.4253
0 22 0 -0.0498 0.3517
0 22 1 0.3129 0.0878
0 22 2 0.2639 -0.1807
0 22 3 1.2834 0.2515
0 22 4 0.0008 0.1201
0 22 5 0.3710 -0.4403
0 22 6 -0.1132 0.1381
0 22 7 -1.0380 -0.3664
0 22 8 0.3458 -0.5550
0 22 9 -0.0756 0.8272
0 22 10 -0.2532 0.2030
0 22 11 0.7403 -0.3043
0 22 12 0.3828 0.5798
0 22 13 0.2356 -0.5491
0 22 14 0.3765 -0.6583
0 22 15 0.5391 0.6471
0 23 1 0.0662 0.0302
0 23 2 -1.2534 -0.2967
0 23 3 -0.0124 -0.0794
0 23 4 -1.1957 0.4084
0 23 5 -0.5613 -0.5129
0 23 6 0.9434 -0.0336
0 23 7 0.2284 0.7586
0 23 8 0.5353 -0.0161
0 23 9 -0.0340 0.3441
0 23 10 -0.8020 -0.1639
0 23 11 -0.1752 -1.2410
0 23 12 0.2715 0.4668
0 23 13 -0.6126 0.7155
0 23 14 -0.8637 -0.5121
0 23 15 1.1144 0.1474
0 24 0 -0.5691 -0.2595
0 24 1 0.9703 0.0951
0 24 2 -0.3381 0.1753
0 24 3 1.4419 -0.4501
0 24 4 0.9398 0.2934
0 24 5 0.2245 0.1318
0 24 6 0.2936 -0.1029
0 24 7 -1.0487 0.4105
0 24 8 -0.8236 -0.8466
0 24 9 0.2996 -0.6634
0 24 10 0.6098 0.8028
0 24 11 0.0057 -0.0272
0 24 12 0.7143 0.1474
0 24 13 0.3791 0.6905
0 24 14 -1.0922 -0.5858
0 25 1 0.8307 0.0280
0 25 2 -1.4338 0.3642
0 25 3 -0.4857 -0.3585
0 25 4 -0.7342 0.2472
0 25 5 -1.1303 0.4147
0 25 6 -0.1422 -0.7328
0 25 7 0.6635 -0.0172
0 25 8 0.8877 0.3069
0 25 9 0.3854 0.1108
0 25 10 0.0754 0.9571
0 25 11 -1.5015 -0.2447
0 25 12 -0.4469 -1.2538
0 25 13 1.0076 0.2069
0 26 0 -1.2726 0.2171
0 26 1 0.7604 -0.3838
0 26 2 -0.0472 0.3868
0 26 3 0.9052 -0.0890
0 26 4 0.7741 -0.5013
0 26 5 0.8517 0.0578
0 26 6 0.5256 -0.2370
0 26 7 -0.0807 0.4073
0 26 8 -0.8045 0.6345
0 26 9 -1.4111 -0.9018
0 26 10 0.7672 -0.5575
0 26 11 0.4360 0.3962
0 26 12 -0.0035 -0.1691
0 26 13 1.3096 0.1257
0 27 1 0.7702 -0.4364
0 27 2 -0.8822 0.1262
0 27 3 -0.4475 0.0930
0 27 4 -0.9280 -0.2397
0 27 5 -0.3163 0.6576
0 27 6 -0.7182 0.3889
0 27 7 -0.4537 -0.4537
0 27 8 0.9534 -0.1195
0 27 9 0.1630 -0.2329
0 27 10 1.0549 0.0344
0 27 11 0.0848 1.0926
0 27 12 -1.7544 0.1821
0 28 0 -0.7616 0.5293
0 28 1 0.4191 -0.0206
0 28 2 -0.0288 -0.0037
0 28 3 1.3538 0.4261
0 28 4 0.1002 -0.0388
0 28 5 0.5436 -0.3393
0 28 6 0.4272 -0.4234
0 28 7 0.0226 -0.5304
0 28 8 0.7716 0.4565
0 28 9 -1.1986 0.8223
0 28 10 -0.8692 -0.5927
0 28 11 0.6106 -0.4861
0 29 1 0.4721 -0.1710
0 29 2 -1.1850 -0.2200
0 29 3 -0.1513 -0.0590
0 29 4 -1.2154 -0.2050
0 29 5 -0.1382 -0.1794
0 29 6 0.3333 0.6752
0 29 7 -0.7735 0.6123
0 29 8 0.2649 -0.1953
0 29 9 -0.0009 0.0479
0 29 10 -0.0257 -0.4802
0 30 0 -0.6118 0.1052
0 30 1 0.6545 0.1123
0 30 2 -0.3328 -0.0278
0 30 3 1.5951 -0.0946
0 30 4 0.6537 0.4425
0 30 5 0.2538 0.2072
0 30 6 0.1513 -0.2126
0 30 7 -0.6822 -0.4080
0 30 8 0.3525 -0.9764
0 31 1 0.6557 -0.1251
0 31 2 -1.0765 0.1973
0 31 3 -0.3268 -0.0478
0 31 4 -1.1596 0.0389
0 31 5 -0.8233 -0.2859
0 31 6 0.4029 -0.4746
0 31 7 0.3573 0.7647
0 32 0 -0.6394 0.2654
0 32 1 0.5241 -0.0375
0 32 2 -0.3112 0.2273
0 32 3 0.8354 -0.3568
0 32 4 0.8771 -0.2973
0 32 5 0.8216 0.4014
0 33 1 0.3179 -0.4104
1 0 3 -1.4446 -0.4983
1 0 5 -5.8474 0.3277
1 0 7 -5.5648 -1.0454
1 0 9 0.9578 1.0106
1 0 11 3.2384 -0.8151
1 0 13 1.2260 0.6606
1 0 15 1.6856 -0.5251
1 0 17 -1.1283 0.5004
1 0 19 0.6281 -0.3231
1 1 1 0.7624 0.9629
1 1 2 0.3197 -0.1975
1 1 3 0.8070 0.6570
1 1 4 3.7792 1.0099
1 1 5 -0.9541 -1.2109
1 1 6 6.9093 -0.1465
1 1 7 -0.3360 0.3915
1 1 8 2.1739 -0.2884
1 1 9 0.5493 0.6331
1 1 10 -3.0905 0.4394
1 1 11 -0.1408 -0.9408
1 1 12 -1.8322 -0.3450
1 1 13 0.3738 0.5743
1 1 14 -1.6748 0.2151
1 1 15 -0.1554 -0.3157
1 1 16 -0.1537 0.0624
1 1 17 -0.3451 0.3208
1 1 18 0.2870 -0.6256
1 1 19 0.6881 0.6472
1 1 20 -0.0119 0.5746
1 2 1 2.2677 1.3988
1 2 2 -1.9987 0.4975
1 2 3 -3.2194 -1.2432
1 2 5 -5.4017 -0.6235
1 2 6 1.6220 0.9429
1 2 7 -5.5358 1.1720
1 2 8 -0.9441 -1.3587
1 2 9 1.8747 -0.8142
1 2 10 0.0413 1.2015
1 2 11 1.8870 0.0009
1 2 12 -0.0395 -0.6929
1 2 13 2.4523 0.6296
1 2 14 -0.9318 0.6517
1 2 15 -0.0637 -1.0321
1 2 16 1.2450 -0.9050
1 2 17 0.8698 1.1737
1 2 18 -0.9100 0.2999
1 2 19 -0.8048 -0.6286
1 2 20 0.5223 -0.4897
1 3 1 1.3207 -0.5039
1 3 2 0.3889 -0.1508
1 3 3 1.1884 -0.5509
1 3 4 5.5707 1.5859
1 3 5 -2.1482 0.6162
1 3 6 5.5103 -1.0500
1 3 7 -0.0514 0.1317
1 3 8 1.3877 0.0143
1 3 9 0.6728 -0.4818
1 3 10 -1.7815 0.9066
1 3 11 -0.4486 0.3580
1 3 12 -2.7929 -1.0084
1 3 13 1.1931 -0.4081
1 3 14 -0.6235 0.5502
1 3 15 -0.3238 0.3018
1 3 16 -0.3247 -0.0902
1 3 17 -0.2397 0.5764
1 3 18 -0.5651 -0.2257
1 3 19 0.0685 -0.5141
1 3 20 1.1280 0.0476
1 4 1 2.6958 -0.6239
1 4 2 -0.3234 1.3317
1 4 3 -3.6979 0.2880
1 4 4 -0.1906 -0.1795
1 4 5 -6.5602 -0.8664
1 4 6 1.9974 -1.3977
1 4 7 -2.3120 1.2166
1 4 8 -1.0529 1.5550
1 4 9 -0.4623 -1.4885
1 4 10 0.8103 -0.6751
1 4 11 2.9143 1.0771
1 4 12 -1.4773 -0.1321
1 4 13 1.9551 -0.5309
1 4 14 0.2246 0.6958
1 4 15 -0.4650 0.5511
1 4 16 -0.5667 -1.1451
1 4 17 1.1466 -0.8384
1 4 18 1.0884 0.5407
1 4 19 -0.7753 0.8457
1 4 20 -0.3817 -0.4346
1 5 1 0.6853 -0.1714
1 5 2 -0.0028 0.2803
1 5 3 -0.3250 -1.2351
1 5 4 6.3932 -0.7075
1 5 5 -0.2019 1.8472
1 5 6 3.8787 0.4336
1 5 7 -0.8709 -0.8068
1 5 8 1.4506 0.4589
1 5 9 -0.4975 -0.6135
1 5 10 -1.2117 -0.5540
1 5 11 1.2563 1.1724
1 5 12 -3.1674 0.2988
1 5 13 0.3364 -0.8072
1 5 14 -0.1297 -0.3323
1 5 15 0.3929 0.2514
1 5 16 -0.1870 0.2521
1 5 17 -0.2305 0.3349
1 5 18 -0.1925 0.3175
1 5 19 -0.9044 0.1481
1 5 20 0.2340 -0.9497
1 6 1 0.9068 -1.1665
1 6 2 0.1919 -0.3519
1 6 3 -2.4123 0.6219
1 6 4 0.4552 0.2977
1 6 5 -6.0206 0.9100
1 6 6 -0.5279 -0.9180
1 6 7 -2.2186 -2.1595
1 6 8 2.5773 1.4692
1 6 9 -0.5199 1.5336
1 6 10 -1.4973 -1.2824
1 6 11 3.3999 -0.2981
1 6 12 -1.0284 0.5429
1 6 13 0.7293 -0.3331
1 6 14 0.0423 -0.2888
1 6 15 0.5324 0.5084
1 6 16 -0.4950 0.5558
1 6 17 -0.7246 -0.7231
1 6 18 1.0494 -1.2199
1 6 19 0.8654 0.7723
1 6 20 -0.2797 0.5310
1 7 1 1.3619 0.1739
1 7 2 1.0510 0.8600
1 7 3 -1.0375 1.0054
1 7 4 3.2589 -1.8215
1 7 5 1.0037 -0.8437
1 7 6 5.1945 1.7259
1 7 7 -2.0835 -0.1009
1 7 8 1.3913 -0.0630
1 7 9 -0.6899 0.5928
1 7 10 -2.7768 -1.1937
1 7 11 2.1895 -0.3479
1 7 12 -1.3898 1.0172
1 7 13 0.1737 0.3290
1 7 14 -0.5382 -0.2005
1 7 15 0.1417 -0.4260
1 7 16 0.3971 -0.0437
1 7 17 -0.2287 0.3681
1 7 18 -0.0392 -0.1002
1 7 19 -0.2300 0.7236
1 7 20 -0.7776 -0.1246
1 8 1 0.1680 0.2066
1 8 2 -1.2519 -1.1106
1 8 3 -1.9691 -0.1684
1 8 4 0.4211 -0.4002
1 8 5 -3.6078 0.1837
1 8 6 0.6918 2.0725
1 8 7 -5.2306 -1.0387
1 8 8 1.9734 -2.1904
1 8 9 2.8937 1.3320
1 8 10 -1.6018 0.9743
1 8 11 1.8000 -0.6057
1 8 12 -0.7833 -0.0608
1 8 13 0.3128 -0.0376
1 8 14 -0.5914 -0.3075
1 8 15 0.0717 -0.3930
1 8 16 0.7314 0.3329
1 8 17 -0.3747 0.9219
1 8 18 -0.6342 -0.8455
1 8 19 0.8885 -0.6257
1 9 1 1.0982 -0.1434
1 9 2 1.3995 -0.7407
1 9 3 1.7723 1.5745
1 9 4 2.0073 1.4901
1 9 5 -2.0529 -1.9632
1 9 6 5.7294 -0.4738
1 9 7 -1.2380 0.8651
1 9 8 0.4019 -0.4813
1 9 9 0.4845 0.6951
1 9 10 -3.3413 0.4400
1 9 11 0.5365 -1.1125
1 9 12 -0.2825 -0.2417
1 9 13 1.1902 0.5633
1 9 14 0.2572 0.5703
1 9 15 -0.2971 0.1780
1 9 16 -0.0200 -0.4557
1 9 17 0.0543 0.0343
1 9 18 -0.3658 -0.2415
1 9 19 0.2129 0.0816
1 10 1 1.2030 0.9093
1 10 2 -2.0244 -0.0566
1 10 3 -2.1393 -0.5258
1 10 4 -0.2297 0.1103
1 10 5 -4.3592 -1.5322
1 10 6 3.3876 0.2619
1 10 7 -2.8175 2.4385
1 10 8 -1.4843 -0.8534
1 10 9 2.3810 -1.5877
1 10 10 0.5846 0.7005
1 10 11 1.5178 0.4338
1 10 12 -0.9701 -0.1023
1 10 13 -0.2254 0.0427
1 10 14 -0.8455 -0.2053
1 10 15 -0.7338 -0.3982
1 10 16 0.3069 -0.5413
1 10 17 0.9178 0.5424
1 10 18 -0.3425 0.6712
1 10 19 -0.2149 -0.3922
1 11 1 0.9746 0.5289
1 11 2 -0.6083 -0.6487
1 11 3 1.8039 -1.4590
1 11 4 5.0617 1.8119
1 11 5 -2.5544 1.3041
1 11 6 2.7459 -1.4034
1 11 7 -0.2642 -0.0709
1 11 8 -0.4253 -0.0237
1 11 9 0.4056 -0.5967
1 11 10 -1.6036 0.9325
1 11 11 -0.3890 0.4445
1 11 12 -0.9764 -0.7609
1 11 13 1.2557 -0.1661
1 11 14 1.1962 0.2229
1 11 15 0.6072 0.5238
1 11 16 -0.1130 0.3358
1 11 17 -0.2899 -0.1411
1 11 18 -0.5799 -0.3347
1 11 19 -0.0990 -0.3768
1 12 1 1.8576 -0.1609
1 12 2 -0.9448 0.8416
1 12 3 -2.3449 -0.3564
1 12 4 0.5254 0.3695
1 12 5 -4.9808 0.3110
1 12 6 0.7874 -1.9992
1 12 7 0.6596 0.1981
1 12 8 0.2195 2.0933
1 12 9 0.0605 -0.4975
1 12 10 0.3387 -0.9174
1 12 11 1.8741 0.2489
1 12 12 -0.6367 -0.1861
1 12 13 -0.2484 0.1358
1 12 14 -0.9733 0.2307
1 12 15 -1.2466 -0.2637
1 12 16 -0.4570 -0.4439
1 12 17 0.6217 -0.3753
1 12 18 0.6782 0.4122
1 12 19 0.1413 0.7315
1 13 1 1.3996 0.0422
1 13 2 -0.0960 1.2828
1 13 3 -1.2213 -0.8722
1 13 4 4.1943 -1.6274
1 13 5 0.8674 1.4544
1 13 6 1.5184 0.7498
1 13 7 -0.8750 -0.7588
1 13 8 -0.2549 0.3260
1 13 9 -0.9369 -0.4945
1 13 10 -1.1137 -0.6349
1 13 11 0.7012 1.0421
1 13 12 -1.0952 0.2732
1 13 13 0.5659 -0.3222
1 13 14 1.2408 0.0464
1 13 15 0.8076 -0.1603
1 13 16 0.8366 0.3015
1 13 17 0.0355 0.4759
1 13 18 -0.9284 -0.1079
1 14 1 0.6774 -0.9467
1 14 2 0.2989 -0.0100
1 14 3 -1.8646 0.3842
1 14 4 0.2483 -0.6474
1 14 5 -2.2796 1.0117
1 14 6 -1.0915 0.5230
1 14 7 -1.2821 -1.8274
1 14 8 2.2694 0.1976
1 14 9 1.2149 1.3662
1 14 10 -0.5568 -0.4556
1 14 11 1.4854 -0.1357
1 14 12 -0.6407 -0.1625
1 14 13 -0.5590 -0.6182
1 14 14 -0.1976 0.2912
1 14 15 -1.4058 0.2873
1 14 16 -0.9258 -0.1365
1 14 17 -0.0288 -0.3117
1 14 18 0.3230 -0.4077
1 15 1 0.1397 -0.5492
1 15 2 1.3513 0.1844
1 15 3 -0.2163 1.6504
1 15 4 0.6204 -0.7945
1 15 5 0.8700 -1.2436
1 15 6 2.7579 0.9397
1 15 7 -1.0907 -0.0058
1 15 8 -0.1188 -0.2862
1 15 9 -0.7014 0.6059
1 15 10 -2.2908 -0.7547
1 15 11 0.8091 -0.2298
1 15 12 0.0834 0.8807
1 15 13 -0.0204 0.0626
1 15 14 1.4548 0.0811
1 15 15 0.5180 0.0979
1 15 16 0.5608 -0.3695
1 15 17 0.8992 0.0584
1 15 18 -0.4752 0.2604
1 16 1 -0.1077 0.1692
1 16 2 -0.2189 -0.8835
1 16 3 -0.5689 0.2727
1 16 4 -0.7949 -0.1435
1 16 5 -1.5438 -0.8288
1 16 6 0.8329 1.1657
1 16 7 -2.0433 0.4758
1 16 8 0.3564 -1.2042
1 16 9 2.4070 0.4396
1 16 10 -0.0898 0.4214
1 16 11 0.9392 -0.3934
1 16 12 0.0701 0.2378
1 16 13 -1.6000 -0.3714
1 16 14 -0.2727 -0.7263
1 16 15 -0.5924 0.2133
1 16 16 -0.9320 0.4351
1 16 17 -0.2886 0.1311
1 17 1 -0.6383 0.3567
1 17 2 -0.1607 -0.9473
1 17 3 1.4641 0.2035
1 17 4 1.1840 1.3894
1 17 5 -0.8489 -0.5669
1 17 6 2.1925 -0.5317
1 17 7 -0.1006 0.5426
1 17 8 -0.9293 -0.5475
1 17 9 0.1645 0.0353
1 17 10 -1.8945 0.4337
1 17 11 -0.6461 -0.6348
1 17 12 1.0011 0.1249
1 17 13 0.0720 0.7491
1 17 14 1.0958 -0.0281
1 17 15 1.0117 0.1185
1 17 16 0.2342 0.1777
1 17 17 0.4739 -0.3889
1 18 1 0.9441 0.6521
1 18 2 -0.4877 0.0696
1 18 3 -0.3606 -0.4893
1 18 4 -0.1537 0.4932
1 18 5 -2.3481 -0.3226
1 18 6 0.3146 -0.7600
1 18 7 0.0767 0.8497
1 18 8 -0.6241 0.1109
1 18 9 1.6393 -0.4938
1 18 10 0.8970 0.6097
1 18 11 0.0197 -0.0435
1 18 12 0.6003 -0.5137
1 18 13 -1.0091 0.3768
1 18 14 -1.2493 -0.3154
1 18 15 -0.8017 -0.8312
1 18 16 -0.2455 0.1649
1 18 17 0.0863 0.6218
1 19 1 -0.3786 0.3320
1 19 2 -0.9408 0.2601
1 19 3 -0.1952 -0.8701
1 19 4 1.9095 0.0490
1 19 5 0.2343 0.7776
1 19 6 0.6973 -0.4701
1 19 7 0.8708 0.0635
1 19 8 -0.9807 0.4071
1 19 9 -0.6459 -0.5928
1 19 10 -0.6438 0.0998
1 19 11 -1.2104 0.3008
1 19 12 0.3744 -0.6855
1 19 13 0.8591 0.3460
1 19 14 0.9910 0.7746
1 19 15 0.5841 -0.2093
1 19 16 0.7416 0.0678
1 20 1 1.0529 -0.4105
1 20 2 0.8383 0.4150
1 20 3 -0.4792 -0.0350
1 20 4 0.0778 -0.3021
1 20 5 -0.9139 0.6178
1 20 6 -1.3516 -0.1380
1 20 7 0.0587 -0.4327
1 20 8 -0.0201 0.4688
1 20 9 0.5536 -0.3637
1 20 10 1.5290 -0.3010
1 20 11 0.4701 0.9199
1 20 12 -0.2585 -0.3022
1 20 13 -0.5354 -0.5562
1 20 14 -0.4357 0.5384
1 20 15 -1.6860 -0.2672
1 20 16 -0.7781 -0.7876
1 21 1 -1.0230 -0.0524
1 21 2 -0.2224 0.3073
1 21 3 -0.7244 0.3864
1 21 4 0.1402 -0.5231
1 21 5 1.1225 0.0596
1 21 6 0.2909 0.2059
1 21 7 0.7115 -0.6760
1 21 8 0.3131 0.3267
1 21 9 -0.8811 0.4724
1 21 10 -0.8560 -0.5405
1 21 11 -0.5345 0.4571
1 21 12 -0.4042 0.0933
1 21 13 0.1028 -0.8285
1 21 14 1.9195 0.4280
1 21 15 0.5257 0.6593
1 22 1 0.0895 -0.2597
1 22 2 1.1224 -0.4399
1 22 3 0.4537 0.2920
1 22 4 -0.6588 -0.2535
1 22 5 0.0143 -0.4041
1 22 6 -0.6588 0.5766
1 22 7 -0.5568 0.0113
1 22 8 0.0056 0.1038
1 22 9 0.0610 0.4735
1 22 10 0.3311 -0.9897
1 22 11 1.3319 -0.2194
1 22 12 0.5937 0.9125
1 22 13 -1.4987 -0.3803
1 22 14 0.0990 -0.4239
1 22 15 -0.6312 0.5885
1 23 1 -1.3179 0.2765
1 23 2 -0.6707 -0.2419
1 23 3 0.0305 0.1724
1 23 4 -0.2840 0.3990
1 23 5 0.7375 -0.1520
1 23 6 0.4291 0.4689
1 23 7 -0.0250 -0.1766
1 23 8 0.1371 -0.9518
1 23 9 0.4402 0.4252
1 23 10 -0.8802 0.1714
1 23 11 -0.5439 -0.2464
1 23 12 0.4780 0.7368
1 23 13 -1.0906 0.0790
1 23 14 0.8942 -0.8704
1 24 1 0.4252 0.3860
1 24 2 0.6794 -0.1310
1 24 3 0.8489 -0.2084
1 24 4 -0.3893 0.3955
1 24 5 -0.6332 -0.4949
1 24 6 -0.5275 -0.4325
1 24 7 0.0143 0.1889
1 24 8 -0.1309 -0.1148
1 24 9 0.7363 0.7673
1 24 10 -0.3789 0.5118
1 24 11 -0.4290 -1.0725
1 24 12 1.6196 -0.3738
1 24 13 -0.5750 0.7770
1 24 14 -0.9440 -0.3577
1 25 1 -1.1846 0.0245
1 25 2 -0.9687 0.2126
1 25 3 -0.6162 -0.3676
1 25 4 -0.0826 0.0175
1 25 5 0.8234 -0.0261
1 25 6 0.7122 0.2245
1 25 7 0.6194 0.8822
1 25 8 -1.0381 -0.2796
1 25 9 0.1128 -0.8316
1 25 10 0.2223 0.1575
1 25 11 -0.9777 -0.0243
1 25 12 0.8123 -0.3240
1 25 13 0.1817 0.9360
1 26 1 0.6781 -0.1171
1 26 2 1.2089 0.2100
1 26 3 0.7093 -0.2081
1 26 4 0.2227 0.1758
1 26 5 -0.2284 0.4030
1 26 6 -1.4575 -0.3000
1 26 7 -0.1332 -0.3808
1 26 8 -0.4070 -0.3138
1 26 9 0.7268 -0.2866
1 26 10 1.1635 0.8219
1 26 11 -0.9864 0.9083
1 26 12 -0.2487 -1.0325
1 27 1 -1.5386 -0.1305
1 27 2 -0.5209 0.1978
1 27 3 -0.8531 0.2739
1 27 4 -0.8461 -0.0622
1 27 5 0.5289 -0.3131
1 27 6 0.3822 -0.3838
1 27 7 1.6336 0.1973
1 27 8 0.0458 1.0179
1 27 9 -1.0207 0.0212
1 27 10 0.0641 -0.8111
1 27 11 -0.2939 0.3613
1 28 1 0.1448 -0.0923
1 28 2 1.1728 -0.1857
1 28 3 0.7748 -0.1973
1 28 4 0.1529 -0.2635
1 28 5 0.7166 0.0668
1 28 6 -0.9453 0.5945
1 28 7 -0.6875 -0.0568
1 28 8 -0.6020 -0.1826
1 28 9 -0.4313 -0.2947
1 28 10 0.8763 -0.9121
1 29 1 -1.4474 0.1498
1 29 2 -0.6109 -0.1783
1 29 3 -0.1911 0.1435
1 29 4 -0.6507 0.6567
1 29 5 0.0235 0.0974
1 29 6 -0.3534 -0.1310
1 29 7 0.6705 -0.7383
1 29 8 1.2451 -0.1765
1 29 9 0.1931 1.2030
1 30 1 0.3786 0.2302
1 30 2 0.8113 0.1607
1 30 3 0.4923 -0.1968
1 30 4 -0.2021 -0.1509
1 30 5 0.3261 -0.7430
1 30 6 0.1174 0.0688
1 30 7 -0.2718 0.5185
1 30 8 -0.5036 -0.0950
1 31 1 -1.0855 0.0719
1 31 2 -0.8197 0.0546
1 31 3 -0.4539 -0.5296
1 31 4 0.1496 0.2792
1 31 5 0.3713 0.4399
1 31 6 -0.0714 0.5221
1 32 1 0.4377 -0.2317
1 32 2 1.1650 0.2422
1 32 3 0.4633 0.0774
1 32 4 -0.0494 0.3447
2 0 2 -4.0236 -0.4431
2 0 4 -6.8311 -0.2723
2 0 6 -1.8496 0.1575
2 0 8 3.9613 -0.0926
2 0 10 2.4756 -0.0757
2 0 12 1.8616 0.6150
2 0 14 -0.0507 -0.4133
2 0 16 -0.2024 0.3546
2 0 18 0.2856 -0.1512
2 0 20 -1.5630 0.3667
2 1 2 -0.9346 -0.4763
2 1 3 5.8193 -0.2133
2 1 4 -0.4439 -0.6668
2 1 5 5.4086 -0.2457
2 1 6 0.2434 1.5471
2 1 7 -2.5059 0.0930
2 1 8 0.6077 -1.3783
2 1 9 -2.6887 0.6973
2 1 10 -0.8283 0.6446
2 1 11 -2.7521 -1.3042
2 1 12 1.1434 -0.1971
2 1 13 -0.6014 0.9918
2 1 14 -1.1757 -0.0894
2 1 15 0.2025 -1.1641
2 1 16 1.1113 0.7311
2 1 17 -0.1499 1.0460
2 1 18 -0.9663 -0.1886
2 1 19 0.8210 -0.7438
2 1 20 0.2804 -0.4757
2 2 2 -4.8274 -0.9420
2 2 3 1.6683 0.2580
2 2 4 -6.1285 1.1315
2 2 5 -0.3497 -0.7053
2 2 6 -0.9292 -0.2226
2 2 7 -0.6286 0.5675
2 2 8 2.6289 -0.9732
2 2 9 0.6887 0.0582
2 2 10 2.9743 1.2272
2 2 11 -1.1814 -0.4491
2 2 12 1.7344 -0.5358
2 2 13 0.5529 0.4580
2 2 14 -0.1599 0.3709
2 2 15 0.0649 -0.5569
2 2 16 0.3787 0.1740
2 2 17 -0.3171 0.1415
2 2 18 -0.9685 -0.6119
2 2 19 0.9078 -0.3073
2 2 20 -0.2555 0.8667
2 3 2 -0.5684 0.8066
2 3 3 5.4728 0.1231
2 3 4 -1.4345 0.2904
2 3 5 3.4383 -1.3050
2 3 6 1.5664 -0.4516
2 3 7 -0.9334 2.1095
2 3 8 -1.4581 -0.3679
2 3 9 -2.8345 -1.6211
2 3 10 1.6956 0.9758
2 3 11 -3.1549 0.4485
2 3 12 -0.0617 -1.0016
2 3 13 0.5284 -0.1131
2 3 14 -0.3086 1.0901
2 3 15 -1.2711 -0.1465
2 3 16 -0.1361 -0.9305
2 3 17 1.3183 0.0519
2 3 18 -0.2260 1.0426
2 3 19 0.0183 -0.1329
2 4 2 -5.8319 -0.3495
2 4 3 1.1295 -1.6826
2 4 4 -3.6861 0.7507
2 4 5 -0.2511 1.1278
2 4 6 -1.7544 -1.1357
2 4 7 0.7446 0.4184
2 4 8 1.9319 0.4276
2 4 9 -0.7460 -1.2070
2 4 10 4.1540 0.5724
2 4 11 -1.2187 0.9488
2 4 12 0.1793 -0.4589
2 4 13 0.4423 -0.5472
2 4 14 0.5212 0.2356
2 4 15 0.2449 0.0531
2 4 16 0.1454 -0.1645
2 4 17 0.6642 0.0693
2 4 18 -0.9155 0.6708
2 4 19 -0.5396 -0.5527
2 5 2 0.5938 0.6638
2 5 3 5.4050 0.1083
2 5 4 -0.4637 0.8458
2 5 5 1.9446 0.8925
2 5 6 -1.2481 -2.2548
2 5 7 1.2662 -0.2958
2 5 8 0.4205 2.3035
2 5 9 -5.2064 -0.6905
2 5 10 1.7639 -1.2033
2 5 11 -1.0102 0.6568
2 5 12 -0.3159 0.3053
2 5 13 -0.2461 -0.6663
2 5 14 0.4069 -0.0023
2 5 15 -0.1037 0.9140
2 5 16 -1.5750 0.3009
2 5 17 -0.1176 -1.2977
2 5 18 0.8186 0.0167
2 5 19 0.5037 0.5988
2 6 2 -4.8049 1.4523
2 6 3 -1.3865 -0.7403
2 6 4 -3.8649 -2.1188
2 6 5 2.5217 1.2395
2 6 6 -2.2431 0.5539
2 6 7 0.2470 -0.8857
2 6 8 3.2502 0.9547
2 6 9 -2.2069 -0.1829
2 6 10 3.0951 -1.0206
2 6 11 0.0714 0.5913
2 6 12 -0.0543 0.7386
2 6 13 -0.5275 -0.2274
2 6 14 -0.0353 -0.4441
2 6 15 0.8373 -0.1845
2 6 16 0.2390 0.2539
2 6 17 0.4677 -0.4734
2 6 18 0.4228 0.5095
2 6 19 -0.4615 0.8255
2 7 2 0.7465 -0.3311
2 7 3 4.7706 0.1239
2 7 4 -0.2799 -0.7907
2 7 5 4.2223 1.8038
2 7 6 -3.0674 0.9953
2 7 7 -2.0049 -2.6336
2 7 8 3.0703 -0.0800
2 7 9 -3.3726 1.7998
2 7 10 -0.0871 -0.3739
2 7 11 -0.7415 -0.7297
2 7 12 0.7830 0.3266
2 7 13 -0.0602 0.1564
2 7 14 -0.4656 -0.4386
2 7 15 0.5466 -0.2377
2 7 16 -0.2854 1.1526
2 7 17 -1.4138 0.0274
2 7 18 -0.3502 -0.9745
2 7 19 0.9714 -0.0657
2 8 2 -2.2127 0.1756
2 8 3 0.0698 2.3232
2 8 4 -6.6897 -1.0118
2 8 5 2.3155 -1.7149
2 8 6 0.1630 1.1344
2 8 7 -0.7987 -0.1076
2 8 8 3.5653 -0.2724
2 8 9 -1.2425 0.9954
2 8 10 1.0238 -0.4307
2 8 11 -0.3944 -0.9341
2 8 12 0.5612 0.3581
2 8 13 -0.1537 0.5396
2 8 14 -0.6850 0.1560
2 8 15 0.2404 -0.4289
2 8 16 0.6846 0.0403
2 8 17 0.2202 -0.1349
2 8 18 0.4525 -0.3105
2 8 19 0.7862 0.6978
2 9 2 -0.0905 -0.6456
2 9 3 4.6098 0.4961
2 9 4 -2.1460 -0.7178
2 9 5 4.1992 -1.3582
2 9 6 0.5934 2.2219
2 9 7 -4.0356 0.9002
2 9 8 0.1250 -2.2308
2 9 9 -0.9710 -0.1472
2 9 10 1.0444 1.2520
2 9 11 -1.1402 -0.1000
2 9 12 0.6214 -0.1805
2 9 13 0.6957 0.1337
2 9 14 -0.4625 0.0432
2 9 15 -0.3281 -0.5968
2 9 16 0.3471 -0.1076
2 9 17 -0.3756 0.7542
2 9 18 -1.1654 0.1013
2 9 19 0.0316 -0.6403
2 10 2 -3.6670 -2.1038
2 10 3 3.0323 0.2055
2 10 4 -4.4182 2.3997
2 10 5 -0.7800 -0.8999
2 10 6 0.6852 -0.9275
2 10 7 0.1596 0.7305
2 10 8 2.3406 -0.5489
2 10 9 0.0118 0.0158
2 10 10 1.1180 1.0048
2 10 11 -1.7682 -0.5917
2 10 12 -0.2991 -0.7173
2 10 13 0.2628 0.0633
2 10 14 -0.2071 0.3259
2 10 15 0.0959 0.3239
2 10 16 0.3833 0.0854
2 10 17 0.2602 -0.0595
2 10 18 0.1643 -0.1874
2 10 19 0.8055 -0.2357
2 11 2 -0.4630 0.2795
2 11 3 4.4337 -0.1885
2 11 4 -1.3901 1.2313
2 11 5 0.4828 -1.2838
2 11 6 1.1765 -1.5834
2 11 7 -0.4438 2.0257
2 11 8 -1.5524 0.7994
2 11 9 -2.6738 -1.5975
2 11 10 1.9586 0.0581
2 11 11 0.0197 0.5031
2 11 12 0.5890 0.0851
2 11 13 0.9628 0.2840
2 11 14 -0.2123 0.0371
2 11 15 -0.4917 -0.1719
2 11 16 -0.3804 -0.5200
2 11 17 -0.0873 -0.3726
2 11 18 -0.1547 0.6192
2 12 2 -5.0726 0.3710
2 12 3 0.1261 -2.4898
2 12 4 -0.8165 0.2079
2 12 5 0.2829 1.8179
2 12 6 -0.9523 -0.6666
2 12 7 0.8255 -0.1482
2 12 8 1.9494 0.4297
2 12 9 -0.6360 -0.9864
2 12 10 1.9620 0.3358
2 12 11 -1.3109 0.6664
2 12 12 -1.6248 -0.5612
2 12 13 -0.2101 -0.2938
2 12 14 -0.4541 -0.2003
2 12 15 0.4830 0.0259
2 12 16 0.8713 0.6094
2 12 17 0.0589 0.2690
2 12 18 0.2241 0.1733
2 13 2 0.6197 0.7925
2 13 3 2.9062 -0.5021
2 13 4 0.6764 0.2527
2 13 5 0.7473 1.5936
2 13 6 -2.1950 -1.3638
2 13 7 -0.0562 -1.4215
2 13 8 1.0158 1.6344
2 13 9 -3.2094 0.3297
2 13 10 0.6354 -0.6237
2 13 11 0.7026 0.1896
2 13 12 0.5988 -0.1561
2 13 13 1.7153 0.2095
2 13 14 0.1695 0.4157
2 13 15 -0.4940 -0.0261
2 13 16 -0.4255 -0.1076
2 13 17 -1.0461 -0.7340
2 13 18 0.2257 -0.3226
2 14 2 -1.7369 1.7449
2 14 3 -2.1418 0.4642
2 14 4 -2.7360 -2.0487
2 14 5 2.1092 0.2292
2 14 6 -0.2772 0.9800
2 14 7 0.0780 -0.5828
2 14 8 2.5773 0.5244
2 14 9 -1.1044 -0.0851
2 14 10 0.9298 -0.9155
2 14 11 0.0807 0.4446
2 14 12 -1.9333 0.1941
2 14 13 -0.6142 -0.2801
2 14 14 -0.7464 0.0541
2 14 15 -0.3844 -0.2992
2 14 16 1.2550 -0.0537
2 14 17 0.5363 0.3998
2 14 18 0.6651 0.5815
2 15 2 1.1207 -0.2453
2 15 3 2.1784 0.4077
2 15 4 -0.1631 -1.0337
2 15 5 2.6750 0.3543
2 15 6 -1.1695 1.5137
2 15 7 -2.7771 -1.2063
2 15 8 1.0943 -0.6699
2 15 9 -1.3217 0.9645
2 15 10 -0.2496 0.0186
2 15 11 1.0226 0.1084
2 15 12 0.1980 0.1950
2 15 13 1.4091 -0.4383
2 15 14 1.0976 0.0247
2 15 15 -0.1613 0.3324
2 15 16 -0.1078 0.1451
2 15 17 -1.3971 -0.2264
2 16 2 -0.4390 -0.8231
2 16 3 0.4082 1.5807
2 16 4 -3.6097 0.4589
2 16 5 0.1001 -1.2808
2 16 6 1.0521 0.4496
2 16 7 -0.2770 0.1291
2 16 8 2.2184 -0.3501
2 16 9 0.1476 0.5648
2 16 10 -0.4782 -0.4141
2 16 11 0.2521 -0.6640
2 16 12 -1.2540 0.4045
2 16 13 -1.0508 0.0163
2 16 14 -0.5351 -0.1494
2 16 15 -0.6122 0.3495
2 16 16 0.4383 -0.0580
2 16 17 0.2695 -0.3142
2 17 2 0.1662 -0.4417
2 17 3 2.3276 0.1884
2 17 4 -0.4808 0.2813
2 17 5 0.9229 -1.2167
2 17 6 1.1051 0.3615
2 17 7 -2.0017 0.8504
2 17 8 -0.7846 -0.7882
2 17 9 -0.3876 -0.0058
2 17 10 -0.3543 0.6015
2 17 11 0.9029 -0.1960
2 17 12 0.7926 0.3833
2 17 13 0.8212 0.3464
2 17 14 0.5964 -0.6783
2 17 15 0.3855 -0.2520
2 17 16 0.5619 0.2713
2 17 17 -1.1169 0.1862
2 18 2 -1.9185 -0.7950
2 18 3 0.4306 -0.8274
2 18 4 -0.9725 1.0990
2 18 5 -1.1791 0.0925
2 18 6 0.5967 -0.4773
2 18 7 0.3809 0.5322
2 18 8 0.9820 -0.1740
2 18 9 0.8830 -0.2524
2 18 10 -0.2552 0.4613
2 18 11 -0.5877 -0.6618
2 18 12 -0.8314 -0.5450
2 18 13 -0.5905 0.5762
2 18 14 -1.0321 -0.1399
2 18 15 -0.3862 -0.0848
2 18 16 0.7629 0.6033
2 19 2 0.2942 0.4201
2 19 3 1.3209 -0.3900
2 19 4 1.0747 0.5068
2 19 5 -0.0847 0.2202
2 19 6 0.1416 -0.8057
2 19 7 -0.4438 0.2692
2 19 8 -1.0961 0.2352
2 19 9 -0.6164 -0.7159
2 19 10 0.2330 0.5488
2 19 11 0.4534 0.4712
2 19 12 0.4922 -0.4534
2 19 13 1.6948 0.5929
2 19 14 0.2272 0.3355
2 19 15 -0.4963 -0.7118
2 19 16 0.9461 -0.4888
2 20 2 -0.8543 0.6985
2 20 3 -1.5290 -0.4996
2 20 4 -0.5246 -0.4653
2 20 5 -0.5582 0.5131
2 20 6 -0.2296 -0.3060
2 20 7 0.8114 -0.1967
2 20 8 0.9963 0.6557
2 20 9 0.3236 -0.3577
2 20 10 0.2829 0.0253
2 20 11 -0.4064 0.4302
2 20 12 -1.8085 -0.9434
2 20 13 0.0413 -0.3161
2 20 14 -0.4843 0.5748
2 20 15 -1.2215 -0.0995
2 21 2 0.9091 0.0229
2 21 3 0.4804 0.0624
2 21 4 1.2009 -0.4283
2 21 5 1.0006 0.4097
2 21 6 -0.0955 0.2270
2 21 7 -0.5231 -0.3182
2 21 8 -0.5960 0.5913
2 21 9 -1.3160 -0.3559
2 21 10 0.0048 -0.7496
2 21 11 1.5016 0.8170
2 21 12 -0.3473 0.2525
2 21 13 1.2463 -0.4530
2 21 14 1.4400 0.4622
2 21 15 -0.7381 0.4895
2 22 2 0.4680 0.0370
2 22 3 -1.0050 0.5439
2 22 4 -1.0684 -0.1674
2 22 5 -0.6179 0.0533
2 22 6 -0.4782 0.3200
2 22 7 -0.1207 -0.7700
2 22 8 1.4154 -0.0266
2 22 9 0.6192 0.3933
2 22 10 -0.2419 -0.4018
2 22 11 0.7343 0.3685
2 22 12 -1.8147 0.4028
2 22 13 -1.1901 -0.8207
2 22 14 0.3369 -0.3896
2 23 2 0.3453 -0.3404
2 23 3 0.4177 0.1854
2 23 4 0.6957 -0.0886
2 23 5 0.6716 -0.4755
2 23 6 0.7805 0.1711
2 23 7 -0.3529 -0.1638
2 23 8 0.0197 0.2680
2 23 9 -0.7019 0.8654
2 23 10 -1.6444 -0.5100
2 23 11 1.3644 -0.7627
2 23 12 0.7820 0.6685
2 23 13 0.1234 0.2700
2 23 14 1.0617 -0.7329
2 24 2 0.2319 -0.2363
2 24 3 -0.6705 -0.1118
2 24 4 -0.4127 0.0421
2 24 5 -0.7189 -0.0796
2 24 6 0.0579 0.6340
2 24 7 -0.7939 0.2344
2 24 8 0.1329 -0.7072
2 24 9 1.2499 -0.1229
2 24 10 -0.4151 0.1418
2 24 11 0.4774 -0.4918
2 24 12 -0.1282 0.3886
2 24 13 -1.3037 0.7633
2 25 2 0.2375 0.0628
2 25 3 0.1401 0.0180
2 25 4 1.1202 0.3377
2 25 5 0.0177 0.0406
2 25 6 0.4777 -0.2320
2 25 7 -0.1716 -0.2645
2 25 8 -0.1534 -0.4514
2 25 9 0.7845 0.2690
2 25 10 -0.9379 1.1635
2 25 11 -0.5886 -0.3566
2 25 12 0.7324 -0.8943
2 26 2 0.6123 0.1480
2 26 3 -1.1372 0.1127
2 26 4 -0.5282 -0.3026
2 26 5 -0.9243 -0.4659
2 26 6 0.3974 -0.1680
2 26 7 0.3169 0.7054
2 26 8 -0.6143 0.5487
2 26 9 0.2704 -0.6714
2 26 10 0.1977 0.0506
2 26 11 -0.2510 0.0784
2 27 2 0.3411 -0.2268
2 27 3 -0.0649 -0.0124
2 27 4 1.3435 -0.0741
2 27 5 0.6062 0.4469
2 27 6 0.2751 0.3564
2 27 7 -0.2080 -0.0909
2 27 8 -0.7105 -0.1057
2 27 9 0.0491 -0.9746
2 27 10 0.7972 0.0927
2 28 2 0.8922 -0.3173
2 28 3 -0.4217 0.4876
2 28 4 -0.5871 0.3055
2 28 5 -1.4057 -0.1455
2 28 6 -0.5711 -0.6147
2 28 7 0.5734 -0.6791
2 28 8 0.7052 0.8834
2 28 9 -0.3577 0.4238
2 28 10 -0.1335 -0.5174
2 29 2 -0.1837 -0.1798
2 29 3 -0.3098 -0.0168
2 29 4 0.7495 -0.3814
2 29 5 0.8578 -0.2617
2 29 6 0.8900 0.5152
2 29 7 0.0239 0.1377
2 29 8 -0.1430 0.4638
2 30 2 0.2673 -0.4497
2 30 3 -0.0495 -0.2629
2 30 4 0.2455 0.2950
2 30 5 -0.7880 0.4735
2 30 6 -0.9237 0.4035
2 30 7 -0.9069 -0.8569
2 31 2 0.0519 0.2107
2 31 3 -0.2546 0.3703
2 31 4 0.1762 0.0936
2 31 5 0.0347 -0.5538
2 32 2 0.0370 0.0972
2 32 3 -0.6730 -0.3433
3 0 3 -4.0849 -0.3079
3 0 5 2.7264 0.3264
3 0 7 3.6556 -0.8040
3 0 9 2.1902 1.5159
3 0 11 1.3033 -0.8159
3 0 13 -0.9923 0.6402
3 0 15 0.8427 -0.5240
3 0 17 -1.8505 0.4081
3 0 19 -0.7751 -0.1510
3 1 3 0.3281 0.8654
3 1 4 0.4807 0.1624
3 1 5 0.6791 -0.3119
3 1 6 -3.4938 1.1340
3 1 7 -1.0928 -0.6343
3 1 8 -3.0116 -1.4353
3 1 9 0.9212 0.9469
3 1 10 -2.2458 0.0701
3 1 11 -0.0685 -0.7545
3 1 12 0.6826 0.1184
3 1 13 -0.3833 0.6726
3 1 14 -0.3837 -0.2666
3 1 15 0.3926 -0.0630
3 1 16 0.6693 0.6947
3 1 17 -0.9870 -0.2535
3 1 18 1.3892 -1.1448
3 1 19 1.0394 -0.0871
3 2 3 -3.2485 0.6313
3 2 4 -1.1599 -0.2281
3 2 5 1.9499 -1.7559
3 2 6 1.1684 1.0897
3 2 7 2.7245 1.0412
3 2 8 -0.6845 -1.6232
3 2 9 4.2117 0.5886
3 2 10 -0.7003 1.3899
3 2 11 -0.8214 -0.5310
3 2 12 0.9399 -0.9696
3 2 13 0.7537 0.7064
3 2 14 -0.5647 0.5729
3 2 15 -0.9076 -0.9458
3 2 16 1.0440 -0.7514
3 2 17 -0.4111 0.8501
3 2 18 -0.4929 0.6399
3 2 19 -0.9950 -0.1360
3 3 3 0.8157 -0.4097
3 3 4 0.8744 1.4417
3 3 5 -0.8851 -0.8580
3 3 6 -1.9591 -0.2695
3 3 7 0.2619 1.4340
3 3 8 -4.8749 -1.0260
3 3 9 1.4447 -0.7202
3 3 10 -0.8464 0.7161
3 3 11 -0.9538 0.0095
3 3 12 0.1969 -0.7201
3 3 13 0.1153 0.1935
3 3 14 -0.2010 0.4739
3 3 15 -0.6164 -0.1581
3 3 16 1.1066 -0.2594
3 3 17 0.0475 0.8365
3 3 18 -0.0973 -0.0502
3 3 19 0.1148 -1.4847
3 4 3 -2.1536 -0.2579
3 4 4 0.3008 1.6641
3 4 5 -0.5688 -0.8210
3 4 6 0.8706 -1.7972
3 4 7 5.2527 1.8610
3 4 8 -2.6866 0.5735
3 4 9 2.2243 -1.4780
3 4 10 1.1931 0.2261
3 4 11 -0.2509 1.2430
3 4 12 -0.4540 -0.3727
3 4 13 0.4012 -0.8177
3 4 14 1.3400 0.4286
3 4 15 -0.7116 0.9083
3 4 16 -0.6792 -0.8657
3 4 17 -0.0690 -0.6579
3 4 18 0.4259 0.7457
3 4 19 -0.9579 0.0777
3 5 3 -1.3882 -1.9440
3 5 4 2.6819 0.2267
3 5 5 -0.8871 1.3084
3 5 6 -3.8111 -1.2975
3 5 7 2.2356 0.1647
3 5 8 -3.9971 0.8741
3 5 9 0.0835 -0.8694
3 5 10 0.1779 -0.4456
3 5 11 -0.1097 0.7839
3 5 12 -0.4029 -0.0107
3 5 13 -0.7218 -0.4823
3 5 14 0.2290 -0.0857
3 5 15 -0.5131 0.5082
3 5 16 -0.0848 -0.4885
3 5 17 0.7325 -0.3287
3 5 18 1.0272 1.0752
3 5 19 -1.0918 -0.3198
3 6 3 -3.0617 -1.0990
3 6 4 2.5588 0.1496
3 6 5 0.7783 2.2087
3 6 6 -2.6503 -1.3266
3 6 7 5.4327 -1.5005
3 6 8 -0.0682 1.7346
3 6 9 0.1809 0.6758
3 6 10 -0.5154 -1.3120
3 6 11 0.7108 0.0586
3 6 12 0.5013 0.7846
3 6 13 -0.7018 -0.1108
3 6 14 0.9347 -0.8575
3 6 15 1.1726 0.5568
3 6 16 -0.3800 0.8600
3 6 17 -1.3029 -0.5840
3 6 18 0.4711 -0.2354
3 6 19 -0.5992 0.0611
3 7 3 -3.3164 0.7583
3 7 4 0.4815 -2.0856
3 7 5 1.4597 0.5391
3 7 6 -4.1351 0.7935
3 7 7 0.9397 -1.0659
3 7 8 -1.9432 0.3405
3 7 9 0.0748 0.6487
3 7 10 -0.5076 -0.9835
3 7 11 0.6203 -0.1469
3 7 12 0.5439 0.5695
3 7 13 -1.1644 0.1835
3 7 14 -0.6377 -0.4227
3 7 15 -0.1642 -0.0118
3 7 16 -0.3118 0.2091
3 7 17 -0.3699 -0.6932
3 7 18 1.6076 -0.1069
3 8 3 -3.5063 0.4098
3 8 4 0.7427 -1.9229
3 8 5 3.9740 0.5031
3 8 6 -1.5722 2.3056
3 8 7 1.4703 -1.3242
3 8 8 0.3846 -1.4505
3 8 9 2.0641 1.5020
3 8 10 -1.4855 0.4423
3 8 11 -0.9047 -0.6897
3 8 12 1.0199 -0.0735
3 8 13 0.0788 0.5038
3 8 14 0.0919 -0.1048
3 8 15 0.8728 -0.6085
3 8 16 1.1013 0.4076
3 8 17 -0.7068 0.7485
3 8 18 -0.3726 -0.1243
3 9 3 0.0738 2.3016
3 9 4 -1.8193 0.5286
3 9 5 -0.0389 -1.7071
3 9 6 -1.9783 0.6254
3 9 7 0.0870 0.3311
3 9 8 -1.9863 -0.9042
3 9 9 1.4385 0.8172
3 9 10 -0.5408 0.2177
3 9 11 -0.1745 -0.7944
3 9 12 1.1406 -0.1208
3 9 13 -0.4430 0.2337
3 9 14 -0.7817 0.1517
3 9 15 -0.6699 -0.0933
3 9 16 -0.3136 -0.0588
3 9 17 -0.5910 0.0193
3 9 18 0.4409 -0.5818
3 10 3 -1.4858 0.9900
3 10 4 -1.0782 0.3295
3 10 5 1.7677 -2.3224
3 10 6 1.9746 0.6024
3 10 7 1.9601 2.1388
3 10 8 -2.5839 -1.3169
3 10 9 1.7436 -0.9373
3 10 10 0.0967 0.7650
3 10 11 -1.4471 0.2650
3 10 12 0.2288 -0.0481
3 10 13 0.1553 -0.0196
3 10 14 0.5757 0.2886
3 10 15 0.4332 0.0747
3 10 16 0.5314 -0.6081
3 10 17 0.6790 0.2711
3 10 18 0.0505 0.6964
3 11 3 1.1549 -1.4428
3 11 4 1.0617 1.9839
3 11 5 -1.8809 0.1972
3 11 6 -2.3557 -1.0805
3 11 7 1.1172 0.7932
3 11 8 -2.4953 -0.3351
3 11 9 1.5062 -0.3591
3 11 10 0.9639 0.8765
3 11 11 -0.6766 -0.0777
3 11 12 0.7924 -0.4294
3 11 13 -0.3319 -0.2252
3 11 14 -0.5671 -0.2618
3 11 15 -0.2333 0.1873
3 11 16 -0.7813 0.0039
3 11 17 -0.3724 0.1079
3 11 18 -0.1407 0.0955
3 12 3 -0.9484 -0.7076
3 12 4 1.2588 1.6261
3 12 5 -0.5543 0.2837
3 12 6 -0.0079 -2.2822
3 12 7 4.5234 0.7155
3 12 8 -1.7042 1.3279
3 12 9 -0.7711 -0.8627
3 12 10 0.0842 -0.4559
3 12 11 -1.1681 0.0436
3 12 12 0.3575 0.1908
3 12 13 0.0323 0.3540
3 12 14 0.2765 0.0624
3 12 15 1.1223 0.4223
3 12 16 -0.1350 -0.0018
3 12 17 0.3694 -0.5685
3 13 3 -2.2511 -1.5479
3 13 4 1.6804 -1.1525
3 13 5 0.1421 1.4119
3 13 6 -3.3731 -0.2574
3 13 7 1.0407 -0.2209
3 13 8 -1.5679 0.5717
3 13 9 0.2835 -0.5803
3 13 10 1.9850 0.0967
3 13 11 -0.0176 0.5888
3 13 12 0.5455 -0.1668
3 13 13 -0.1466 -0.1289
3 13 14 -1.1935 -0.3424
3 13 15 -0.1040 -0.4705
3 13 16 -0.5883 -0.1000
3 13 17 -0.2149 0.0942
3 14 3 -2.2505 -0.5454
3 14 4 1.7592 -0.8009
3 14 5 1.9551 1.8054
3 14 6 -1.8947 0.0189
3 14 7 2.4962 -1.5975
3 14 8 0.6828 0.5372
3 14 9 -0.9261 0.5445
3 14 10 -0.6131 -0.3470
3 14 11 -1.5904 -0.1209
3 14 12 -0.1578 -0.2449
3 14 13 0.5585 0.0474
3 14 14 0.1731 0.4285
3 14 15 1.2743 0.3160
3 14 16 0.2320 0.4251
3 14 17 -0.0674 -0.0945
3 15 3 -1.2485 1.6909
3 15 4 -1.1223 -1.1879
3 15 5 0.7878 -0.4470
3 15 6 -2.1988 0.6929
3 15 7 -0.1252 -0.3493
3 15 8 -0.4308 0.2791
3 15 9 -0.2395 0.2616
3 15 10 1.5371 -0.5555
3 15 11 0.8981 0.2398
3 15 12 0.6090 0.3602
3 15 13 0.1258 -0.3281
3 15 14 -0.9386 0.0401
3 15 15 -0.5619 -0.1411
3 15 16 -1.1238 -0.5916
3 15 17 -0.1657 -0.4786
3 16 3 -1.6057 0.7382
3 16 4 -0.6036 -0.9538
3 16 5 2.4710 -0.5944
3 16 6 0.4070 1.2899
3 16 7 0.5179 -0.2071
3 16 8 0.4024 -0.8772
3 16 9 -0.2006 0.3890
3 16 10 -0.6059 0.0599
3 16 11 -1.4450 -0.1161
3 16 12 -0.6669 0.3449
3 16 13 -0.1405 -0.3319
3 16 14 0.2306 -0.1187
3 16 15 1.5444 0.3849
3 16 16 0.4361 0.3914
3 17 3 1.6015 0.5756
3 17 4 -0.5932 0.9528
3 17 5 -0.6333 -0.6439
3 17 6 -1.1271 0.0624
3 17 7 -0.5551 0.3189
3 17 8 -0.3842 -0.2576
3 17 9 0.1978 0.5014
3 17 10 0.8595 0.0433
3 17 11 0.7249 -0.6951
3 17 12 1.3461 0.4307
3 17 13 0.0667 0.0492
3 17 14 -0.8480 -0.4948
3 17 15 0.2452 0.1598
3 17 16 -1.4063 0.1966
3 18 3 -0.5665 0.1973
3 18 4 -0.5910 0.6354
3 18 5 0.2901 -0.7355
3 18 6 1.1503 -0.3364
3 18 7 1.1050 0.6925
3 18 8 -0.2415 -0.5405
3 18 9 -0.1321 -0.3846
3 18 10 -0.2253 0.4903
3 18 11 -1.7085 -0.3930
3 18 12 -0.1598 0.1936
3 18 13 -0.1671 0.5818
3 18 14 -0.8438 -0.1827
3 18 15 1.4076 -0.2404
3 19 3 0.6848 -0.9606
3 19 4 0.8927 0.2739
3 19 5 -0.5740 0.3381
3 19 6 -1.1251 -0.4567
3 19 7 -0.1741 0.3875
3 19 8 -0.5692 0.1070
3 19 9 0.1562 -0.1228
3 19 10 1.3238 0.7916
3 19 11 -0.2798 -0.3641
3 19 12 1.2151 -0.6113
3 19 13 1.0441 0.3533
3 19 14 -1.3331 -0.0630
3 19 15 0.2125 -0.6629
3 20 3 -0.9498 -0.2784
3 20 4 0.1999 0.1082
3 20 5 0.2286 0.4890
3 20 6 0.2277 -0.4749
3 20 7 1.2757 0.1882
3 20 8 -0.0741 0.2799
3 20 9 -0.9056 -0.9325
3 20 10 0.6317 0.0717
3 20 11 -1.5866 0.3501
3 20 12 -0.8634 -0.3866
3 20 13 0.7357 0.1452
3 20 14 -0.6588 0.7935
3 20 15 0.3897 0.0014
3 21 3 0.2862 0.1660
3 21 4 0.4232 -0.3595
3 21 5 0.0093 0.4146
3 21 6 -1.2851 -0.2090
3 21 7 -0.2953 -0.3462
3 21 8 0.0734 0.4094
3 21 9 -0.5143 -0.2158
3 21 10 1.7943 0.2031
3 21 11 0.2287 0.7226
3 21 12 -0.1647 -0.3151
3 21 13 1.1710 -0.7476
3 21 14 -0.3309 0.3840
3 22 3 -1.0345 0.0831
3 22 4 -0.5544 -0.4527
3 22 5 0.5401 0.0288
3 22 6 0.3255 -0.0602
3 22 7 0.9350 -0.2148
3 22 8 0.8873 0.7184
3 22 9 -1.6009 0.0592
3 22 10 -0.0859 -0.8787
3 22 11 -0.3274 0.0152
3 22 12 -1.0889 0.5436
3 22 13 -0.0957 -0.5555
3 23 3 1.2038 0.1871
3 23 4 0.4808 -0.0402
3 23 5 0.3734 0.3147
3 23 6 -0.7974 0.5058
3 23 7 -1.2040 -0.2938
3 23 8 0.3016 -0.2524
3 23 9 -0.4602 0.1475
3 23 10 0.9210 -0.2945
3 23 11 1.1675 -0.0179
3 23 12 0.3189 0.9526
3 23 13 -0.1446 -0.3802
3 24 3 -0.7456 0.1213
3 24 4 -0.8731 0.0191
3 24 5 -0.1961 -0.1313
3 24 6 0.2510 -0.2139
3 24 7 0.2866 -0.4797
3 24 8 1.4615 -0.2203
3 24 9 -0.1997 0.8860
3 24 10 -1.0074 0.3689
3 24 11 -0.8978 -1.0401
3 24 12 0.0893 0.2824
3 25 3 0.8620 -0.0734
3 25 4 0.4903 -0.3356
3 25 5 0.5454 -0.1857
3 25 6 0.3627 0.3503
3 25 7 -0.9153 0.7301
3 25 8 -0.4959 -0.2010
3 25 9 -0.1976 -0.2554
3 25 10 0.4616 0.3194
3 25 11 0.1677 -0.7636
3 26 3 -0.6131 0.0143
3 26 4 -0.5121 -0.0068
3 26 5 -0.2388 0.3251
3 26 6 0.0154 0.0285
3 26 7 -0.2538 0.0000
3 26 8 0.2811 -0.7125
3 26 9 0.5771 -0.5916
3 26 10 0.5744 1.1629
3 26 11 -1.5735 0.2222
3 27 3 0.9919 0.5281
3 27 4 0.0640 0.0859
3 27 5 -0.1406 -0.2658
3 27 6 0.2718 -0.7131
3 27 7 0.3788 0.3142
3 27 8 -0.2056 0.7610
3 27 9 -0.7204 -0.3658
3 27 10 0.8159 0.1868
3 28 3 -0.6347 -0.1100
3 28 4 -0.5766 -0.4268
3 28 5 0.1289 0.0926
3 28 6 0.2114 0.1279
3 28 7 0.1387 0.3625
3 28 8 -0.2179 0.4041
3 28 9 -0.8534 -0.9137
3 29 3 1.4867 0.0408
3 29 4 0.7085 0.4943
3 29 5 -0.1052 0.6852
3 29 6 -0.7946 -0.3349
3 29 7 -0.0281 -0.8576
3 29 8 0.8082 0.2495
3 30 3 -0.7379 0.1424
3 30 4 -0.9793 -0.3515
3 30 5 -0.1198 -0.3460
3 30 6 0.2154 -0.2083
3 31 3 0.6393 -0.5026
3 31 4 0.9213 -0.3831
4 0 4 3.8066 -0.3574
4 0 6 2.1692 0.7733
4 0 8 2.8193 0.3391
4 0 10 -0.9323 -0.3170
4 0 12 -0.1585 0.3906
4 0 14 -0.3919 -0.7337
4 0 16 -2.2293 0.6711
4 0 18 0.4098 -0.5848
4 1 4 -0.9154 -1.3886
4 1 5 -2.7042 -0.6869
4 1 6 -0.0086 1.2555
4 1 7 -3.6862 -1.3337
4 1 8 1.4569 -0.4889
4 1 9 0.1521 1.3758
4 1 10 -1.7054 0.1845
4 1 11 0.2921 -1.2949
4 1 12 1.0917 -0.0147
4 1 13 0.2272 1.3506
4 1 14 -1.2314 -0.0956
4 1 15 1.3163 -1.1040
4 1 16 0.9617 0.0529
4 1 17 1.0762 0.5889
4 1 18 -0.1122 -0.3472
4 2 4 2.1805 -0.3976
4 2 5 0.8148 -1.0686
4 2 6 4.7442 1.9469
4 2 7 -1.9835 0.4824
4 2 8 1.1065 -1.0444
4 2 9 1.0890 0.1660
4 2 10 -0.8380 0.6068
4 2 11 0.0625 -0.5092
4 2 12 0.3519 -0.3410
4 2 13 0.3185 0.5111
4 2 14 -1.1813 -0.1231
4 2 15 0.2896 -0.6986
4 2 16 -0.4917 0.6340
4 2 17 -0.9794 1.1943
4 2 18 -1.5317 -1.0791
4 3 4 -1.3500 1.0339
4 3 5 -4.5252 -1.9288
4 3 6 2.2612 0.3050
4 3 7 -3.5577 1.0223
4 3 8 -0.8914 -1.3539
4 3 9 1.5228 -0.9462
4 3 10 0.1126 1.3848
4 3 11 -0.8371 0.5306
4 3 12 -0.8584 -1.0926
4 3 13 1.2194 -0.1871
4 3 14 0.0796 1.2190
4 3 15 -0.2315 0.0881
4 3 16 0.1352 -1.1896
4 3 17 1.8457 0.1260
4 3 18 0.0033 -0.1619
4 4 4 3.1353 1.4963
4 4 5 -2.0728 -0.8239
4 4 6 4.9379 -0.8863
4 4 7 0.1434 1.3633
4 4 8 -0.2441 0.5267
4 4 9 0.3948 -0.8536
4 4 10 0.0081 0.4249
4 4 11 0.2283 0.4065
4 4 12 -0.3562 -0.5588
4 4 13 0.8496 -0.3113
4 4 14 -0.1509 0.5175
4 4 15 -0.7913 -0.0415
4 4 16 -0.8069 -0.9729
4 4 17 0.9307 0.9750
4 4 18 -1.5573 0.8496
4 5 4 1.4145 1.6731
4 5 5 -5.8467 0.4802
4 5 6 0.9467 -1.9478
4 5 7 -0.4659 0.4283
4 5 8 -0.8965 1.4660
4 5 9 -0.8389 -1.3775
4 5 10 0.4371 -0.9410
4 5 11 1.0778 0.9608
4 5 12 -1.5249 0.6029
4 5 13 -0.7053 -0.8254
4 5 14 0.8654 -0.4041
4 5 15 0.9965 1.1242
4 5 16 -0.8525 -0.0018
4 5 17 1.0950 -0.5281
4 5 18 0.1685 -0.2797
4 6 4 4.7252 -0.4544
4 6 5 -1.0833 1.5750
4 6 6 1.9863 -0.6428
4 6 7 0.3503 -0.8673
4 6 8 0.8447 1.2354
4 6 9 -0.4631 -0.0893
4 6 10 -0.3307 -0.4839
4 6 11 1.2601 0.4945
4 6 12 -0.1971 0.3113
4 6 13 0.1231 -0.3288
4 6 14 0.4320 -0.3030
4 6 15 0.0505 0.6319
4 6 16 -1.8468 -0.2802
4 6 17 0.4150 -0.7297
4 6 18 0.1825 0.4844
4 7 4 1.8985 -1.3172
4 7 5 -2.6948 1.9370
4 7 6 -1.1664 0.3215
4 7 7 -1.4223 -2.2266
4 7 8 1.9536 0.7458
4 7 9 -0.2095 1.2039
4 7 10 -1.7599 -0.8190
4 7 11 0.8411 -0.7900
4 7 12 -0.1085 0.3777
4 7 13 -1.0369 0.6178
4 7 14 -0.7410 -0.7075
4 7 15 1.2435 -0.4167
4 7 16 0.3984 0.6975
4 7 17 0.4895 0.3403
4 7 18 -0.1639 -0.3849
4 8 4 1.9583 -1.5439
4 8 5 0.7751 -0.2230
4 8 6 2.3989 1.4552
4 8 7 -1.5974 -0.8421
4 8 8 0.8971 -0.1143
4 8 9 0.1423 0.7205
4 8 10 -1.2999 -0.3531
4 8 11 1.2927 -0.1797
4 8 12 0.6895 0.2696
4 8 13 0.3655 0.3555
4 8 14 0.1192 -0.1301
4 8 15 0.3300 -0.1272
4 8 16 -0.8654 0.4546
4 8 17 -0.7248 -0.1147
4 8 18 -0.3374 -0.9635
4 9 4 -1.3257 -1.4333
4 9 5 -1.3222 -1.2666
4 9 6 1.5761 2.1852
4 9 7 -3.2616 -0.1158
4 9 8 0.6380 -1.6884
4 9 9 2.2539 0.4019
4 9 10 -1.0581 0.7703
4 9 11 -0.4190 -0.1656
4 9 12 -0.7175 -0.6837
4 9 13 -0.3186 0.0523
4 9 14 -0.5504 0.5243
4 9 15 -0.4649 -0.5299
4 9 16 0.5984 -0.5396
4 9 17 1.2928 0.6693
4 10 4 1.4295 1.3201
4 10 5 -1.2076 -1.4096
4 10 6 3.5181 0.2405
4 10 7 -1.2607 0.6368
4 10 8 -0.5434 -0.5601
4 10 9 0.7740 0.3541
4 10 10 -1.4406 0.3287
4 10 11 0.6331 -0.1977
4 10 12 0.7897 -0.0558
4 10 13 0.6305 0.0409
4 10 14 0.8831 0.2737
4 10 15 -0.0485 0.0221
4 10 16 -0.3199 -0.1147
4 10 17 -0.0085 0.6235
4 11 4 -1.0814 1.6501
4 11 5 -4.2304 -1.6911
4 11 6 2.6550 -0.7781
4 11 7 -0.4645 1.7224
4 11 8 -1.2300 -0.1025
4 11 9 1.4539 -1.0578
4 11 10 0.0824 -0.1329
4 11 11 0.3654 0.3555
4 11 12 -0.9304 0.1287
4 11 13 -1.3892 -0.4956
4 11 14 0.2162 -0.0383
4 11 15 -0.5246 0.4936
4 11 16 -0.6553 -0.5065
4 11 17 1.2570 -0.2029
4 12 4 3.8313 0.8811
4 12 5 -1.4947 0.6407
4 12 6 1.8493 -0.8526
4 12 7 -0.0547 0.3076
4 12 8 -1.2306 0.0052
4 12 9 0.5630 -0.2291
4 12 10 -0.9442 0.5207
4 12 11 0.1775 0.2100
4 12 12 0.8521 0.0142
4 12 13 0.2027 0.1150
4 12 14 1.1204 -0.1355
4 12 15 0.3750 0.0759
4 12 16 -0.3114 -0.1760
4 12 17 0.6837 0.2617
4 13 4 1.4919 0.8458
4 13 5 -3.6833 1.3490
4 13 6 -0.3857 -1.4046
4 13 7 1.0870 -0.3799
4 13 8 0.2215 1.0966
4 13 9 0.7389 0.0187
4 13 10 -0.4839 -0.5637
4 13 11 0.2656 -0.4092
4 13 12 0.0715 -0.1281
4 13 13 -1.5038 0.1820
4 13 14 -0.3765 -0.3108
4 13 15 -0.1341 0.0817
4 13 16 -0.6338 0.3366
4 14 4 2.5300 -1.3060
4 14 5 0.5058 0.6358
4 14 6 0.8425 0.1254
4 14 7 -0.1140 -0.3109
4 14 8 -1.1776 0.2194
4 14 9 -0.1025 -0.3316
4 14 10 -0.5503 -0.0441
4 14 11 0.1871 0.6686
4 14 12 0.7513 0.0360
4 14 13 0.3438 0.2240
4 14 14 1.0255 0.3111
4 14 15 0.1265 -0.1393
4 14 16 -0.2132 -0.3635
4 15 4 0.2519 -1.2683
4 15 5 -0.8406 0.8272
4 15 6 -0.8308 0.8005
4 15 7 -0.3295 -0.9339
4 15 8 0.8848 -0.1138
4 15 9 1.5624 0.5821
4 15 10 -0.2954 -0.0817
4 15 11 -0.2010 -0.0276
4 15 12 -0.2878 -0.5594
4 15 13 -1.1624 -0.4048
4 15 14 -0.1517 0.0770
4 15 15 -0.5918 -0.1433
4 15 16 -0.3140 0.1150
4 16 4 0.6577 -0.1740
4 16 5 0.5063 -0.5975
4 16 6 1.2365 0.3378
4 16 7 -0.2062 -0.0609
4 16 8 -1.0309 0.0696
4 16 9 -0.4908 0.2623
4 16 10 -1.1204 -0.6577
4 16 11 0.5554 0.2749
4 16 12 0.8118 0.5813
4 16 13 -0.0761 -0.1167
4 16 14 1.6581 0.2575
4 16 15 0.3077 0.4893
4 17 4 -1.2860 -0.1035
4 17 5 -1.1608 -0.7869
4 17 6 0.3611 0.6122
4 17 7 -0.4655 0.2828
4 17 8 0.0322 -0.7109
4 17 9 1.9523 0.2402
4 17 10 0.0446 -0.0576
4 17 11 0.1990 -0.0465
4 17 12 -0.0018 0.2026
4 17 13 -1.8969 -0.4245
4 17 14 -0.0834 -0.4284
4 17 15 -0.5005 -0.0750
4 18 4 1.2832 0.5864
4 18 5 -0.0066 -0.2618
4 18 6 1.0538 -0.2341
4 18 7 0.1983 0.2042
4 18 8 -1.0381 -0.2433
4 18 9 0.0659 0.6407
4 18 10 -1.7129 0.0772
4 18 11 -0.2966 -0.5839
4 18 12 1.5572 0.3514
4 18 13 -0.3916 0.4888
4 18 14 1.1022 -0.2441
4 18 15 1.0263 -0.0090
4 19 4 -0.3712 0.6774
4 19 5 -1.6640 -0.0673
4 19 6 -0.0913 -0.2620
4 19 7 0.2810 0.6515
4 19 8 -0.7100 -0.3852
4 19 9 1.7558 -0.3429
4 19 10 0.4654 0.1533
4 19 11 -0.2068 -0.2606
4 19 12 0.7710 -0.2146
4 19 13 -1.3300 0.2769
4 19 14 -0.6218 -0.0630
4 20 4 1.1339 -0.1343
4 20 5 0.3452 0.1584
4 20 6 0.4204 -0.4173
4 20 7 0.6210 0.1030
4 20 8 -1.1976 -0.2302
4 20 9 0.3545 -0.0109
4 20 10 -0.6831 0.7279
4 20 11 -1.3209 0.2304
4 20 12 0.8954 -0.5525
4 20 13 0.3628 0.3052
4 20 14 0.7174 0.5593
4 21 4 -0.1294 0.0283
4 21 5 -0.8536 0.2655
4 21 6 -0.6047 -0.2943
4 21 7 0.8274 0.3871
4 21 8 -0.6614 0.4567
4 21 9 0.6488 -0.4234
4 21 10 0.8736 -0.4542
4 21 11 -0.0343 0.2860
4 21 12 0.1800 -0.3694
4 21 13 -0.7198 -0.4547
4 22 4 0.5371 -0.1175
4 22 5 0.6827 0.2411
4 22 6 -0.0416 -0.0566
4 22 7 0.5377 -0.1541
4 22 8 -0.9204 -0.0411
4 22 9 -0.2783 -0.1867
4 22 10 -0.0496 -0.2408
4 22 11 -0.3204 0.8728
4 22 12 -0.0404 0.3272
4 22 13 -0.2413 -0.5982
4 23 4 -0.4287 0.1207
4 23 5 -0.6239 0.1071
4 23 6 -0.9460 -0.2882
4 23 7 0.6885 -0.3835
4 23 8 0.4019 0.3227
4 23 9 0.4194 0.7581
4 23 10 -0.1226 -0.6405
4 23 11 0.4324 -0.3480
4 23 12 0.4683 0.4045
4 24 4 0.3330 -0.3314
4 24 5 1.0255 -0.0480
4 24 6 0.3042 0.3704
4 24 7 0.2052 0.2275
4 24 8 -0.7124 -0.2366
4 24 9 -0.2318 0.3258
4 24 10 -0.8347 -0.4161
4 24 11 0.0700 -0.3376
4 25 4 -0.1295 0.2582
4 25 5 -0.3381 0.3324
4 25 6 -1.0126 0.1787
4 25 7 -0.2965 -0.2997
4 25 8 0.1354 -0.9453
4 25 9 1.5591 0.4834
4 25 10 -0.1092 0.6349
4 25 11 -0.5660 -0.5647
4 26 4 -0.4124 -0.2626
4 26 5 0.4984 -0.6345
4 26 6 0.7476 -0.2601
4 26 7 0.7329 0.6525
4 26 8 -0.8352 0.0115
4 26 9 0.1024 0.1103
4 26 10 -0.5617 0.3756
4 27 4 0.0023 0.0402
4 27 5 0.0716 0.1232
4 27 6 -0.3420 0.2908
4 27 7 -0.1816 0.6157
4 27 8 -1.0676 -0.5048
4 27 9 0.8224 -0.8881
4 28 4 -0.2166 0.5329
4 28 5 -0.3394 -0.0285
4 28 6 -0.1230 -0.7856
4 28 7 1.0309 -0.1414
4 28 8 -0.2032 0.3748
4 29 4 -0.1203 0.0170
4 29 5 -0.0660 -0.1812
4 29 6 -0.0699 -0.2029
4 30 4 0.6492 0.0762
4 30 5 0.2626 0.6570
5 0 5 3.1661 0.9680
5 0 7 0.7265 -0.6573
5 0 9 -2.0307 0.8871
5 0 11 0.6761 -1.2087
5 0 13 -1.9936 0.5920
5 0 15 -0.6175 -0.4196
5 0 17 -0.4598 0.0054
5 1 5 2.0089 0.9286
5 1 6 -2.1464 1.3800
5 1 7 -1.4760 -0.9089
5 1 8 1.5369 -0.9080
5 1 9 0.1292 0.5352
5 1 10 0.0297 0.2399
5 1 11 0.1326 -0.4846
5 1 12 0.9223 0.5856
5 1 13 -0.4825 0.3511
5 1 14 1.1337 -0.7443
5 1 15 1.1693 -0.3480
5 1 16 1.0230 1.3870
5 1 17 -1.4104 -0.4075
5 2 5 3.2994 -0.3978
5 2 6 -0.0033 1.1457
5 2 7 -1.5457 -0.2733
5 2 8 1.2060 -1.4225
5 2 9 0.5979 0.7889
5 2 10 -0.4731 1.3516
5 2 11 -1.4116 -0.9708
5 2 12 0.7076 -1.0496
5 2 13 0.0899 0.6470
5 2 14 -1.0104 1.0199
5 2 15 -2.2167 -0.8600
5 2 16 0.5184 -0.1841
5 2 17 -0.2144 0.1029
5 3 5 0.6859 -1.9372
5 3 6 0.8729 0.1882
5 3 7 -0.8696 1.4154
5 3 8 -0.0118 -0.6537
5 3 9 -0.0825 -0.4181
5 3 10 0.4023 0.6726
5 3 11 -0.7183 -0.2115
5 3 12 0.5531 -0.2991
5 3 13 0.6918 0.3348
5 3 14 0.6926 0.5919
5 3 15 -0.2396 -1.2095
5 3 16 2.4316 -0.1824
5 3 17 0.0917 1.2533
5 4 5 1.1521 -0.6922
5 4 6 1.3146 -0.4697
5 4 7 -0.4309 1.8941
5 4 8 -1.0555 -0.3500
5 4 9 -0.2807 -1.6664
5 4 10 2.0193 0.4881
5 4 11 -0.3123 1.0516
5 4 12 -1.1848 -0.2611
5 4 13 -0.2934 -1.2959
5 4 14 0.8103 0.6698
5 4 15 -2.0803 0.7854
5 4 16 -0.6263 -0.2576
5 4 17 -0.2571 -0.2388
5 5 5 -1.3072 0.2897
5 5 6 -0.5912 -2.0495
5 5 7 0.9579 0.3103
5 5 8 0.5081 0.6952
5 5 9 -1.1498 -0.5380
5 5 10 0.6022 0.1670
5 5 11 -0.4684 0.3238
5 5 12 -0.4574 0.0588
5 5 13 0.4295 -0.5958
5 5 14 1.7932 0.5591
5 5 15 -0.5915 0.4313
5 5 16 0.6585 -1.0264
5 5 17 1.2265 -0.4711
5 6 5 0.8689 1.6725
5 6 6 -1.0113 -1.5096
5 6 7 1.1490 -0.1596
5 6 8 0.8656 1.8017
5 6 9 -2.2070 -0.0937
5 6 10 0.7403 -1.1500
5 6 11 1.4429 -0.2937
5 6 12 0.1381 1.1556
5 6 13 -1.5459 -0.1463
5 6 14 -0.0990 -1.0296
5 6 15 -0.4614 0.1953
5 6 16 -0.3204 0.7712
5 6 17 -0.7263 -0.1409
5 7 5 1.3054 1.5990
5 7 6 -1.8447 -0.0271
5 7 7 -0.3063 -1.1402
5 7 8 1.6065 0.2303
5 7 9 -1.3354 -0.0225
5 7 10 0.0315 -0.1903
5 7 11 -0.1358 -0.0524
5 7 12 -0.3494 0.4669
5 7 13 -0.2019 -0.0313
5 7 14 1.1663 -0.4185
5 7 15 0.7770 0.4256
5 7 16 0.3279 0.6962
5 7 17 -0.5646 -1.0660
5 8 5 3.1665 1.1104
5 8 6 -1.5150 1.1615
5 8 7 -1.5308 -1.4136
5 8 8 2.3768 -0.2609
5 8 9 -0.2858 1.2055
5 8 10 -0.1415 0.5860
5 8 11 0.1665 -0.9090
5 8 12 0.8353 -0.4195
5 8 13 0.2527 0.8023
5 8 14 -1.2357 0.1542
5 8 15 -1.2674 -1.0489
5 8 16 0.6888 0.1299
5 8 17 -0.5446 0.2321
5 9 5 1.7682 -0.8716
5 9 6 0.3906 0.9430
5 9 7 -1.2064 -0.0665
5 9 8 1.3225 -0.3449
5 9 9 -1.0620 0.0219
5 9 10 -0.4694 -0.1276
5 9 11 -0.3249 -0.2928
5 9 12 -0.5754 -0.0203
5 9 13 0.3618 0.2451
5 9 14 0.3694 0.1681
5 9 15 0.3128 -0.4818
5 9 16 1.6693 0.6876
5 9 17 -0.8899 0.4980
5 10 5 1.8205 -1.5205
5 10 6 1.1523 1.1067
5 10 7 -2.3148 0.9537
5 10 8 0.2475 -0.9486
5 10 9 0.3193 -0.5471
5 10 10 1.3733 0.7733
5 10 11 0.5978 0.6949
5 10 12 -0.6839 -0.3601
5 10 13 0.8162 -0.6294
5 10 14 0.2036 0.6960
5 10 15 -1.9276 0.0203
5 10 16 0.0407 -0.6410
5 11 5 -0.4248 -0.7308
5 11 6 1.0197 -0.5477
5 11 7 -0.3412 0.2900
5 11 8 1.1886 -0.1438
5 11 9 -0.7175 0.0253
5 11 10 -0.8211 0.0894
5 11 11 -0.3639 -0.3206
5 11 12 -1.1477 -0.0274
5 11 13 0.1855 -0.1880
5 11 14 0.6587 0.2512
5 11 15 -0.3152 -0.0049
5 11 16 1.4603 -0.1733
5 12 5 -0.6582 -0.2909
5 12 6 0.6992 -1.1035
5 12 7 -0.4151 0.9125
5 12 8 -0.0319 0.8406
5 12 9 -1.0289 -0.4474
5 12 10 0.7607 -0.4319
5 12 11 2.0076 0.0908
5 12 12 -0.0346 0.7821
5 12 13 -0.0824 -0.2117
5 12 14 0.3950 -0.5079
5 12 15 -0.7338 0.3618
5 12 16 -0.2239 0.1097
5 13 5 -0.0605 0.7289
5 13 6 0.1525 -0.3782
5 13 7 -0.2815 -0.2501
5 13 8 1.1388 -0.2328
5 13 9 -0.2138 -0.3875
5 13 10 -0.5843 0.3771
5 13 11 -0.4929 -0.1421
5 13 12 -1.2721 -0.1603
5 13 13 -0.0588 0.1357
5 13 14 0.2054 -0.0266
5 13 15 -0.2779 0.0979
5 13 16 0.9357 -0.1135
5 14 5 0.4298 1.1653
5 14 6 -0.8532 -0.3233
5 14 7 -0.7840 -0.6816
5 14 8 1.0639 0.6960
5 14 9 -0.5762 0.5449
5 14 10 -0.1871 0.2651
5 14 11 1.2186 -0.4158
5 14 12 0.5393 -0.2178
5 14 13 0.8705 0.5317
5 14 14 -0.2334 -0.1664
5 14 15 -0.6019 -0.4575
5 15 5 0.5939 -0.0221
5 15 6 0.6229 0.3235
5 15 7 -0.3957 -0.0832
5 15 8 0.8349 0.1041
5 15 9 -0.5767 -0.7752
5 15 10 -0.2121 -0.3155
5 15 11 0.0334 0.3431
5 15 12 -1.7659 -0.2333
5 15 13 0.1438 -0.0733
5 15 14 0.1671 0.3057
5 15 15 -0.6107 0.2627
5 16 5 1.1039 -0.0622
5 16 6 -0.0665 0.7861
5 16 7 -1.8161 -0.4264
5 16 8 0.6895 -0.1305
5 16 9 0.0276 0.2330
5 16 10 0.2085 0.4502
5 16 11 1.2526 0.5655
5 16 12 -0.4847 -0.2549
5 16 13 1.1348 -0.2714
5 16 14 0.4607 0.1787
5 16 15 -0.9442 -0.1903
5 17 5 -0.2883 -0.4905
5 17 6 0.9570 -0.0081
5 17 7 -0.0878 -0.2137
5 17 8 1.3013 0.3849
5 17 9 -0.6914 0.1265
5 17 10 -1.1547 -0.8434
5 17 11 0.7284 -0.2676
5 17 12 -1.5374 0.2681
5 17 13 -0.4501 -0.1720
5 17 14 0.2870 -0.2063
5 18 5 0.1835 -0.4947
5 18 6 0.6620 0.4566
5 18 7 -1.6686 0.2394
5 18 8 -0.0286 -0.1839
5 18 9 0.0126 0.0206
5 18 10 -0.1238 0.0307
5 18 11 1.8443 0.2519
5 18 12 -0.1003 0.4695
5 18 13 0.4844 0.0383
5 18 14 0.5130 -0.2765
5 19 5 -0.6479 -0.1058
5 19 6 0.6397 -0.0729
5 19 7 -0.3069 -0.4403
5 19 8 1.3687 -0.3287
5 19 9 0.5661 0.4308
5 19 10 -1.4877 0.2437
5 19 11 -0.0600 -0.6755
5 19 12 -0.9090 -0.2994
5 19 13 -0.2820 0.4354
5 20 5 -0.0265 -0.2110
5 20 6 0.7729 0.1169
5 20 7 -0.9966 0.5193
5 20 8 -0.5134 0.2482
5 20 9 -0.1075 -0.1884
5 20 10 -0.2954 0.1375
5 20 11 1.2589 0.0360
5 20 12 0.2045 -0.1363
5 20 13 0.9513 0.3346
5 21 5 -0.6173 -0.0554
5 21 6 0.5104 0.0691
5 21 7 -0.3924 -0.1806
5 21 8 0.5079 -0.4303
5 21 9 0.7905 -0.5734
5 21 10 -0.2368 0.3534
5 21 11 -0.1820 0.4374
5 21 12 -1.5529 -0.6106
5 22 5 -0.1874 -0.1422
5 22 6 0.4943 -0.2236
5 22 7 -0.2606 0.0073
5 22 8 -0.0483 0.8122
5 22 9 -0.5381 0.1732
5 22 10 -0.4100 -0.2346
5 22 11 1.2549 0.3092
5 22 12 -0.3125 -0.0175
5 23 5 -0.5023 -0.0542
5 23 6 0.4273 0.1776
5 23 7 -0.2262 -0.1537
5 23 8 0.3761 0.0920
5 23 9 -0.0367 -0.4127
5 23 10 -0.3110 -0.6999
5 23 11 0.9057 0.3199
5 24 5 -0.0592 0.2728
5 24 6 -0.0631 0.1990
5 24 7 -0.7189 -0.6335
5 24 8 0.5942 0.0538
5 24 9 0.1310 0.7666
5 24 10 -0.9289 0.0907
5 25 5 -0.3775 -0.4377
5 25 6 0.6083 0.1486
5 25 7 -0.2085 -0.0946
5 25 8 0.4989 -0.0240
5 25 9 0.2198 0.1957
5 25 10 -0.9878 -0.2341
5 26 5 0.4551 0.0573
5 26 6 0.4091 0.8071
5 26 7 -1.1712 0.1587
5 26 8 -0.3034 -0.5383
5 26 9 0.6910 -0.1427
5 27 5 -0.8989 -0.5226
5 27 6 0.4495 -0.3688
5 27 7 0.0922 -0.1546
5 27 8 0.2911 0.0137
5 28 5 0.1935 -0.4292
5 28 6 0.8743 0.2710
5 28 7 -0.2383 0.6340
5 29 5 -0.7790 0.2788
6 0 6 -2.8402 0.3146
6 0 8 0.1143 -0.3014
6 0 10 -0.5550 -0.6632
6 0 12 -1.3351 0.4882
6 0 14 -0.7790 -0.7365
6 0 16 -0.9679 0.7314
6 1 6 -1.2734 0.1398
6 1 7 1.0671 -1.3178
6 1 8 1.4190 -0.0755
6 1 9 0.3634 1.8996
6 1 10 -1.3559 -0.0349
6 1 11 0.6078 -1.0950
6 1 12 1.4354 -0.1478
6 1 13 1.5352 1.3051
6 1 14 -1.1049 -0.3140
6 1 15 0.8831 -0.8271
6 1 16 0.3060 0.1216
6 2 6 -0.3790 1.7853
6 2 7 -0.8479 0.4328
6 2 8 -0.7659 -1.0720
6 2 9 0.5447 0.2529
6 2 10 -0.5187 -0.0936
6 2 11 -0.3884 -0.2933
6 2 12 -0.6992 -0.2180
6 2 13 -0.2839 0.8653
6 2 14 -2.3745 -0.4285
6 2 15 0.8004 -1.0161
6 2 16 1.3188 1.0372
6 3 6 0.1433 1.0998
6 3 7 -0.4682 0.6142
6 3 8 -0.8913 -1.6949
6 3 9 1.6298 -0.1208
6 3 10 0.6368 1.1534
6 3 11 -0.6324 0.7796
6 3 12 -0.1197 -1.3391
6 3 13 2.8929 -0.2651
6 3 14 0.2618 1.1074
6 3 15 -0.1501 0.0305
6 3 16 -0.0697 -0.3385
6 4 6 0.3532 -0.7907
6 4 7 1.2217 1.1159
6 4 8 -1.1164 -0.0909
6 4 9 0.2799 -0.1409
6 4 10 0.1661 -0.1226
6 4 11 -0.6984 0.3193
6 4 12 -1.3885 -0.6336
6 4 13 0.4102 -0.0597
6 4 14 -1.6040 0.9715
6 4 15 -1.1683 -0.4560
6 4 16 0.8806 -1.2278
6 5 6 0.2960 -1.1010
6 5 7 1.8577 1.4137
6 5 8 -1.9703 0.6589
6 5 9 -0.8998 -0.8214
6 5 10 1.1157 -1.0308
6 5 11 1.2807 1.1303
6 5 12 -0.4729 0.8112
6 5 13 0.8647 -0.9968
6 5 14 1.1937 -0.4992
6 5 15 1.0807 0.8111
6 5 16 -0.4535 0.1802
6 6 6 -2.0632 -0.9091
6 6 7 1.6030 -0.3858
6 6 8 -0.1391 0.1000
6 6 9 0.1720 0.1708
6 6 10 0.3778 -0.3757
6 6 11 -0.2775 0.2562
6 6 12 -1.3239 0.1768
6 6 13 -0.6924 -0.6030
6 6 14 -0.5925 -0.1661
6 6 15 -0.0999 1.1090
6 6 16 -1.1914 -0.3662
6 7 6 -2.0994 -0.8648
6 7 7 1.8588 -1.0360
6 7 8 0.2735 0.7012
6 7 9 -1.0406 1.3035
6 7 10 -0.8995 -0.6091
6 7 11 0.5147 -0.9406
6 7 12 1.6675 0.5790
6 7 13 0.7478 1.0397
6 7 14 -0.5941 -0.7351
6 7 15 1.5347 -0.4523
6 7 16 0.1442 0.3588
6 8 6 -1.7011 0.9664
6 8 7 0.5625 -0.1090
6 8 8 -0.0812 -0.3210
6 8 9 0.2839 0.0931
6 8 10 0.6524 -0.2550
6 8 11 -0.4777 -0.1273
6 8 12 -0.4330 0.0336
6 8 13 -0.7586 0.3024
6 8 14 -1.7745 -0.7357
6 8 15 1.0206 -0.1579
6 8 16 -0.2028 1.0676
6 9 6 -1.3379 1.0798
6 9 7 -0.3376 -0.5154
6 9 8 -0.3241 -1.2900
6 9 9 0.3879 0.3745
6 9 10 0.2453 1.0066
6 9 11 -1.3880 0.1802
6 9 12 0.6650 -1.0359
6 9 13 2.3634 0.4160
6 9 14 -0.3826 0.9429
6 9 15 0.3678 -0.3501
6 10 6 -0.4782 0.2189
6 10 7 1.0394 0.5320
6 10 8 0.0608 0.1171
6 10 9 -0.0524 0.2458
6 10 10 0.9074 -0.3085
6 10 11 -0.5687 -0.0247
6 10 12 -0.5115 -0.3418
6 10 13 0.0429 -0.0055
6 10 14 -1.8324 0.2050
6 10 15 -0.0280 -0.7390
6 11 6 0.1796 -0.0642
6 11 7 0.4887 1.0160
6 11 8 -1.6052 -0.2872
6 11 9 -1.1521 -0.8209
6 11 10 1.1968 -0.4582
6 11 11 -0.1068 1.0184
6 11 12 -0.4618 0.4456
6 11 13 1.1191 -0.7798
6 11 14 0.7527 0.2679
6 11 15 0.8448 0.7361
6 12 6 -1.3168 -0.3763
6 12 7 0.9847 -0.0483
6 12 8 0.6941 -0.1628
6 12 9 0.3293 0.5707
6 12 10 0.9255 0.1021
6 12 11 -0.5040 -0.2011
6 12 12 -0.3558 -0.0039
6 12 13 -0.2061 -0.3769
6 12 14 -1.1778 -0.0347
6 12 15 -0.1164 0.0112
6 13 6 -0.8462 -1.0348
6 13 7 1.3732 -0.0290
6 13 8 -0.3338 0.5088
6 13 9 -1.8255 0.4069
6 13 10 -0.3103 -0.6224
6 13 11 -0.1887 -0.6779
6 13 12 0.9372 0.8000
6 13 13 0.3798 0.5090
6 13 14 -0.3301 -0.4724
6 13 15 1.5777 0.1124
6 14 6 -1.2840 0.3874
6 14 7 0.2764 0.3453
6 14 8 0.1048 -0.4468
6 14 9 0.4785 -0.2977
6 14 10 1.7386 0.4612
6 14 11 -0.6925 -0.0080
6 14 12 -0.0089 -0.1827
6 14 13 0.0180 -0.0505
6 14 14 -1.3340 -0.2246
6 15 6 -1.2380 -0.1631
6 15 7 0.4358 -0.6205
6 15 8 0.1957 -0.3632
6 15 9 -0.8620 0.2751
6 15 10 0.0727 0.7102
6 15 11 -1.7400 -0.2787
6 15 12 0.4798 -0.5397
6 15 13 1.3876 0.5320
6 15 14 -0.7658 0.4564
6 16 6 -0.6509 0.0154
6 16 7 0.7894 0.6336
6 16 8 0.0503 0.6418
6 16 9 -0.7555 -0.4614
6 16 10 1.9953 -0.3624
6 16 11 -0.1019 0.2383
6 16 12 -0.1870 -0.0681
6 16 13 0.3195 -0.3247
6 16 14 -1.0343 -0.1354
6 17 6 -0.5709 0.1484
6 17 7 0.0070 -0.1556
6 17 8 -0.1700 -0.3828
6 17 9 -1.2147 -0.5107
6 17 10 0.9663 0.1005
6 17 11 -1.0290 0.6601
6 17 12 -0.6353 0.0980
6 17 13 0.8772 -0.3097
6 18 6 -1.1179 -0.2251
6 18 7 0.6333 -0.3031
6 18 8 1.2501 0.5942
6 18 9 -0.7472 0.6900
6 18 10 0.9509 -0.2872
6 18 11 0.1080 -0.4560
6 18 12 0.2568 0.1899
6 18 13 0.1564 -0.1245
6 19 6 -0.1155 -0.0115
6 19 7 0.1000 0.1096
6 19 8 -0.0436 -0.0575
6 19 9 -1.5389 -0.2276
6 19 10 0.3241 -0.3299
6 19 11 -0.5078 -0.1277
6 19 12 -0.0705 0.5411
6 20 6 -0.9962 0.4308
6 20 7 -0.4414 -0.1799
6 20 8 0.9301 -0.4791
6 20 9 0.3045 0.2659
6 20 10 1.1466 0.7006
6 20 11 -0.5449 -0.2971
6 20 12 0.3110 -0.3344
6 21 6 0.0783 -0.4659
6 21 7 0.4422 0.0814
6 21 8 0.1683 0.2001
6 21 9 -1.3131 -0.0804
6 21 10 0.1458 0.0769
6 21 11 -0.9370 -0.2216
6 22 6 -0.3283 0.3563
6 22 7 -0.2876 0.5417
6 22 8 -0.0002 -0.0249
6 22 9 -0.2798 -0.6570
6 22 10 1.7427 0.1261
6 22 11 -0.0311 0.3505
6 23 6 -0.4721 -0.6313
6 23 7 0.4094 -0.5318
6 23 8 0.6518 0.1617
6 23 9 -1.0560 0.1385
6 23 10 0.1176 0.0989
6 24 6 -0.2943 0.0522
6 24 7 0.1659 0.2767
6 24 8 0.3793 0.5372
6 24 9 -0.7931 -0.0551
6 25 6 -0.5489 0.0987
6 25 7 -0.3520 -0.4765
6 25 8 0.4607 -0.4442
6 26 6 -0.3015 0.0418
6 26 7 0.0620 0.0424
6 27 6 0.1852 0.1027
7 0 7 0.8637 -1.0599
7 0 9 -1.4050 0.4302
7 0 11 -0.5077 -0.7007
7 0 13 -2.1498 0.6157
7 0 15 1.4150 -0.1525
7 1 7 -0.8201 -0.7195
7 1 8 0.5229 -0.0069
7 1 9 0.3533 0.1742
7 1 10 0.5934 0.1875
7 1 11 0.2470 -0.4844
7 1 12 1.9972 0.3131
7 1 13 -0.7682 0.3984
7 1 14 -0.0364 -1.2048
7 1 15 1.3600 0.2944
7 2 7 -1.2634 -1.4177
7 2 8 0.7350 -0.8561
7 2 9 0.7106 0.4275
7 2 10 -1.0001 1.1890
7 2 11 -2.5969 -0.7469
7 2 12 0.7604 -1.0935
7 2 13 -0.1364 1.0280
7 2 14 -0.7333 0.5049
7 2 15 0.4928 -0.4266
7 3 7 -0.3871 0.6145
7 3 8 -0.4211 0.2209
7 3 9 0.6421 -0.3743
7 3 10 1.0335 0.4753
7 3 11 -0.0941 -0.0280
7 3 12 1.8896 -0.6059
7 3 13 0.4977 0.8063
7 3 14 -0.9866 0.3405
7 3 15 -0.3798 -1.2215
7 4 7 -0.7312 0.8084
7 4 8 -1.5148 -0.3021
7 4 9 0.0856 -1.5538
7 4 10 0.6679 0.2683
7 4 11 -1.7652 1.2799
7 4 12 -1.4745 -0.5575
7 4 13 -0.5070 -1.0489
7 4 14 1.0165 0.4193
7 4 15 0.4072 0.5323
7 5 7 0.5231 -0.1717
7 5 8 -0.1692 0.7295
7 5 9 0.4635 -0.1469
7 5 10 1.0074 0.0076
7 5 11 0.6127 0.4855
7 5 12 1.0220 -0.1840
7 5 13 0.4343 -0.5416
7 5 14 0.8913 0.8224
7 5 15 -1.3657 0.7197
7 6 7 1.3322 -0.1802
7 6 8 -0.3976 1.3737
7 6 9 -1.2156 -0.0798
7 6 10 -1.1093 -1.2669
7 6 11 -0.1114 -0.2582
7 6 12 -0.2186 1.1566
7 6 13 -2.3818 -0.1121
7 6 14 0.4809 -1.0666
7 6 15 1.1467 0.2248
7 7 7 -0.3648 -0.5857
7 7 8 -0.2885 0.1143
7 7 9 0.9461 0.0532
7 7 10 0.4864 0.0704
7 7 11 0.9625 -0.0229
7 7 12 1.6746 0.5425
7 7 13 -0.8242 -0.0773
7 7 14 0.9563 -0.8348
7 7 15 0.5490 1.0063
7 8 7 0.1244 -1.3757
7 8 8 0.5304 -0.3046
7 8 9 0.8903 0.7510
7 8 10 -1.9377 0.6541
7 8 11 -1.9978 -1.1292
7 8 12 0.8916 -0.6653
7 8 13 -1.0474 1.0891
7 8 14 -0.5817 -0.0575
7 8 15 0.4196 -0.4536
7 9 7 -0.1787 0.2451
7 9 8 -1.0782 0.3383
7 9 9 0.8665 -0.2235
7 9 10 0.4878 0.1986
7 9 11 0.4636 0.0120
7 9 12 2.0603 -0.1469
7 9 13 -0.1707 0.7982
7 9 14 -0.2395 -0.3086
7 9 15 0.3709 -0.6623
7 10 7 -0.2404 0.2504
7 10 8 -1.2699 -0.6408
7 10 9 1.1274 -1.0992
7 10 10 0.0870 0.4628
7 10 11 -1.8986 0.9154
7 10 12 -0.9625 -1.0072
7 10 13 -0.5406 -0.5853
7 10 14 0.6605 0.5824
7 11 7 0.4634 -0.3502
7 11 8 -0.6311 0.5750
7 11 9 0.6602 0.3465
7 11 10 0.1750 -0.0482
7 11 11 0.5510 0.3815
7 11 12 1.3648 -0.1572
7 11 13 0.1864 0.0204
7 11 14 0.5522 0.5925
7 12 7 1.3188 0.3685
7 12 8 -0.9859 0.7921
7 12 9 -0.2844 -0.3368
7 12 10 -0.7094 -1.3411
7 12 11 0.0372 0.1546
7 12 12 -0.4398 0.7224
7 12 13 -2.1008 -0.5870
7 12 14 0.8209 -0.6064
7 13 7 -0.4100 -0.4810
7 13 8 -0.8189 -0.4985
7 13 9 1.4096 0.4261
7 13 10 -0.1527 0.3153
7 13 11 0.4972 0.1520
7 13 12 1.4808 0.3494
7 13 13 -0.5367 -0.0435
7 13 14 1.0255 0.0086
7 14 7 1.1342 -0.5416
7 14 8 0.0494 -0.0207
7 14 9 1.0290 0.8683
7 14 10 -1.8292 -0.0292
7 14 11 -1.0645 -1.1873
7 14 12 1.0188 -0.1759
7 14 13 -1.5619 0.5876
7 15 7 -0.0556 0.7295
7 15 8 -2.0734 -0.2111
7 15 9 1.0800 -0.4576
7 15 10 0.2679 0.2928
7 15 11 0.1161 0.2874
7 15 12 1.5714 0.1049
7 15 13 -0.4494 0.3282
7 16 7 0.6212 -0.0134
7 16 8 -0.8559 -0.6983
7 16 9 1.7649 -0.3998
7 16 10 -0.1686 0.6579
7 16 11 -1.6837 0.1996
7 16 12 0.0608 -0.9549
7 16 13 -0.6835 -0.1478
7 17 7 1.1821 0.1704
7 17 8 -1.4296 0.8518
7 17 9 0.0565 0.0950
7 17 10 -0.0595 -0.3074
7 17 11 0.2055 0.3176
7 17 12 1.2175 0.1342
7 18 7 1.0329 0.3242
7 18 8 -1.1065 0.0735
7 18 9 0.5960 -0.6360
7 18 10 0.2531 -0.6778
7 18 11 -0.2928 0.4644
7 18 12 -0.1536 0.0566
7 19 7 0.3772 -0.7604
7 19 8 -0.4617 -0.0543
7 19 9 0.6476 0.8472
7 19 10 -0.5981 0.1365
7 19 11 -0.1075 0.0239
7 20 7 1.1343 0.1137
7 20 8 -0.4430 0.1478
7 20 9 0.4988 0.2515
7 20 10 -0.5759 -0.6483
7 20 11 -0.1942 -0.4241
7 21 7 -0.3378 0.2155
7 21 8 -1.2876 -0.6861
7 21 9 0.9670 0.0578
7 21 10 -0.0445 0.4078
7 22 7 0.9787 -0.0432
7 22 8 -0.2410 -0.2325
7 22 9 0.9431 0.2685
7 23 7 0.4641 0.6915
7 23 8 -1.4599 0.1540
7 23 9 0.1209 -0.0963
7 24 7 0.5946 -0.1063
7 24 8 -0.2972 -0.4686
7 25 7 0.6172 0.0977
8 0 8 -0.0039 -0.0980
8 0 10 -1.9730 -0.0961
8 0 12 -0.5303 0.5811
8 0 14 2.2800 -0.5366
8 1 8 1.2358 -0.0029
8 1 9 1.1588 1.0453
8 1 10 -1.0957 0.0507
8 1 11 1.4444 -1.4426
8 1 12 1.2342 0.6130
8 1 13 -0.9475 1.0595
8 1 14 -0.8388 -0.0809
8 2 8 -0.6958 -0.6781
8 2 9 0.1861 -0.0175
8 2 10 -1.6846 0.5950
8 2 11 -0.2738 -0.6118
8 2 12 0.1379 0.1399
8 2 13 -0.2437 0.5224
8 2 14 0.3613 -0.7112
8 3 8 0.2820 -1.0961
8 3 9 2.2329 -0.4071
8 3 10 0.5779 1.3090
8 3 11 0.0117 0.1060
8 3 12 -0.3482 -1.0410
8 3 13 0.6583 -0.1057
8 3 14 -0.2006 1.0024
8 4 8 -0.8530 0.0807
8 4 9 -0.6848 -0.4616
8 4 10 -1.0970 0.2035
8 4 11 -0.2371 0.1438
8 4 12 -0.7189 -0.4711
8 4 13 1.2146 -0.0910
8 4 14 0.7206 1.1841
8 5 8 0.1032 0.6770
8 5 9 0.3521 -0.7916
8 5 10 1.1701 -0.6225
8 5 11 2.0840 0.8808
8 5 12 -1.4914 0.8023
8 5 13 -0.7537 -1.1572
8 5 14 0.5186 -0.0100
8 6 8 -0.0831 -0.0602
8 6 9 -1.0142 0.0667
8 6 10 -1.5905 -0.2935
8 6 11 0.6184 -0.0210
8 6 12 -1.2029 0.5135
8 6 13 0.2874 -1.0676
8 6 14 2.2003 0.2520
8 7 8 2.0895 0.4931
8 7 9 0.7288 1.0990
8 7 10 -0.8021 -0.2345
8 7 11 2.0878 -1.1693
8 7 12 0.3761 1.0122
8 7 13 -1.0512 0.4875
8 7 14 -0.5735 -0.4298
8 8 8 -0.4311 -0.4870
8 8 9 -0.6550 -0.1295
8 8 10 -1.8967 0.1752
8 8 11 0.3303 -0.7345
8 8 12 -0.2756 0.5150
8 8 13 -0.2245 0.2109
8 8 14 0.8505 -0.8299
8 9 8 1.2913 -0.8846
8 9 9 2.2118 -0.0538
8 9 10 0.3296 1.4808
8 9 11 0.3613 -0.2496
8 9 12 -0.1941 -0.7912
8 9 13 0.5902 0.3319
8 9 14 -0.5020 0.5229
8 10 8 -0.3999 0.2192
8 10 9 -1.0458 -0.4519
8 10 10 -1.4236 0.2041
8 10 11 -0.1365 -0.2181
8 10 12 -0.6756 -0.4604
8 10 13 0.9712 0.3775
8 11 8 0.4232 0.6011
8 11 9 0.4385 -0.9965
8 11 10 1.3775 -0.2081
8 11 11 1.8459 1.0671
8 11 12 -1.5480 0.2053
8 11 13 0.0752 -0.8085
8 12 8 0.5068 -0.0629
8 12 9 -1.0135 0.0134
8 12 10 -1.4978 -0.2074
8 12 11 0.4845 0.1157
8 12 12 -1.4367 -0.0054
8 12 13 0.7034 -0.5263
8 13 8 2.0172 0.9560
8 13 9 0.0420 0.9457
8 13 10 -0.6457 -0.6424
8 13 11 2.4523 -0.5700
8 13 12 -0.2531 0.9158
8 14 8 -0.0384 -0.7964
8 14 9 -0.3926 -0.2414
8 14 10 -1.6203 -0.0404
8 14 11 0.6442 -0.3535
8 14 12 -0.8950 0.3605
8 15 8 1.6879 -0.5999
8 15 9 1.7811 0.7048
8 15 10 -0.5789 1.1844
8 15 11 0.7591 -0.5521
8 15 12 0.0085 -0.3883
8 16 8 -0.5262 0.0963
8 16 9 -0.6941 -0.6426
8 16 10 -1.2888 -0.0512
8 16 11 0.3014 -0.3099
8 17 8 0.1724 -0.0285
8 17 9 1.0355 -0.8246
8 17 10 0.8568 0.5922
8 17 11 0.9945 0.8027
8 18 8 0.5135 0.4076
8 18 9 -0.7581 -0.0796
8 18 10 -1.2308 -0.1929
8 19 8 0.6640 1.0236
8 19 9 -0.2507 -0.0499
8 19 10 0.0952 -0.5578
8 20 8 0.6086 -0.5171
8 20 9 -0.1010 -0.0435
8 21 8 1.2413 0.4069
8 21 9 0.3035 0.7698
8 22 8 -0.0939 -0.3973
9 0 9 -2.2001 0.5158
9 0 11 1.4462 -0.2283
9 0 13 0.4938 0.3486
9 1 9 0.4053 0.7717
9 1 10 0.2904 0.0618
9 1 11 -0.0819 0.0146
9 1 12 -0.9269 0.3522
9 1 13 -0.8922 0.0380
9 2 9 -0.6469 0.9350
9 2 10 -0.6596 0.3687
9 2 11 -0.5833 -0.8987
9 2 12 1.2901 -0.9098
9 2 13 1.9922 1.0098
9 3 9 0.2459 -0.1852
9 3 10 1.0980 0.2264
9 3 11 -0.8504 0.3105
9 3 12 -0.5742 -0.4906
9 3 13 0.1295 0.9877
9 4 9 -1.0408 -0.6665
9 4 10 1.4495 0.1578
9 4 11 -0.6066 1.1781
9 4 12 -0.5146 -1.0126
9 4 13 2.1701 -0.5199
9 5 9 -0.7056 0.0338
9 5 10 1.3021 -0.5908
9 5 11 -0.5535 0.8353
9 5 12 -1.5233 -0.4796
9 5 13 0.6388 -0.3955
9 6 9 -2.3863 0.3796
9 6 10 0.6769 -1.3728
9 6 11 1.0790 0.4454
9 6 12 0.0622 0.7705
9 6 13 0.7653 -0.2969
9 7 9 -0.4441 0.7348
9 7 10 0.5526 -0.6060
9 7 11 -0.2130 0.0478
9 7 12 -1.0439 0.5132
9 7 13 -0.7251 -0.4780
9 8 9 -0.8806 1.0346
9 8 10 -0.1431 0.1621
9 8 11 -0.2608 -0.7769
9 8 12 1.3800 -0.0669
9 8 13 1.2439 0.7102
9 9 9 -0.0008 0.2906
9 9 10 0.7327 0.2271
9 9 11 -1.1790 -0.3532
9 9 12 -0.1537 -0.1887
9 10 9 -0.9585 -0.7829
9 10 10 1.6580 0.4468
9 10 11 -0.8749 0.6790
9 10 12 0.2571 -0.6730
9 11 9 -0.4980 -0.0441
9 11 10 1.4970 0.0457
9 11 11 -1.3080 0.4879
9 11 12 -0.9306 -0.6662
9 12 9 -2.6421 -0.1179
9 12 10 1.2261 -1.1309
9 12 11 0.4822 0.5251
9 12 12 0.0780 0.4971
9 13 9 -0.6477 0.3159
9 13 10 1.2088 -0.4861
9 13 11 -0.4102 0.3225
9 14 9 -1.3852 1.1904
9 14 10 -0.1387 -0.1151
9 14 11 -0.1553 -0.6746
9 15 9 -0.3430 0.2756
9 15 10 0.7269 -0.1139
9 16 9 -0.3456 -0.3182
9 16 10 0.9625 0.8669
9 17 9 -0.3359 0.0426
9 17 10 0.9434 0.2956
9 18 9 -1.6584 -0.9275
9 19 9 -0.3626 -0.0218
10 0 10 0.2476 0.0889
10 0 12 1.1603 0.2859
10 1 10 -1.2083 -0.2568
10 1 11 -0.7632 -1.2462
10 1 12 1.0283 0.5256
10 2 10 0.5822 0.6136
10 2 11 0.0504 -0.3811
10 2 12 1.9818 0.4567
10 3 10 -0.6239 1.3916
10 3 11 -2.5453 -0.4182
10 3 12 0.4024 -1.0847
10 4 10 1.1634 0.2967
10 4 11 -0.1138 0.0947
10 4 12 1.7699 -0.4494
10 5 10 0.3109 0.0741
10 5 11 -1.3500 0.9190
10 5 12 -0.7749 -0.1876
10 6 10 0.7385 -0.3808
10 6 11 0.6339 0.3011
10 6 12 1.0032 0.0864
10 7 10 -1.2626 -0.5105
10 7 11 -0.5681 -0.3620
10 8 10 -0.0059 0.1299
10 8 11 0.6046 -0.4514
10 9 10 -1.2243 0.6700
10 9 11 -1.6733 -0.5176
10 10 10 0.5909 0.7834
10 10 11 -0.2246 -0.0588
10 11 10 -0.3308 -0.0700
10 12 10 1.1026 0.0234
10 13 10 -1.2424 -0.6462
11 0 11 2.7293 0.0421
11 1 11 0.2539 -0.1853
0 0 0 0.0 0.0
;
_shelx_fab_checksum              26983
_olex2_submission_special_instructions 'No special instructions were received'
_oxdiff_exptl_absorpt_empirical_details 
;
Empirical correction (ABSPACK) includes:
- Absorption correction using spherical harmonics
- Frame scaling
;
_oxdiff_exptl_absorpt_empirical_full_max 11.697
_oxdiff_exptl_absorpt_empirical_full_min 0.300
####################################################################### 
# 
# This file contains crystal structure data downloaded from the 
# Cambridge Structural Database (CSD) hosted by the Cambridge 
# Crystallographic Data Centre (CCDC).
# 
# Full information about CCDC data access policies and citation 
# guidelines are available at http://www.ccdc.cam.ac.uk/access/V1 
# 
# Audit and citation data items may have been added by the CCDC. 
# Please retain this information to preserve the provenance of 
# this file and to allow appropriate attribution of the data. 
# 
#######################################################################

data_fe4sn18
_database_code_depnum_ccdc_archive 'CCDC 2206397'
loop_
_audit_author_name
_audit_author_address
'Wei Xing Chen'
;Nankai University
China
;
_audit_update_record             
;
2022-09-10 deposited with the CCDC.	2024-02-26 downloaded from the CCDC.
;
_audit_creation_date             2022-09-10
_audit_creation_method           
;
Olex2 1.5
(compiled 2021.08.20 svn.r13c46975 for OlexSys, GUI svn.r6396)
;
_shelx_SHELXL_version_number     2018/3
_chemical_name_common            ?
_chemical_name_systematic        ?
_chemical_formula_moiety         'Fe4 Sn18, 4(C18 H36 K N2 O6), 4(C5 H5 N)'
_chemical_formula_sum            'C92 H164 Fe4 K4 N12 O24 Sn18'
_chemical_formula_weight         4338.56
_chemical_melting_point          ?
loop_
_atom_type_symbol
_atom_type_description
_atom_type_scat_dispersion_real
_atom_type_scat_dispersion_imag
_atom_type_scat_source
C C 0.0181 0.0091 'International Tables Vol C Tables 4.2.6.8 and 6.1.1.4'
H H 0.0000 0.0000 'International Tables Vol C Tables 4.2.6.8 and 6.1.1.4'
Fe Fe -1.1336 3.1974 'International Tables Vol C Tables 4.2.6.8 and 6.1.1.4'
K K 0.3868 1.0657 'International Tables Vol C Tables 4.2.6.8 and 6.1.1.4'
N N 0.0311 0.0180 'International Tables Vol C Tables 4.2.6.8 and 6.1.1.4'
O O 0.0492 0.0322 'International Tables Vol C Tables 4.2.6.8 and 6.1.1.4'
Sn Sn 0.0259 5.4591 'International Tables Vol C Tables 4.2.6.8 and 6.1.1.4'

_shelx_space_group_comment       
;
The symmetry employed for this shelxl refinement is uniquely defined
by the following loop, which should always be used as a source of
symmetry information in preference to the above space-group names.
They are only intended as comments.
;
_space_group_crystal_system      monoclinic
_space_group_IT_number           14
_space_group_name_H-M_alt        'P 1 21/n 1'
_space_group_name_Hall           '-P 2yn'
loop_
_space_group_symop_operation_xyz
'x, y, z'
'-x+1/2, y+1/2, -z+1/2'
'-x, -y, -z'
'x-1/2, -y-1/2, z-1/2'

_cell_length_a                   14.30740(10)
_cell_length_b                   27.4645(2)
_cell_length_c                   18.80560(10)
_cell_angle_alpha                90
_cell_angle_beta                 110.6780(10)
_cell_angle_gamma                90
_cell_volume                     6913.54(9)
_cell_formula_units_Z            2
_cell_measurement_reflns_used    17015
_cell_measurement_temperature    100.01(11)
_cell_measurement_theta_max      75.5710
_cell_measurement_theta_min      4.0440
_shelx_estimated_absorpt_T_max   0.172
_shelx_estimated_absorpt_T_min   0.111
_exptl_absorpt_coefficient_mu    30.148
_exptl_absorpt_correction_T_max  1.00000
_exptl_absorpt_correction_T_min  0.64471
_exptl_absorpt_correction_type   multi-scan
_exptl_absorpt_process_details   
;
CrysAlisPro 1.171.40.84a (Rigaku Oxford Diffraction, 2020)
Empirical absorption correction using spherical harmonics,
implemented in SCALE3 ABSPACK scaling algorithm.
;
_exptl_absorpt_special_details   ?
_exptl_crystal_colour            'metallic dark brown'
_exptl_crystal_colour_lustre     metallic
_exptl_crystal_colour_modifier   dark
_exptl_crystal_colour_primary    brown
_exptl_crystal_density_diffrn    2.084
_exptl_crystal_density_meas      ?
_exptl_crystal_density_method    ?
_exptl_crystal_description       block
_exptl_crystal_F_000             4144
_exptl_crystal_size_max          0.13
_exptl_crystal_size_mid          0.11
_exptl_crystal_size_min          0.09
_exptl_transmission_factor_max   ?
_exptl_transmission_factor_min   ?
_diffrn_reflns_av_R_equivalents  0.0450
_diffrn_reflns_av_unetI/netI     0.0541
_diffrn_reflns_Laue_measured_fraction_full 0.997
_diffrn_reflns_Laue_measured_fraction_max 0.997
_diffrn_reflns_limit_h_max       10
_diffrn_reflns_limit_h_min       -17
_diffrn_reflns_limit_k_max       21
_diffrn_reflns_limit_k_min       -32
_diffrn_reflns_limit_l_max       22
_diffrn_reflns_limit_l_min       -20
_diffrn_reflns_number            34230
_diffrn_reflns_point_group_measured_fraction_full 0.997
_diffrn_reflns_point_group_measured_fraction_max 0.997
_diffrn_reflns_theta_full        66.999
_diffrn_reflns_theta_max         66.999
_diffrn_reflns_theta_min         3.673
_diffrn_ambient_environment      N~2~
_diffrn_ambient_temperature      100.01(11)
_diffrn_detector                 'Hybrid Pixel Array Detector'
_diffrn_detector_area_resol_mean 10.0000
_diffrn_measured_fraction_theta_full 0.997
_diffrn_measured_fraction_theta_max 0.997
_diffrn_measurement_details      
;
List of Runs (angles in degrees, time in seconds):

  # Type    Start    End  Width  t~exp~   \w     \q     \k     \f   Frames
#--------------------------------------------------------------------------
  1  \w      8.00  39.00   0.50    1.00    --    0.00  82.00  90.00   62
  2  \w    -35.00   3.00   0.50    1.00    --    0.00  82.00  90.00   76
  3  \w    -36.00  39.00   0.50    1.00    --    0.00  82.00-120.00  150
  4  \w    -12.00  14.00   0.50    1.00    --    0.00  82.00 -60.00   52
  5  \w    -34.00  33.00   0.50    1.00    --    0.00  82.00   0.00  134
  6  \w     21.00 131.00   0.50    2.50    --  101.30 -77.00  60.00  220
  7  \w     13.00 129.00   0.50    2.50    --  101.30 -57.00  60.00  232
  8  \w     99.00 129.00   0.50    2.50    --  101.30  57.00-180.00   60
  9  \w     78.00 175.00   0.50    2.50    --  101.30  57.00 -60.00  194
 10  \w     83.00 156.00   0.50    2.50    --  101.30  82.00-180.00  146
 11  \w     83.00 172.00   0.50    2.50    --  101.30  38.00 -90.00  178
;
_diffrn_measurement_device       'four-circle diffractometer'
_diffrn_measurement_device_type  'XtaLAB AFC12 (RINC): Kappa single'
_diffrn_measurement_method       '\w scans'
_diffrn_orient_matrix_type       
'CrysAlisPro convention (1999,Acta A55,543-557)'
_diffrn_orient_matrix_UB_11      -0.0982903000
_diffrn_orient_matrix_UB_12      0.0211951000
_diffrn_orient_matrix_UB_13      -0.0557192000
_diffrn_orient_matrix_UB_21      -0.0525897000
_diffrn_orient_matrix_UB_22      -0.0490222000
_diffrn_orient_matrix_UB_23      -0.0005118000
_diffrn_orient_matrix_UB_31      -0.0288732000
_diffrn_orient_matrix_UB_32      0.0170957000
_diffrn_orient_matrix_UB_33      0.0674933000
_diffrn_radiation_monochromator  mirror
_diffrn_radiation_probe          x-ray
_diffrn_radiation_type           'Cu K\a'
_diffrn_radiation_wavelength     1.54184
_diffrn_source                   'Rotating-anode X-ray tube (dual wavelength)'
_diffrn_source_type              'Rigaku (Cu) X-ray DW Source'
_reflns_Friedel_coverage         0.000
_reflns_Friedel_fraction_full    .
_reflns_Friedel_fraction_max     .
_reflns_number_gt                10383
_reflns_number_total             12283
_reflns_special_details          
;
 Reflections were merged by SHELXL according to the crystal
 class for the calculation of statistics and refinement.
 
 _reflns_Friedel_fraction is defined as the number of unique
 Friedel pairs measured divided by the number that would be
 possible theoretically, ignoring centric projections and
 systematic absences.
;
_reflns_threshold_expression     'I > 2\s(I)'
_computing_cell_refinement       'CrysAlisPro 1.171.40.84a (Rigaku OD, 2020)'
_computing_data_collection       'CrysAlisPro 1.171.40.84a (Rigaku OD, 2020)'
_computing_data_reduction        'CrysAlisPro 1.171.40.84a (Rigaku OD, 2020)'
_computing_molecular_graphics    'Olex2 1.5 (Dolomanov et al., 2009)'
_computing_publication_material  'Olex2 1.5 (Dolomanov et al., 2009)'
_computing_structure_refinement  'SHELXL 2018/3 (Sheldrick, 2015)'
_computing_structure_solution    'ShelXT (Sheldrick, 2015)'
_refine_diff_density_max         1.954
_refine_diff_density_min         -1.287
_refine_diff_density_rms         0.166
_refine_ls_extinction_coef       .
_refine_ls_extinction_method     none
_refine_ls_goodness_of_fit_ref   1.016
_refine_ls_hydrogen_treatment    constr
_refine_ls_matrix_type           full
_refine_ls_number_parameters     749
_refine_ls_number_reflns         12283
_refine_ls_number_restraints     2094
_refine_ls_R_factor_all          0.0472
_refine_ls_R_factor_gt           0.0368
_refine_ls_restrained_S_all      0.949
_refine_ls_shift/su_max          0.005
_refine_ls_shift/su_mean         0.000
_refine_ls_structure_factor_coef Fsqd
_refine_ls_weighting_details     
'w=1/[\s^2^(Fo^2^)+(0.0506P)^2^] where P=(Fo^2^+2Fc^2^)/3'
_refine_ls_weighting_scheme      calc
_refine_ls_wR_factor_gt          0.0886
_refine_ls_wR_factor_ref         0.0921
_refine_special_details          ?
_olex2_refinement_description    
;
1. Fixed Uiso
 At 1.2 times of:
  All C(H) groups, All C(H,H) groups
2. Uiso/Uaniso restraints and constraints
Sn1A \\sim Sn5A \\sim Sn6A: within 3.8A with sigma of 0.01 and sigma for
terminal atoms of 0.02 within 3.8A
All non-hydrogen atoms have similar U: within 3.8A with sigma of 0.02 and sigma
for terminal atoms of 0.04 within 3.8A
Uanis(Sn1A) \\sim Ueq: with sigma of 0.005 and sigma for terminal atoms of 0.01
Uanis(C1) \\sim Ueq: with sigma of 0.01 and sigma for terminal atoms of 0.02
Uanis(Sn1A) \\sim Ueq, Uanis(Sn2A) \\sim Ueq, Uanis(Sn6A) \\sim Ueq: with sigma
of 0.01 and sigma for terminal atoms of 0.02
3. Others
 Sof(Sn2A)=Sof(Sn1A)=Sof(Sn6A)=Sof(Sn7A)=Sof(Sn9A)=Sof(Sn5A)=1-FVAR(1)
 Sof(Sn1)=Sof(Sn2)=Sof(Sn5)=Sof(Sn6)=Sof(Sn7)=Sof(Sn9)=FVAR(1)
4.a Secondary CH2 refined with riding coordinates:
 C1(H1A,H1B), C2(H2A,H2B), C3(H3A,H3B), C4(H4A,H4B), C5(H5A,H5B), C6(H6A,H6B),
 C7(H7A,H7B), C8(H8A,H8B), C9(H9A,H9B), C10(H10A,H10B), C11(H11A,H11B),
 C12(H12A,H12B), C13(H13A,H13B), C14(H14A,H14B), C15(H15A,H15B), C16(H16A,H16B),
  C17(H17A,H17B), C18(H18A,H18B), C19(H19A,H19B), C20(H20A,H20B), C21(H21A,
 H21B), C22(H22A,H22B), C23(H23A,H23B), C24(H24A,H24B), C25(H25A,H25B),
 C26(H26A,H26B), C27(H27A,H27B), C28(H28A,H28B), C29(H29A,H29B), C30(H30A,H30B),
  C31(H31A,H31B), C32(H32A,H32B), C33(H33A,H33B), C34(H34A,H34B), C35(H35A,
 H35B), C36(H36A,H36B)
4.b Aromatic/amide H refined with riding coordinates:
 C37(H37), C38(H38), C39(H39), C40(H40), C41(H41), C42(H42), C43(H43),
 C44(H44), C45(H45), C46(H46)
;
_atom_sites_solution_hydrogens   geom
_atom_sites_solution_primary     ?
_atom_sites_solution_secondary   ?
loop_
_atom_site_label
_atom_site_type_symbol
_atom_site_fract_x
_atom_site_fract_y
_atom_site_fract_z
_atom_site_U_iso_or_equiv
_atom_site_adp_type
_atom_site_occupancy
_atom_site_site_symmetry_order
_atom_site_calc_flag
_atom_site_refinement_flags_posn
_atom_site_refinement_flags_adp
_atom_site_refinement_flags_occupancy
_atom_site_disorder_assembly
_atom_site_disorder_group
Sn1 Sn -0.00442(3) 0.99244(2) 0.72742(2) 0.01711(11) Uani 0.9681(9) 1 d . U P A
1
Sn2 Sn 0.20713(5) 0.96158(2) 0.75070(3) 0.01369(13) Uani 0.9681(9) 1 d . U P A
1
Sn3 Sn 0.03547(3) 0.88737(2) 0.69715(2) 0.01787(9) Uani 1 1 d . U . . .
Sn4 Sn -0.14913(3) 0.94299(2) 0.58529(2) 0.01892(10) Uani 1 1 d . U . . .
Sn5 Sn -0.09938(3) 1.05290(2) 0.55037(3) 0.01642(11) Uani 0.9681(9) 1 d . U P A
1
Sn6 Sn 0.12448(3) 1.05848(2) 0.66791(2) 0.01505(10) Uani 0.9681(9) 1 d . U P A
1
Sn7 Sn 0.25025(3) 0.99354(2) 0.60517(2) 0.01442(10) Uani 0.9681(9) 1 d . U P A
1
Sn8 Sn 0.19601(3) 0.88903(2) 0.62794(2) 0.01704(9) Uani 1 1 d . U . . .
Sn9 Sn -0.02437(3) 0.87755(2) 0.52283(2) 0.01599(10) Uani 0.9681(9) 1 d . U P A
1
Fe1 Fe 0.05530(6) 0.96523(3) 0.60419(4) 0.01082(17) Uani 1 1 d . U . . .
Fe2 Fe -0.07074(6) 0.97039(3) 0.47883(4) 0.01242(18) Uani 1 1 d . U . . .
K1 K 0.21241(8) 0.65752(4) 0.42706(6) 0.0147(2) Uani 1 1 d . U . . .
K2 K 0.31990(8) 0.87197(4) 0.12149(6) 0.0149(2) Uani 1 1 d . U . . .
O1 O 0.2327(3) 0.59117(15) 0.5457(2) 0.0214(9) Uani 1 1 d . U . . .
O2 O 0.0871(3) 0.57387(14) 0.4004(2) 0.0198(8) Uani 1 1 d . U . . .
O3 O 0.0651(3) 0.73138(13) 0.38022(19) 0.0165(8) Uani 1 1 d . U . . .
O4 O 0.2376(3) 0.74432(15) 0.5098(2) 0.0215(9) Uani 1 1 d . U . . .
O5 O 0.4127(3) 0.65164(15) 0.4327(2) 0.0232(9) Uani 1 1 d . U . . .
O6 O 0.2485(3) 0.65331(14) 0.2907(2) 0.0199(8) Uani 1 1 d . U . . .
O7 O 0.2417(3) 0.83783(15) 0.2329(2) 0.0281(10) Uani 1 1 d . U . . .
O8 O 0.3023(3) 0.77098(14) 0.1431(2) 0.0243(9) Uani 1 1 d . U . . .
O9 O 0.1898(3) 0.87836(14) -0.0320(2) 0.0178(8) Uani 1 1 d . U . . .
O10 O 0.1902(3) 0.95429(14) 0.0691(2) 0.0192(8) Uani 1 1 d . U . . .
O11 O 0.4853(3) 0.92163(14) 0.2187(2) 0.0222(9) Uani 1 1 d . U . . .
O12 O 0.5034(3) 0.86958(15) 0.0939(2) 0.0202(8) Uani 1 1 d . U . . .
N1 N 0.3854(3) 0.66911(19) 0.5788(3) 0.0236(11) Uani 1 1 d . U . . .
N2 N 0.0404(3) 0.64707(16) 0.2777(2) 0.0155(9) Uani 1 1 d . U . . .
N3 N 0.2901(4) 0.94290(18) 0.2333(3) 0.0221(11) Uani 1 1 d . U . . .
N4 N 0.3455(3) 0.80131(18) 0.0100(3) 0.0205(10) Uani 1 1 d . U . . .
N5 N 0.2495(4) 0.72566(18) 0.7671(3) 0.0263(11) Uani 1 1 d . U . . .
N6 N 0.5080(5) 0.8232(3) 0.4930(4) 0.0491(16) Uani 1 1 d . U . . .
C1 C 0.3676(5) 0.6355(3) 0.6341(3) 0.0308(14) Uani 1 1 d . U . . .
H1A H 0.319642 0.650299 0.653325 0.037 Uiso 1 1 calc R U . . .
H1B H 0.429632 0.631342 0.676773 0.037 Uiso 1 1 calc R U . . .
C2 C 0.3297(4) 0.5865(2) 0.6024(3) 0.0280(14) Uani 1 1 d . U . . .
H2A H 0.374968 0.572055 0.580243 0.034 Uiso 1 1 calc R U . . .
H2B H 0.326608 0.565346 0.642762 0.034 Uiso 1 1 calc R U . . .
C3 C 0.1884(5) 0.5449(2) 0.5222(3) 0.0267(13) Uani 1 1 d . U . . .
H3A H 0.187820 0.526478 0.566007 0.032 Uiso 1 1 calc R U . . .
H3B H 0.227135 0.526854 0.497814 0.032 Uiso 1 1 calc R U . . .
C4 C 0.0843(5) 0.5515(2) 0.4679(3) 0.0255(13) Uani 1 1 d . U . . .
H4A H 0.051205 0.520105 0.455810 0.031 Uiso 1 1 calc R U . . .
H4B H 0.046944 0.571719 0.490725 0.031 Uiso 1 1 calc R U . . .
C5 C -0.0104(4) 0.5802(2) 0.3452(3) 0.0222(12) Uani 1 1 d . U . . .
H5A H -0.047185 0.603678 0.363629 0.027 Uiso 1 1 calc R U . . .
H5B H -0.046201 0.549549 0.336891 0.027 Uiso 1 1 calc R U . . .
C6 C -0.0034(4) 0.5977(2) 0.2723(3) 0.0189(12) Uani 1 1 d . U . . .
H6A H 0.037118 0.575078 0.256133 0.023 Uiso 1 1 calc R U . . .
H6B H -0.069725 0.597963 0.233788 0.023 Uiso 1 1 calc R U . . .
C7 C -0.0372(4) 0.6837(2) 0.2750(3) 0.0204(12) Uani 1 1 d . U . . .
H7A H -0.074370 0.672345 0.306105 0.024 Uiso 1 1 calc R U . . .
H7B H -0.083616 0.686398 0.223154 0.024 Uiso 1 1 calc R U . . .
C8 C 0.0046(4) 0.7333(2) 0.3023(3) 0.0180(11) Uani 1 1 d . U . . .
H8A H 0.044119 0.744557 0.272915 0.022 Uiso 1 1 calc R U . . .
H8B H -0.049619 0.756174 0.295053 0.022 Uiso 1 1 calc R U . . .
C9 C 0.1002(4) 0.7785(2) 0.4087(3) 0.0195(12) Uani 1 1 d . U . . .
H9A H 0.044351 0.800823 0.397357 0.023 Uiso 1 1 calc R U . . .
H9B H 0.145281 0.790524 0.384485 0.023 Uiso 1 1 calc R U . . .
C10 C 0.1537(4) 0.7757(2) 0.4931(3) 0.0238(13) Uani 1 1 d . U . . .
H10A H 0.175612 0.807954 0.512982 0.029 Uiso 1 1 calc R U . . .
H10B H 0.108623 0.763506 0.517183 0.029 Uiso 1 1 calc R U . . .
C11 C 0.2891(5) 0.7415(3) 0.5904(3) 0.0294(14) Uani 1 1 d . U . . .
H11A H 0.251382 0.721687 0.613480 0.035 Uiso 1 1 calc R U . . .
H11B H 0.296590 0.773814 0.612619 0.035 Uiso 1 1 calc R U . . .
C12 C 0.3904(5) 0.7191(3) 0.6048(4) 0.0319(15) Uani 1 1 d . U . . .
H12A H 0.425712 0.738497 0.579177 0.038 Uiso 1 1 calc R U . . .
H12B H 0.428527 0.720205 0.658829 0.038 Uiso 1 1 calc R U . . .
C13 C 0.4797(4) 0.6559(3) 0.5671(3) 0.0286(14) Uani 1 1 d . U . . .
H13A H 0.485053 0.620660 0.566559 0.034 Uiso 1 1 calc R U . . .
H13B H 0.535796 0.668001 0.609515 0.034 Uiso 1 1 calc R U . . .
C14 C 0.4858(4) 0.6757(2) 0.4949(3) 0.0273(13) Uani 1 1 d . U . . .
H14A H 0.473197 0.710516 0.491964 0.033 Uiso 1 1 calc R U . . .
H14B H 0.551937 0.670214 0.493264 0.033 Uiso 1 1 calc R U . . .
C15 C 0.4219(5) 0.6644(2) 0.3618(3) 0.0278(13) Uani 1 1 d . U . . .
H15A H 0.488642 0.656717 0.363006 0.033 Uiso 1 1 calc R U . . .
H15B H 0.410999 0.699040 0.352848 0.033 Uiso 1 1 calc R U . . .
C16 C 0.3469(4) 0.6367(2) 0.2997(3) 0.0270(13) Uani 1 1 d . U . . .
H16A H 0.359127 0.641248 0.252554 0.032 Uiso 1 1 calc R U . . .
H16B H 0.352642 0.602187 0.311713 0.032 Uiso 1 1 calc R U . . .
C17 C 0.1745(4) 0.6313(2) 0.2269(3) 0.0208(12) Uani 1 1 d . U . . .
H17A H 0.170696 0.596679 0.236039 0.025 Uiso 1 1 calc R U . . .
H17B H 0.192281 0.635274 0.182054 0.025 Uiso 1 1 calc R U . . .
C18 C 0.0752(4) 0.6547(2) 0.2143(3) 0.0211(12) Uani 1 1 d . U . . .
H18A H 0.080465 0.689346 0.206763 0.025 Uiso 1 1 calc R U . . .
H18B H 0.026271 0.641448 0.168396 0.025 Uiso 1 1 calc R U . . .
C19 C 0.2306(5) 0.9200(2) 0.2735(4) 0.0320(14) Uani 1 1 d . U . . .
H19A H 0.160923 0.920293 0.240590 0.038 Uiso 1 1 calc R U . . .
H19B H 0.236441 0.939416 0.317985 0.038 Uiso 1 1 calc R U . . .
C20 C 0.2603(6) 0.8685(3) 0.2984(4) 0.0366(15) Uani 1 1 d . U . . .
H20A H 0.330684 0.867320 0.329516 0.044 Uiso 1 1 calc R U . . .
H20B H 0.222336 0.856814 0.328690 0.044 Uiso 1 1 calc R U . . .
C21 C 0.2696(5) 0.7890(2) 0.2549(4) 0.0329(15) Uani 1 1 d . U . . .
H21A H 0.235277 0.777582 0.287972 0.039 Uiso 1 1 calc R U . . .
H21B H 0.340939 0.787254 0.282768 0.039 Uiso 1 1 calc R U . . .
C22 C 0.2431(5) 0.7576(2) 0.1864(4) 0.0310(14) Uani 1 1 d . U . . .
H22A H 0.254858 0.723718 0.201380 0.037 Uiso 1 1 calc R U . . .
H22B H 0.172916 0.761510 0.156098 0.037 Uiso 1 1 calc R U . . .
C23 C 0.2864(5) 0.7388(2) 0.0793(4) 0.0312(14) Uani 1 1 d . U . . .
H23A H 0.218393 0.741921 0.043884 0.037 Uiso 1 1 calc R U . . .
H23B H 0.296894 0.705272 0.096722 0.037 Uiso 1 1 calc R U . . .
C24 C 0.3581(5) 0.7518(2) 0.0410(3) 0.0270(13) Uani 1 1 d . U . . .
H24A H 0.425603 0.748432 0.077215 0.032 Uiso 1 1 calc R U . . .
H24B H 0.350231 0.728949 -0.000007 0.032 Uiso 1 1 calc R U . . .
C25 C 0.2552(4) 0.8034(2) -0.0599(3) 0.0216(12) Uani 1 1 d . U . . .
H25A H 0.201034 0.786579 -0.050539 0.026 Uiso 1 1 calc R U . . .
H25B H 0.268703 0.786180 -0.100298 0.026 Uiso 1 1 calc R U . . .
C26 C 0.2217(4) 0.8544(2) -0.0864(3) 0.0208(12) Uani 1 1 d . U . . .
H26A H 0.276468 0.872297 -0.093116 0.025 Uiso 1 1 calc R U . . .
H26B H 0.167179 0.853246 -0.135027 0.025 Uiso 1 1 calc R U . . .
C27 C 0.1550(5) 0.9259(2) -0.0575(3) 0.0230(12) Uani 1 1 d . U . . .
H27A H 0.103667 0.924146 -0.107599 0.028 Uiso 1 1 calc R U . . .
H27B H 0.209666 0.945420 -0.061211 0.028 Uiso 1 1 calc R U . . .
C28 C 0.1135(4) 0.9494(2) -0.0035(3) 0.0212(12) Uani 1 1 d . U . . .
H28A H 0.086795 0.981187 -0.022534 0.025 Uiso 1 1 calc R U . . .
H28B H 0.059566 0.929658 0.000892 0.025 Uiso 1 1 calc R U . . .
C29 C 0.1532(5) 0.9778(2) 0.1221(3) 0.0243(13) Uani 1 1 d . U . . .
H29A H 0.104443 0.957144 0.132317 0.029 Uiso 1 1 calc R U . . .
H29B H 0.120974 1.008268 0.100918 0.029 Uiso 1 1 calc R U . . .
C30 C 0.2399(5) 0.9873(2) 0.1945(3) 0.0223(12) Uani 1 1 d . U . . .
H30A H 0.288364 1.007421 0.182861 0.027 Uiso 1 1 calc R U . . .
H30B H 0.216102 1.005516 0.228873 0.027 Uiso 1 1 calc R U . . .
C31 C 0.3889(5) 0.9558(3) 0.2876(3) 0.0334(15) Uani 1 1 d . U . . .
H31A H 0.412797 0.929435 0.323708 0.040 Uiso 1 1 calc R U . . .
H31B H 0.382407 0.984499 0.315596 0.040 Uiso 1 1 calc R U . . .
C32 C 0.4653(5) 0.9659(2) 0.2513(4) 0.0344(15) Uani 1 1 d . U . . .
H32A H 0.440371 0.990456 0.212073 0.041 Uiso 1 1 calc R U . . .
H32B H 0.526390 0.977989 0.289150 0.041 Uiso 1 1 calc R U . . .
C33 C 0.5658(5) 0.9291(2) 0.1916(4) 0.0267(13) Uani 1 1 d . U . . .
H33A H 0.624649 0.940161 0.232803 0.032 Uiso 1 1 calc R U . . .
H33B H 0.547610 0.953884 0.152228 0.032 Uiso 1 1 calc R U . . .
C34 C 0.5874(4) 0.8825(2) 0.1605(3) 0.0223(12) Uani 1 1 d . U . . .
H34A H 0.646827 0.885888 0.147293 0.027 Uiso 1 1 calc R U . . .
H34B H 0.599486 0.856999 0.198406 0.027 Uiso 1 1 calc R U . . .
C35 C 0.5238(4) 0.8269(2) 0.0592(3) 0.0243(13) Uani 1 1 d . U . . .
H35A H 0.539146 0.800044 0.095101 0.029 Uiso 1 1 calc R U . . .
H35B H 0.580973 0.832254 0.043936 0.029 Uiso 1 1 calc R U . . .
C36 C 0.4331(4) 0.8146(2) -0.0095(3) 0.0247(13) Uani 1 1 d . U . . .
H36A H 0.416341 0.842386 -0.043415 0.030 Uiso 1 1 calc R U . . .
H36B H 0.449379 0.787662 -0.036424 0.030 Uiso 1 1 calc R U . . .
C37 C 0.2639(5) 0.6907(2) 0.8195(3) 0.0272(13) Uani 1 1 d . U . . .
H37 H 0.324672 0.674284 0.835757 0.033 Uiso 1 1 calc R U . . .
C38 C 0.1933(5) 0.6775(2) 0.8509(4) 0.0316(15) Uani 1 1 d . U . . .
H38 H 0.205798 0.652565 0.886456 0.038 Uiso 1 1 calc R U . . .
C39 C 0.1046(5) 0.7023(2) 0.8278(4) 0.0331(15) Uani 1 1 d . U . . .
H39 H 0.055944 0.694579 0.848139 0.040 Uiso 1 1 calc R U . . .
C40 C 0.0878(5) 0.7387(2) 0.7746(4) 0.0304(14) Uani 1 1 d . U . . .
H40 H 0.027889 0.755872 0.758512 0.037 Uiso 1 1 calc R U . . .
C41 C 0.1619(5) 0.7492(2) 0.7456(3) 0.0263(13) Uani 1 1 d . U . . .
H41 H 0.150411 0.773759 0.709419 0.032 Uiso 1 1 calc R U . . .
C42 C 0.4141(6) 0.8340(3) 0.4918(4) 0.0477(19) Uani 1 1 d . U . . .
H42 H 0.368247 0.808783 0.484360 0.057 Uiso 1 1 calc R U . . .
C43 C 0.3842(6) 0.8805(3) 0.5012(4) 0.0473(19) Uani 1 1 d . U . . .
H43 H 0.319971 0.886338 0.500684 0.057 Uiso 1 1 calc R U . . .
C44 C 0.4502(7) 0.9176(4) 0.5112(4) 0.058(2) Uani 1 1 d . U . . .
H44 H 0.431827 0.949417 0.517110 0.070 Uiso 1 1 calc R U . . .
C45 C 0.5434(6) 0.9075(3) 0.5123(4) 0.052(2) Uani 1 1 d . U . . .
H45 H 0.589941 0.932340 0.519306 0.062 Uiso 1 1 calc R U . . .
C46 C 0.5687(6) 0.8608(3) 0.5032(4) 0.0442(18) Uani 1 1 d . U . . .
H46 H 0.633194 0.854961 0.504276 0.053 Uiso 1 1 calc R U . . .
Sn2A Sn 0.2002(18) 0.9567(9) 0.7712(12) 0.022(3) Uani 0.0319(9) 1 d . U P A 2
Sn1A Sn -0.0077(9) 0.9777(5) 0.7629(9) 0.021(2) Uani 0.0319(9) 1 d . U P A 2
Sn6A Sn 0.0953(9) 1.0548(4) 0.7001(7) 0.016(2) Uani 0.0319(9) 1 d . U P A 2
Sn7A Sn 0.1869(10) 1.0112(5) 0.5927(7) 0.023(3) Uani 0.0319(9) 1 d . U P A 2
Sn9A Sn -0.0280(8) 0.9038(6) 0.5155(6) 0.012(2) Uani 0.0319(9) 1 d . U P A 2
Sn5A Sn -0.1042(10) 1.0376(6) 0.5818(9) 0.024(3) Uani 0.0319(9) 1 d . U P A 2

loop_
_atom_site_aniso_label
_atom_site_aniso_U_11
_atom_site_aniso_U_22
_atom_site_aniso_U_33
_atom_site_aniso_U_23
_atom_site_aniso_U_13
_atom_site_aniso_U_12
Sn1 0.0176(2) 0.0266(2) 0.0082(2) -0.00104(17) 0.00578(15) 0.00353(16)
Sn2 0.0142(2) 0.0192(3) 0.0048(3) 0.0008(2) -0.00021(19) 0.00136(18)
Sn3 0.02002(19) 0.0200(2) 0.01235(19) 0.00570(14) 0.00421(14) -0.00191(15)
Sn4 0.01331(18) 0.0269(2) 0.0164(2) 0.00267(15) 0.00499(14) -0.00233(15)
Sn5 0.0156(2) 0.0185(2) 0.0160(2) -0.00619(17) 0.00663(17) 0.00191(16)
Sn6 0.0193(2) 0.0144(2) 0.0079(2) -0.00399(14) 0.00044(16) -0.00084(15)
Sn7 0.0112(2) 0.0204(2) 0.00998(19) -0.00043(14) 0.00168(14) -0.00047(16)
Sn8 0.01788(19) 0.01826(19) 0.01231(18) -0.00100(14) 0.00203(14) 0.00286(14)
Sn9 0.0200(2) 0.0102(2) 0.0134(2) -0.00080(17) 0.00055(15) -0.00190(18)
Fe1 0.0124(4) 0.0113(4) 0.0066(4) 0.0003(3) 0.0007(3) -0.0008(3)
Fe2 0.0146(4) 0.0134(4) 0.0072(4) 0.0005(3) 0.0013(3) -0.0020(3)
K1 0.0157(5) 0.0178(6) 0.0095(5) -0.0004(4) 0.0031(4) 0.0005(4)
K2 0.0173(6) 0.0160(6) 0.0111(5) 0.0003(4) 0.0048(4) 0.0005(4)
O1 0.024(2) 0.026(2) 0.0127(19) 0.0082(16) 0.0050(15) 0.0042(17)
O2 0.023(2) 0.023(2) 0.0139(19) 0.0032(16) 0.0070(15) -0.0016(17)
O3 0.0214(19) 0.0139(18) 0.0104(18) 0.0001(14) 0.0010(15) 0.0004(15)
O4 0.021(2) 0.027(2) 0.0151(19) -0.0105(16) 0.0043(15) 0.0038(17)
O5 0.022(2) 0.032(2) 0.015(2) -0.0010(17) 0.0068(16) -0.0019(18)
O6 0.022(2) 0.027(2) 0.0131(19) 0.0013(16) 0.0081(15) 0.0049(17)
O7 0.035(2) 0.027(2) 0.027(2) 0.0115(18) 0.0178(18) 0.0082(19)
O8 0.033(2) 0.017(2) 0.027(2) 0.0015(17) 0.0152(18) -0.0012(17)
O9 0.0204(19) 0.0196(19) 0.0114(18) 0.0009(15) 0.0031(15) 0.0020(16)
O10 0.0206(19) 0.020(2) 0.0143(19) -0.0026(15) 0.0029(15) 0.0054(16)
O11 0.020(2) 0.020(2) 0.024(2) -0.0069(16) 0.0051(16) 0.0000(17)
O12 0.0165(19) 0.027(2) 0.0154(19) 0.0028(16) 0.0036(15) 0.0015(16)
N1 0.016(2) 0.032(3) 0.017(2) -0.004(2) -0.0003(18) 0.003(2)
N2 0.020(2) 0.017(2) 0.008(2) 0.0023(17) 0.0029(17) 0.0018(18)
N3 0.024(2) 0.027(3) 0.014(2) -0.0004(19) 0.0052(19) 0.004(2)
N4 0.022(2) 0.023(2) 0.015(2) -0.0002(19) 0.0055(18) 0.004(2)
N5 0.038(3) 0.021(3) 0.020(3) -0.004(2) 0.011(2) -0.003(2)
N6 0.044(4) 0.058(4) 0.041(3) 0.002(3) 0.011(3) 0.006(3)
C1 0.023(3) 0.049(3) 0.013(3) 0.001(3) -0.002(2) 0.006(3)
C2 0.025(3) 0.039(3) 0.016(3) 0.012(3) 0.001(2) 0.009(3)
C3 0.040(3) 0.022(3) 0.017(3) 0.007(2) 0.010(2) 0.005(3)
C4 0.038(3) 0.020(3) 0.022(3) 0.004(2) 0.014(3) -0.004(3)
C5 0.018(3) 0.020(3) 0.024(3) -0.001(2) 0.003(2) -0.006(2)
C6 0.021(3) 0.016(3) 0.015(3) -0.001(2) 0.000(2) -0.002(2)
C7 0.019(3) 0.023(3) 0.011(3) 0.005(2) -0.004(2) 0.005(2)
C8 0.022(3) 0.019(3) 0.010(3) 0.002(2) 0.003(2) 0.001(2)
C9 0.028(3) 0.014(3) 0.016(3) -0.003(2) 0.007(2) 0.002(2)
C10 0.026(3) 0.021(3) 0.024(3) -0.009(2) 0.009(2) 0.004(2)
C11 0.028(3) 0.038(3) 0.018(3) -0.015(3) 0.004(2) 0.002(3)
C12 0.023(3) 0.042(4) 0.020(3) -0.015(3) -0.007(2) 0.003(3)
C13 0.021(3) 0.038(3) 0.021(3) -0.008(3) -0.001(2) 0.005(3)
C14 0.019(3) 0.032(3) 0.030(3) -0.006(3) 0.007(2) 0.001(2)
C15 0.024(3) 0.038(3) 0.028(3) 0.005(3) 0.018(2) 0.004(3)
C16 0.023(3) 0.037(3) 0.025(3) 0.000(3) 0.013(2) 0.009(3)
C17 0.031(3) 0.021(3) 0.012(3) -0.002(2) 0.010(2) 0.001(2)
C18 0.026(3) 0.021(3) 0.012(3) -0.001(2) 0.001(2) 0.002(2)
C19 0.040(3) 0.036(3) 0.027(3) 0.000(3) 0.020(3) 0.012(3)
C20 0.049(4) 0.041(3) 0.027(3) 0.010(3) 0.022(3) 0.010(3)
C21 0.043(3) 0.030(3) 0.036(3) 0.015(3) 0.026(3) 0.010(3)
C22 0.037(3) 0.022(3) 0.037(3) 0.014(3) 0.017(3) 0.005(3)
C23 0.040(3) 0.017(3) 0.032(3) -0.003(2) 0.008(3) 0.001(3)
C24 0.035(3) 0.021(3) 0.020(3) -0.002(2) 0.003(2) 0.008(2)
C25 0.025(3) 0.023(3) 0.014(3) -0.006(2) 0.004(2) 0.004(2)
C26 0.023(3) 0.027(3) 0.013(3) 0.000(2) 0.006(2) 0.001(2)
C27 0.028(3) 0.025(3) 0.012(3) 0.005(2) 0.003(2) 0.000(2)
C28 0.021(3) 0.019(3) 0.019(3) 0.004(2) 0.000(2) 0.000(2)
C29 0.027(3) 0.029(3) 0.018(3) -0.003(2) 0.008(2) 0.005(3)
C30 0.030(3) 0.021(3) 0.018(3) -0.004(2) 0.011(2) 0.006(2)
C31 0.033(3) 0.041(3) 0.017(3) -0.014(3) -0.003(2) 0.010(3)
C32 0.024(3) 0.032(3) 0.039(3) -0.015(3) 0.000(3) 0.001(3)
C33 0.022(3) 0.026(3) 0.028(3) 0.003(3) 0.005(2) -0.003(2)
C34 0.014(3) 0.033(3) 0.018(3) 0.006(2) 0.003(2) -0.001(2)
C35 0.023(3) 0.033(3) 0.020(3) -0.002(2) 0.011(2) 0.007(2)
C36 0.024(3) 0.035(3) 0.018(3) -0.002(2) 0.011(2) 0.007(2)
C37 0.030(3) 0.023(3) 0.026(3) -0.009(3) 0.007(3) 0.003(3)
C38 0.048(4) 0.022(3) 0.023(3) 0.000(3) 0.010(3) -0.004(3)
C39 0.035(3) 0.033(3) 0.031(3) -0.002(3) 0.012(3) -0.001(3)
C40 0.030(3) 0.032(3) 0.029(3) -0.005(3) 0.010(3) 0.002(3)
C41 0.037(3) 0.019(3) 0.018(3) -0.004(2) 0.004(2) 0.003(3)
C42 0.034(4) 0.077(5) 0.028(3) 0.011(3) 0.005(3) -0.009(4)
C43 0.033(4) 0.088(5) 0.022(3) 0.012(4) 0.010(3) 0.020(4)
C44 0.057(5) 0.071(5) 0.038(4) 0.000(4) 0.007(4) 0.016(4)
C45 0.047(4) 0.063(5) 0.040(4) 0.005(4) 0.008(3) -0.004(4)
C46 0.035(4) 0.062(5) 0.039(4) 0.004(4) 0.016(3) 0.007(4)
Sn2A 0.027(5) 0.018(5) 0.016(5) 0.008(5) 0.001(5) -0.011(4)
Sn1A 0.024(4) 0.027(4) 0.013(4) 0.006(3) 0.009(3) -0.006(3)
Sn6A 0.026(4) 0.013(4) 0.013(4) -0.001(3) 0.012(3) -0.010(3)
Sn7A 0.023(5) 0.027(5) 0.019(5) -0.003(4) 0.009(4) -0.005(5)
Sn9A 0.015(5) 0.009(5) 0.011(5) 0.002(4) 0.005(4) 0.005(5)
Sn5A 0.025(4) 0.034(5) 0.013(5) 0.006(4) 0.008(4) -0.006(4)

_geom_special_details            
;
 All esds (except the esd in the dihedral angle between two l.s. planes)
 are estimated using the full covariance matrix.  The cell esds are taken
 into account individually in the estimation of esds in distances, angles
 and torsion angles; correlations between esds in cell parameters are only
 used when they are defined by crystal symmetry.  An approximate (isotropic)
 treatment of cell esds is used for estimating esds involving l.s. planes.
;
loop_
_geom_bond_atom_site_label_1
_geom_bond_atom_site_label_2
_geom_bond_distance
_geom_bond_site_symmetry_2
_geom_bond_publ_flag
Sn1 Sn2 3.0224(7) . ?
Sn1 Sn3 3.0342(5) . ?
Sn1 Sn4 3.0606(5) . ?
Sn1 Sn6 3.0660(6) . ?
Sn1 Fe1 2.8385(9) . ?
Sn2 Sn3 3.0747(8) . ?
Sn2 Sn6 3.0991(7) . ?
Sn2 Sn7 3.1360(6) . ?
Sn2 Sn8 3.0110(7) . ?
Sn2 Fe1 2.8449(9) . ?
Sn3 Sn4 3.1322(5) . ?
Sn3 Sn8 3.0138(5) . ?
Sn3 Sn9 3.0936(5) . ?
Sn3 Fe1 2.8389(9) . ?
Sn3 Sn2A 2.97(2) . ?
Sn3 Sn1A 2.933(13) . ?
Sn3 Sn9A 3.241(12) . ?
Sn4 Sn5 3.2218(6) . ?
Sn4 Sn9 3.0457(6) . ?
Sn4 Fe1 2.8844(9) . ?
Sn4 Fe2 2.7234(9) . ?
Sn4 Sn9A 2.737(12) . ?
Sn4 Sn5A 2.684(16) . ?
Sn5 Sn6 3.1887(5) . ?
Sn5 Sn7 3.2221(5) 3_576 ?
Sn5 Sn9 3.2247(6) 3_576 ?
Sn5 Fe2 2.7389(9) . ?
Sn5 Fe2 2.7530(9) 3_576 ?
Sn6 Sn7 3.0514(6) . ?
Sn6 Fe1 2.8526(9) . ?
Sn6 Fe2 2.7086(9) 3_576 ?
Sn7 Sn8 3.0429(5) . ?
Sn7 Fe1 2.8894(9) . ?
Sn7 Fe2 2.6847(9) 3_576 ?
Sn8 Sn9 3.0897(5) . ?
Sn8 Fe1 2.8279(9) . ?
Sn8 Sn2A 3.26(2) . ?
Sn8 Sn9A 3.182(12) . ?
Sn9 Fe1 2.8647(9) . ?
Sn9 Fe2 2.6905(10) . ?
Fe1 Fe2 2.4200(11) 3_576 ?
Fe1 Fe2 2.4139(10) . ?
Fe1 Sn7A 2.339(13) . ?
Fe1 Sn9A 2.377(14) . ?
Fe2 Fe2 2.4977(16) 3_576 ?
Fe2 Sn7A 1.803(14) 3_576 ?
Fe2 Sn9A 1.975(16) . ?
Fe2 Sn5A 2.836(15) . ?
K1 O1 2.815(4) . ?
K1 O2 2.847(4) . ?
K1 O3 2.833(4) . ?
K1 O4 2.800(4) . ?
K1 O5 2.834(4) . ?
K1 O6 2.791(4) . ?
K1 N1 3.062(5) . ?
K1 N2 3.024(4) . ?
K2 O7 2.860(4) . ?
K2 O8 2.827(4) . ?
K2 O9 2.834(4) . ?
K2 O10 2.869(4) . ?
K2 O11 2.783(4) . ?
K2 O12 2.851(4) . ?
K2 N3 3.005(5) . ?
K2 N4 2.974(5) . ?
O1 C2 1.425(7) . ?
O1 C3 1.420(7) . ?
O2 C4 1.424(7) . ?
O2 C5 1.426(6) . ?
O3 C8 1.415(6) . ?
O3 C9 1.422(6) . ?
O4 C10 1.419(7) . ?
O4 C11 1.435(7) . ?
O5 C14 1.427(7) . ?
O5 C15 1.429(7) . ?
O6 C16 1.433(7) . ?
O6 C17 1.424(7) . ?
O7 C20 1.437(8) . ?
O7 C21 1.419(7) . ?
O8 C22 1.415(7) . ?
O8 C23 1.442(7) . ?
O9 C26 1.421(6) . ?
O9 C27 1.420(7) . ?
O10 C28 1.425(6) . ?
O10 C29 1.436(7) . ?
O11 C32 1.434(7) . ?
O11 C33 1.431(7) . ?
O12 C34 1.440(6) . ?
O12 C35 1.421(7) . ?
N1 C1 1.479(8) . ?
N1 C12 1.452(8) . ?
N1 C13 1.486(7) . ?
N2 C6 1.481(7) . ?
N2 C7 1.486(7) . ?
N2 C18 1.461(7) . ?
N3 C19 1.466(8) . ?
N3 C30 1.471(7) . ?
N3 C31 1.465(8) . ?
N4 C24 1.464(7) . ?
N4 C25 1.484(7) . ?
N4 C36 1.469(7) . ?
N5 C37 1.339(8) . ?
N5 C41 1.339(8) . ?
N6 C42 1.369(10) . ?
N6 C46 1.319(10) . ?
C1 H1A 0.9700 . ?
C1 H1B 0.9700 . ?
C1 C2 1.494(9) . ?
C2 H2A 0.9700 . ?
C2 H2B 0.9700 . ?
C3 H3A 0.9700 . ?
C3 H3B 0.9700 . ?
C3 C4 1.490(9) . ?
C4 H4A 0.9700 . ?
C4 H4B 0.9700 . ?
C5 H5A 0.9700 . ?
C5 H5B 0.9700 . ?
C5 C6 1.488(8) . ?
C6 H6A 0.9700 . ?
C6 H6B 0.9700 . ?
C7 H7A 0.9700 . ?
C7 H7B 0.9700 . ?
C7 C8 1.503(8) . ?
C8 H8A 0.9700 . ?
C8 H8B 0.9700 . ?
C9 H9A 0.9700 . ?
C9 H9B 0.9700 . ?
C9 C10 1.500(8) . ?
C10 H10A 0.9700 . ?
C10 H10B 0.9700 . ?
C11 H11A 0.9700 . ?
C11 H11B 0.9700 . ?
C11 C12 1.508(8) . ?
C12 H12A 0.9700 . ?
C12 H12B 0.9700 . ?
C13 H13A 0.9700 . ?
C13 H13B 0.9700 . ?
C13 C14 1.494(9) . ?
C14 H14A 0.9700 . ?
C14 H14B 0.9700 . ?
C15 H15A 0.9700 . ?
C15 H15B 0.9700 . ?
C15 C16 1.487(9) . ?
C16 H16A 0.9700 . ?
C16 H16B 0.9700 . ?
C17 H17A 0.9700 . ?
C17 H17B 0.9700 . ?
C17 C18 1.499(8) . ?
C18 H18A 0.9700 . ?
C18 H18B 0.9700 . ?
C19 H19A 0.9700 . ?
C19 H19B 0.9700 . ?
C19 C20 1.504(9) . ?
C20 H20A 0.9700 . ?
C20 H20B 0.9700 . ?
C21 H21A 0.9700 . ?
C21 H21B 0.9700 . ?
C21 C22 1.484(9) . ?
C22 H22A 0.9700 . ?
C22 H22B 0.9700 . ?
C23 H23A 0.9700 . ?
C23 H23B 0.9700 . ?
C23 C24 1.491(9) . ?
C24 H24A 0.9700 . ?
C24 H24B 0.9700 . ?
C25 H25A 0.9700 . ?
C25 H25B 0.9700 . ?
C25 C26 1.507(8) . ?
C26 H26A 0.9700 . ?
C26 H26B 0.9700 . ?
C27 H27A 0.9700 . ?
C27 H27B 0.9700 . ?
C27 C28 1.491(8) . ?
C28 H28A 0.9700 . ?
C28 H28B 0.9700 . ?
C29 H29A 0.9700 . ?
C29 H29B 0.9700 . ?
C29 C30 1.506(8) . ?
C30 H30A 0.9700 . ?
C30 H30B 0.9700 . ?
C31 H31A 0.9700 . ?
C31 H31B 0.9700 . ?
C31 C32 1.505(10) . ?
C32 H32A 0.9700 . ?
C32 H32B 0.9700 . ?
C33 H33A 0.9700 . ?
C33 H33B 0.9700 . ?
C33 C34 1.487(8) . ?
C34 H34A 0.9700 . ?
C34 H34B 0.9700 . ?
C35 H35A 0.9700 . ?
C35 H35B 0.9700 . ?
C35 C36 1.511(8) . ?
C36 H36A 0.9700 . ?
C36 H36B 0.9700 . ?
C37 H37 0.9300 . ?
C37 C38 1.384(9) . ?
C38 H38 0.9300 . ?
C38 C39 1.369(9) . ?
C39 H39 0.9300 . ?
C39 C40 1.373(9) . ?
C40 H40 0.9300 . ?
C40 C41 1.385(9) . ?
C41 H41 0.9300 . ?
C42 H42 0.9300 . ?
C42 C43 1.377(12) . ?
C43 H43 0.9300 . ?
C43 C44 1.357(12) . ?
C44 H44 0.9300 . ?
C44 C45 1.355(11) . ?
C45 H45 0.9300 . ?
C45 C46 1.359(11) . ?
C46 H46 0.9300 . ?
Sn2A Sn1A 2.98(3) . ?
Sn2A Sn6A 3.15(3) . ?
Sn1A Sn6A 3.047(18) . ?
Sn6A Sn7A 3.016(19) . ?
Sn6A Sn5A 2.973(18) . ?

loop_
_geom_angle_atom_site_label_1
_geom_angle_atom_site_label_2
_geom_angle_atom_site_label_3
_geom_angle
_geom_angle_site_symmetry_1
_geom_angle_site_symmetry_3
_geom_angle_publ_flag
Sn2 Sn1 Sn3 61.015(16) . . ?
Sn2 Sn1 Sn4 109.639(17) . . ?
Sn2 Sn1 Sn6 61.192(16) . . ?
Sn3 Sn1 Sn4 61.848(12) . . ?
Sn3 Sn1 Sn6 108.476(15) . . ?
Sn4 Sn1 Sn6 104.615(16) . . ?
Fe1 Sn1 Sn2 57.976(19) . . ?
Fe1 Sn1 Sn3 57.701(18) . . ?
Fe1 Sn1 Sn4 58.398(18) . . ?
Fe1 Sn1 Sn6 57.623(19) . . ?
Sn1 Sn2 Sn3 59.683(16) . . ?
Sn1 Sn2 Sn6 60.099(17) . . ?
Sn1 Sn2 Sn7 106.897(19) . . ?
Sn3 Sn2 Sn6 106.60(2) . . ?
Sn3 Sn2 Sn7 106.275(19) . . ?
Sn6 Sn2 Sn7 58.598(14) . . ?
Sn8 Sn2 Sn1 107.18(2) . . ?
Sn8 Sn2 Sn3 59.358(16) . . ?
Sn8 Sn2 Sn6 105.998(17) . . ?
Sn8 Sn2 Sn7 59.301(14) . . ?
Fe1 Sn2 Sn1 57.77(2) . . ?
Fe1 Sn2 Sn3 57.16(2) . . ?
Fe1 Sn2 Sn6 57.17(2) . . ?
Fe1 Sn2 Sn7 57.53(2) . . ?
Fe1 Sn2 Sn8 57.67(2) . . ?
Sn1 Sn3 Sn2 59.302(16) . . ?
Sn1 Sn3 Sn4 59.490(12) . . ?
Sn1 Sn3 Sn9 106.360(16) . . ?
Sn2 Sn3 Sn4 106.454(17) . . ?
Sn2 Sn3 Sn9 107.158(16) . . ?
Sn4 Sn3 Sn9A 50.8(2) . . ?
Sn8 Sn3 Sn1 106.807(15) . . ?
Sn8 Sn3 Sn2 59.269(14) . . ?
Sn8 Sn3 Sn4 107.040(14) . . ?
Sn8 Sn3 Sn9 60.765(12) . . ?
Sn8 Sn3 Sn9A 61.0(2) . . ?
Sn9 Sn3 Sn4 58.574(13) . . ?
Fe1 Sn3 Sn1 57.69(2) . . ?
Fe1 Sn3 Sn2 57.345(19) . . ?
Fe1 Sn3 Sn4 57.518(18) . . ?
Fe1 Sn3 Sn8 57.694(19) . . ?
Fe1 Sn3 Sn9 57.557(19) . . ?
Fe1 Sn3 Sn2A 64.6(4) . . ?
Fe1 Sn3 Sn1A 72.8(3) . . ?
Fe1 Sn3 Sn9A 45.4(3) . . ?
Sn2A Sn3 Sn4 110.1(5) . . ?
Sn2A Sn3 Sn8 66.0(5) . . ?
Sn2A Sn3 Sn9A 106.6(4) . . ?
Sn1A Sn3 Sn4 67.5(3) . . ?
Sn1A Sn3 Sn8 118.4(3) . . ?
Sn1A Sn3 Sn2A 60.7(6) . . ?
Sn1A Sn3 Sn9A 107.7(4) . . ?
Sn1 Sn4 Sn3 58.663(12) . . ?
Sn1 Sn4 Sn5 68.422(14) . . ?
Sn3 Sn4 Sn5 113.533(15) . . ?
Sn9 Sn4 Sn1 106.905(15) . . ?
Sn9 Sn4 Sn3 60.079(12) . . ?
Sn9 Sn4 Sn5 105.815(15) . . ?
Fe1 Sn4 Sn1 56.947(18) . . ?
Fe1 Sn4 Sn3 56.127(18) . . ?
Fe1 Sn4 Sn5 62.571(18) . . ?
Fe1 Sn4 Sn9 57.698(19) . . ?
Fe2 Sn4 Sn1 101.08(2) . . ?
Fe2 Sn4 Sn3 99.21(2) . . ?
Fe2 Sn4 Sn5 54.08(2) . . ?
Fe2 Sn4 Sn9 55.25(2) . . ?
Fe2 Sn4 Fe1 50.89(2) . . ?
Fe2 Sn4 Sn9A 42.4(3) . . ?
Sn9A Sn4 Sn3 66.6(3) . . ?
Sn9A Sn4 Fe1 49.9(3) . . ?
Sn5A Sn4 Sn3 109.7(3) . . ?
Sn5A Sn4 Fe1 63.7(3) . . ?
Sn5A Sn4 Fe2 63.3(3) . . ?
Sn5A Sn4 Sn9A 99.9(4) . . ?
Sn4 Sn5 Sn7 71.867(12) . 3_576 ?
Sn4 Sn5 Sn9 146.729(17) . 3_576 ?
Sn6 Sn5 Sn4 98.270(16) . . ?
Sn6 Sn5 Sn7 146.639(16) . 3_576 ?
Sn6 Sn5 Sn9 72.480(14) . 3_576 ?
Sn7 Sn5 Sn9 98.035(17) 3_576 3_576 ?
Fe2 Sn5 Sn4 53.63(2) . . ?
Fe2 Sn5 Sn4 95.59(2) 3_576 . ?
Fe2 Sn5 Sn6 53.633(19) 3_576 . ?
Fe2 Sn5 Sn6 95.30(2) . . ?
Fe2 Sn5 Sn7 52.781(19) . 3_576 ?
Fe2 Sn5 Sn7 94.76(2) 3_576 3_576 ?
Fe2 Sn5 Sn9 52.78(2) 3_576 3_576 ?
Fe2 Sn5 Sn9 94.62(2) . 3_576 ?
Fe2 Sn5 Fe2 54.10(3) . 3_576 ?
Sn1 Sn6 Sn2 58.709(15) . . ?
Sn1 Sn6 Sn5 68.791(14) . . ?
Sn2 Sn6 Sn5 114.751(19) . . ?
Sn7 Sn6 Sn1 107.952(15) . . ?
Sn7 Sn6 Sn2 61.304(14) . . ?
Sn7 Sn6 Sn5 106.798(14) . . ?
Fe1 Sn6 Sn1 57.181(19) . . ?
Fe1 Sn6 Sn2 56.93(2) . . ?
Fe1 Sn6 Sn5 63.325(18) . . ?
Fe1 Sn6 Sn7 58.487(19) . . ?
Fe2 Sn6 Sn1 101.99(2) 3_576 . ?
Fe2 Sn6 Sn2 100.44(2) 3_576 . ?
Fe2 Sn6 Sn5 54.93(2) 3_576 . ?
Fe2 Sn6 Sn7 55.17(2) 3_576 . ?
Fe2 Sn6 Fe1 51.51(2) 3_576 . ?
Sn2 Sn7 Sn5 113.969(19) . 3_576 ?
Sn6 Sn7 Sn2 60.098(15) . . ?
Sn6 Sn7 Sn5 106.551(15) . 3_576 ?
Sn8 Sn7 Sn2 58.304(16) . . ?
Sn8 Sn7 Sn5 68.406(13) . 3_576 ?
Sn8 Sn7 Sn6 106.403(15) . . ?
Fe1 Sn7 Sn2 56.17(2) . . ?
Fe1 Sn7 Sn5 63.382(19) . 3_576 ?
Fe1 Sn7 Sn6 57.314(19) . . ?
Fe1 Sn7 Sn8 56.869(18) . . ?
Fe2 Sn7 Sn2 100.06(2) 3_576 . ?
Fe2 Sn7 Sn5 54.33(2) 3_576 3_576 ?
Fe2 Sn7 Sn6 55.91(2) 3_576 . ?
Fe2 Sn7 Sn8 101.09(2) 3_576 . ?
Fe2 Sn7 Fe1 51.30(2) 3_576 . ?
Sn2 Sn8 Sn3 61.372(16) . . ?
Sn2 Sn8 Sn7 62.395(15) . . ?
Sn2 Sn8 Sn9 108.888(18) . . ?
Sn3 Sn8 Sn7 110.255(15) . . ?
Sn3 Sn8 Sn9 60.894(12) . . ?
Sn3 Sn8 Sn2A 56.3(4) . . ?
Sn3 Sn8 Sn9A 63.0(2) . . ?
Sn7 Sn8 Sn9 105.043(16) . . ?
Fe1 Sn8 Sn2 58.22(2) . . ?
Fe1 Sn8 Sn3 58.048(19) . . ?
Fe1 Sn8 Sn7 58.830(19) . . ?
Fe1 Sn8 Sn9 57.705(19) . . ?
Fe1 Sn8 Sn2A 60.8(4) . . ?
Fe1 Sn8 Sn9A 46.1(3) . . ?
Sn9A Sn8 Sn2A 101.4(5) . . ?
Sn3 Sn9 Sn5 114.363(17) . 3_576 ?
Sn4 Sn9 Sn3 61.347(12) . . ?
Sn4 Sn9 Sn5 107.457(18) . 3_576 ?
Sn4 Sn9 Sn8 107.321(15) . . ?
Sn8 Sn9 Sn3 58.341(12) . . ?
Sn8 Sn9 Sn5 67.827(13) . 3_576 ?
Fe1 Sn9 Sn3 56.753(18) . . ?
Fe1 Sn9 Sn4 58.32(2) . . ?
Fe1 Sn9 Sn5 63.59(2) . 3_576 ?
Fe1 Sn9 Sn8 56.557(18) . . ?
Fe2 Sn9 Sn3 100.91(2) . . ?
Fe2 Sn9 Sn4 56.28(2) . . ?
Fe2 Sn9 Sn5 54.57(2) . 3_576 ?
Fe2 Sn9 Sn8 100.67(2) . . ?
Fe2 Sn9 Fe1 51.39(2) . . ?
Sn1 Fe1 Sn2 64.25(2) . . ?
Sn1 Fe1 Sn3 64.61(2) . . ?
Sn1 Fe1 Sn4 64.65(2) . . ?
Sn1 Fe1 Sn6 65.20(2) . . ?
Sn1 Fe1 Sn7 119.48(3) . . ?
Sn1 Fe1 Sn9 118.66(3) . . ?
Sn2 Fe1 Sn4 120.41(3) . . ?
Sn2 Fe1 Sn6 65.91(2) . . ?
Sn2 Fe1 Sn7 66.30(2) . . ?
Sn2 Fe1 Sn9 120.76(3) . . ?
Sn3 Fe1 Sn2 65.50(2) . . ?
Sn3 Fe1 Sn4 66.35(2) . . ?
Sn3 Fe1 Sn6 120.86(3) . . ?
Sn3 Fe1 Sn7 120.33(3) . . ?
Sn3 Fe1 Sn9 65.69(2) . . ?
Sn4 Fe1 Sn7 172.91(3) . . ?
Sn6 Fe1 Sn4 115.35(3) . . ?
Sn6 Fe1 Sn7 64.20(2) . . ?
Sn6 Fe1 Sn9 173.03(3) . . ?
Sn8 Fe1 Sn1 117.95(3) . . ?
Sn8 Fe1 Sn2 64.12(2) . . ?
Sn8 Fe1 Sn3 64.26(2) . . ?
Sn8 Fe1 Sn4 119.81(3) . . ?
Sn8 Fe1 Sn6 118.43(3) . . ?
Sn8 Fe1 Sn7 64.30(2) . . ?
Sn8 Fe1 Sn9 65.74(2) . . ?
Sn9 Fe1 Sn4 63.98(2) . . ?
Sn9 Fe1 Sn7 115.51(3) . . ?
Fe2 Fe1 Sn1 117.17(4) 3_576 . ?
Fe2 Fe1 Sn1 116.45(4) . . ?
Fe2 Fe1 Sn2 115.98(4) 3_576 . ?
[truncated: 384,202 more chars]
